# Supplementary material for: Identification and characterization of microRNAs in the ovaries of multiple and uniparous goats (Capra hircus) during follicular phase
Source: BMC Genomics. 2014 May 6;15(1):339. doi: 10.1186/1471-2164-15-339 (PMC4035069; doi:10.1186/1471-2164-15-339)
Supplement: Supplementary file 1 — Additional file 1: The flowing results of data filtration and the distribution of sequenced small RNAs. (XLS 10 KB) [file 12864_2014_6036_MOESM1_ESM.xls]

## Sheet: Sheet1
Additional file 1: The flowing results of data filtration and the distribution of sequenced small RNAs
A:Mul
Category	unique reads	% of unique reads	total reads	% of total reads
clean_reads	160284	1	5948837	1
match genome	72488	0.4522	4780962	0.8037
exon_antisense	176	0.0011	180	0
exon_sense	11069	0.0691	11253	0.0019
intron_antisense	778	0.0049	1324	0.0002
intron_sense	3899	0.0243	4427	0.0007
miRNA	33245	0.2074	5489544	0.9228
rRNA	22254	0.1388	170365	0.0286
repeat	8760	0.0547	13582	0.0023
snRNA	1279	0.008	3104	0.0005
snoRNA	1291	0.0081	4887	0.0008
tRNA	3476	0.0217	35631	0.006
unann	74057	0.462	214540	0.0361
B: Uni
Category	unique reads	% of unique reads	total reads	% of total reads
clean_reads	235735	1	5945145	1
match genome	115502	0.49	4705068	0.7914
exon_antisense	245	0.001	254	0
exon_sense	23708	0.1006	24331	0.0041
intron_antisense	1108	0.0047	1853	0.0003
intron_sense	6209	0.0263	7551	0.0013
miRNA	36855	0.1563	5187527	0.8726
rRNA	32083	0.1361	300266	0.0505
repeat	13998	0.0594	28128	0.0047
snRNA	1636	0.0069	4224	0.0007
snoRNA	1617	0.0069	7156	0.0012
tRNA	6828	0.029	60981	0.0103
unann	111448	0.4728	322874	0.0543
