# Supplementary material for: Identification and characterization of microRNAs in the ovaries of multiple and uniparous goats (Capra hircus) during follicular phase
Source: BMC Genomics. 2014 May 6;15(1):339. doi: 10.1186/1471-2164-15-339 (PMC4035069; doi:10.1186/1471-2164-15-339)
Supplement: Supplementary file 3 — Additional file 3: Conserved miRNAs in the ovaries of multiple and uniparous goats during follicular phase. (XLS 342 KB) [file 12864_2014_6036_MOESM3_ESM.xls]

## Sheet: List
Additional file 3: Conserved miRNAs in the ovaries of multiple and uniparous goats during follicular phase
			Table 1: Conserved miRNAs in the ovaries of multiple goats during follicular phase
			Table 2: Conserved miRNAs in the ovaries of uniparous goats during follicular phase

## Sheet: Table 1
Note: Specific expreesed miRNAs were marked in blue font, and the remaining miRNAs were co-expressed.
ID	MiRNA	Counts	Sequence
1	let-7b	1158925	TGAGGTAGTAGGTTGTGTGGT
2	let-7b-5p	1080674	TGAGGTAGTAGGTTGTGTGGTT
3	let-7-5p	1006343	TGAGGTAGTAGGTTGTATAGTT
4	let-7c	993863	TGAGGTAGTAGGTTGTATGGT
5	let-7c-5p	965118	TGAGGTAGTAGGTTGTATGGTT
6	let-7f-5p	874781	TGAGGTAGTAGATTGTATAGTT
7	let-7f	868876	TGAGGTAGTAGATTGTATAGT
8	let-7	153988	TGAGGTAGTAGGTTGTATAGTA
9	miR-140	141439	ACCACAGGGTAGAACCACGGA
10	miR-320a	123347	AAAAGCTGGGTTGAGAGGGCGA
11	let-7e	95412	TGAGGTAGGAGGTTGTATAGT
12	let-7e-5p	94947	TGAGGTAGGAGGTTGTATAGTT
13	miR-140-3p	94467	TACCACAGGGTAGAACCACGGAC
14	miR-199b-3p	86839	ACAGTAGTCTGCACATTGGTT
15	miR-320	83229	AAAAGCTGGGTTGAGAGGGCGAT
16	miR-199-3p	82805	TACAGTAGTCTGCACATTGGTT
17	miR-199b	75585	CAGTAGTCTGCACATTGGT
18	miR-199a-3p	75450	ACAGTAGTCTGCACATTGGTTA
19	miR-29a	64969	TAGCACCATCTGAAATCGGTT
20	miR-29a-3p	61739	TAGCACCATCTGAAATCGGTTA
21	miR-107	60569	AGCAGCATTGTACAGGGCTAT
22	let-7g-5p	55714	TGAGGTAGTAGTTTGTACAGTT
23	miR-103-3p	54892	AGCAGCATTGTACAGGGCTATG
24	miR-103a-3p	54107	AGCAGCATTGTACAGGGCTATGA
25	miR-26-5p	48250	TTCAAGTAATCCAGGATAGG
26	miR-26a-5p	41677	TTCAAGTAATCCAGGATAGGCT
27	miR-143	39104	TGAGATGAAGCACTGTAGCT
28	miR-423	38242	TGAGGGGCAGAGAGCGAGACTT
29	miR-145-5p	38163	GTCCAGTTTTCCCAGGAAT
30	miR-101a-3p	37786	GTACAGTACTGTGATAACTGA
31	miR-101	37763	TACAGTACTGTGATAACTGA
32	miR-143-3p	37457	TGAGATGAAGCACTGTAGCTC
33	miR-101-3p	37373	TACAGTACTGTGATAACTGAA
34	miR-423-5p	37150	TGAGGGGCAGAGAGCGAGACTTT
35	miR-145	34070	GTCCAGTTTTCCCAGGAATCCC
36	miR-145a-5p	33929	GTCCAGTTTTCCCAGGAATCCCT
37	miR-101a	33876	TACAGTACTGTGATAACTGAAA
38	miR-125b-5p	26701	TCCCTGAGACCCTAACTTGTGA
39	miR-125b	26505	TCCCTGAGACCCTAACTTGTG
40	miR-2284k	26142	GAAAAGTTCGTTCGGGTTTTT
41	miR-1-3p	26000	TGGAATGTAAAGAAGTATGT
42	miR-2284x	25701	TGAAAAGTTCGTTCGGGTTTTT
43	miR-125c	25563	TCCCTGAGACCCTAACTTGTGAA
44	let-7d-5p	25416	AGAGGTAGTAGGTTGCATAGTT
45	miR-101c	25289	ACAGTACTGTGATAACTGA
46	miR-2284y	25177	GAAAAGTTCGTTCGGGTTTTTC
47	miR-2284u	25061	GAAAAGTTCGTTCGGGTTTTTCT
48	let-7d	25001	AGAGGTAGTAGGTTGCATAGT
49	miR-1a-3p	23173	TGGAATGTAAAGAAGTATGTAT
50	let-7i-5p	23090	TGAGGTAGTAGTTTGTGCTGTT
51	let-7i	23007	TGAGGTAGTAGTTTGTGCTGT
52	miR-99a-5p	20915	AACCCGTAGATCCGATCTTGTG
53	let-7j	20680	TGAGGTAGTAGTTTGTGCTGTTTT
54	miR-99a	20280	AACCCGTAGATCCGATCTTG
55	miR-25-3p	19776	CATTGCACTTGTCTCGGTCTGA
56	miR-99b	18507	AACCCGTAGATCCGATCTTGTGA
57	miR-100-5p	17307	AACCCGTAGATCCGATCTTGTGT
58	miR-21-5p	17268	TAGCTTATCAGACTGATGTTG
59	miR-100a-5p	17267	AACCCGTAGATCCGATCTTGTGTCC
60	miR-21	16547	TAGCTTATCAGACTGATGTTGAC
61	miR-26b-5p	16256	TTCAAGTAATTCAGGATAGGT
62	miR-25	15510	ATTGCACTTGTCTCGGTCTGA
63	miR-26b	14845	TTCAAGTAATTCAGGATAGGTT
64	miR-84a	14524	AGAGGTGTAGAATAAGTG
65	miR-152-3p	13446	TCAGTGCATGACAGAACTTGG
66	miR-2284h-5p	13184	AAAAGTTCGTTCGGGTTT
67	miR-125a	11727	TCCCTGAGACCCTTTAACCTGT
68	miR-152	10924	TCAGTGCATGACAGAACTTGGTGTAG
69	miR-185-5p	10496	TGGAGAGAAAGGCAGTTCCTGA
70	miR-3432	10151	TGCGGGATCTTTAGTTGTGGCG
71	miR-24b-3p	9473	TGGCTCAGTTCAGCAGGA
72	miR-24b	9388	TGGCTCAGTTCAGCAGGAAC
73	miR-191	9316	CAACGGAATCCCAAAAGCAGCT
74	miR-191-5p	9302	CAACGGAATCCCAAAAGCAGCTG
75	miR-5991	9227	TGAGGTAGTAGGTTGTGA
76	miR-125a-5p	9134	TCCCTGAGACCCTTTAACCTGTA
77	miR-10b-5p	8940	TACCCTGTAGAACCGAATTTGT
78	miR-342	8783	TCTCACACAGAAATCGCACCCAT
79	miR-24-3p	8687	TGGCTCAGTTCAGCAGGAACAG
80	miR-24	8519	TGGCTCAGTTCAGCAGGAACAGT
81	miR-29d-3p	7986	TAGCACCATCTGAAATCGGTTGTCG
82	miR-192-5p	7413	CTGACCTATGAATTGACAGCC
83	miR-10b	7387	ACCCTGTAGAACCGAATTTGTGT
84	miR-10d	7293	TACCCTGTAGAACCGAATTTGTGTAG
85	miR-192	6830	CTGACCTATGAATTGACAGCCA
86	miR-10-5p	6497	ACCCTGTAGAACCGAATTTGTTCC
87	miR-6131	6065	GGCTGGTCCGATGGTAGTGG
88	miR-1839	5852	AAGGTAGATAGAACAGGTCTTG
89	miR-148a	5793	TCAGTGCACTACAGAACTTTG
90	miR-221	5767	AGCTACATTGTCTGCTGGGTTT
91	miR-31-5p	5692	AGGCAAGATGCTGGCATAGCT
92	miR-148a-3p	5445	TCAGTGCACTACAGAACTTTGT
93	miR-16	5371	TAGCAGCACGTAAATATTGG
94	miR-31	5279	AGGCAAGATGCTGGCATAGCTGT
95	miR-30a-5p	4746	TGTAAACATCCTCGACTGGAAGC
96	miR-181a	4701	AACATTCAACGCTGTCGGTGAGTT
97	miR-1839-5p	4677	AAGGTAGATAGAACAGGTCTTGT
98	miR-23a	4659	ATCACATTGCCAGGGATTTCCA
99	miR-320b	4613	AAAAGCTGGGTTGAGAGGGCAA
100	miR-29c-3p	4613	TAGCACCATTTGAAATCGGTTA
101	miR-920	4287	GCGGAGCTGAGAAGACGGTC
102	miR-23a-3p	4149	ATCACATTGCCAGGGATTTCC
103	miR-130a-3p	4141	CAGTGCAATGTTAAAAGGGCAC
104	miR-181a-5p	4020	AACATTCAACGCTGTCGGTGAGT
105	miR-221-3p	3975	AGCTACATTGTCTGCTGGGTTTT
106	miR-99b-5p	3913	CACCCGTAGAACCGACCTTGCG
107	miR-1c-3p	3771	TGGAATGTAAAGAAGTATGTAC
108	miR-7446-3p	3756	GCCGCGACGAGTAGGAGGG
109	miR-92a-3p	3707	TATTGCACTTGTCCCGGCCTGT
110	miR-2779	3607	TCGTTTCCGGCTCGAAGGACCA
111	miR-1827	3578	TGAGGCAGTAGATTGTAT
112	miR-4006f-5p	3539	GGAACAATGTAGGTAAGGGA
113	miR-4006b-5p	3514	TTGGAACAATGTAGGTAAGGGA
114	miR-23b	3479	ATCACATTGCCAGGGATTACCA
115	miR-16b	3266	TAGCAGCACGTAAATATTGGAG
116	miR-92c	3252	ATTGCACTTGTCCCGGCCTGTAT
117	miR-23b-3p	3164	ATCACATTGCCAGGGATTACC
118	miR-1237-5p	3139	CGGTCGGGCTGGGGCGCGAAGCGGG
119	miR-31b-5p	3125	AGGCAAGATGCTGGCATAGCTGA
120	miR-7156-3p	3077	CTAGCAGCCGACTTAGAACTGGT
121	miR-4510	3025	TGAGGGAGTAGGTTGTATGGTT
122	miR-503	2936	TAGCAGCGGGAACAGTACTG
123	miR-16-5p	2911	TAGCAGCACGTAAATATTGGAGA
124	miR-7398f-5p	2840	AGGTGTAGAATAAGTGGGAGGTC
125	miR-497-5p	2824	CAGCAGCACACTGTGGTTTGT
126	miR-30d	2761	TGTAAACATCCCCGACTGGAAGCT
127	miR-497	2758	CAGCAGCACACTGTGGTTTG
128	miR-5606-5p	2749	GCACGGTGAAGAGACATGAGAG
129	miR-27d-3p	2722	TTCACAGTGGCTAAGTTC
130	miR-202-5p	2516	TTCCTATGCATATACTTCTTT
131	miR-202	2474	TTCCTATGCATATACTTCTT
132	miR-107b	2448	AGCAGCATTGTACAGGGCTTT
133	miR-503-5p	2442	TAGCAGCGGGAACAGTACTGCAG
134	miR-30d-5p	2224	TGTAAACATCCCCGACTGGAAGC
135	miR-2487	2036	GCTCTAAGGGCTGGGTCGGTC
136	miR-6236	1971	GGCCGTCGCCGGCAGTCGGAG
137	miR-1	1958	TGGAATGTAAAGAAGTATGTAG
138	miR-455-3p	1946	GCAGTCCATGGGCATATACAC
139	miR-424-5p	1925	CAGCAGCAATTCATGTTTTGA
140	miR-181b	1912	AACATTCATTGCTGTCGGTGGGTT
141	miR-128-3p	1873	TCACAGTGAACCGGTCTCTTT
142	miR-100	1867	AACCCGTAGATCCGAACTT
143	miR-27b-3p	1777	TTCACAGTGGCTAAGTTCT
144	miR-3958-3p	1730	AGATATTGCACGGTTGATCTCT
145	miR-7977	1687	CGTTTCCCGGCCAACGCACCA
146	miR-4651	1671	GGGCTGGGTCGGTCGGGC
147	miR-2288	1611	AGGTAGTAGGTTGTGTGGTTT
148	miR-3138	1606	TGGGACAGTGCCAGGTGGGGAGT
149	miR-195a-5p	1599	TAGCAGCACAGAAATGTTGGT
150	miR-128	1595	TCACAGTGAACCGGTCTCTTTT
151	miR-4508	1592	CGAAGCGGGGCTGGGCGCGCG
152	miR-378a-3p	1584	ACTGGACTTGGAGTCAGAAGGC
153	miR-22-3p	1570	AAGCTGCCAGTTGAAGAACTGT
154	miR-4154-3p	1546	ATTTTGTTGGTTTTCGGAAC
155	miR-27b	1508	TTCACAGTGGCTAAGTTCTGCAT
156	miR-142-5p	1508	CCCATAAAGTAGAAAGCACT
157	miR-452-5p	1488	AACTGTTTGCAGAGGAAACTGA
158	miR-29b-3p	1481	TAGCACCATTTGAAATCAGTGTT
159	miR-195	1477	TAGCAGCACAGAAATGTTGGTA
160	miR-29b	1473	TAGCACCATTTGAAATCAGTGT
161	miR-2904	1454	GGGAGCCTCGGTCGGCCTCGGA
162	miR-10a-5p	1428	TACCCTGTAGATCCGAATTTGT
163	miR-29e	1405	TAGCACCATTTGAAATCAGTGTTT
164	miR-10a	1405	TACCCTGTAGATCCGAATTTG
165	miR-142	1399	CCCATAAAGTAGAAAGCACTA
166	miR-716b	1391	GCAGATCTTGGTGGTAGTAGCAAAT
167	miR-10	1387	ACCCTGTAGATCCGAATTTGT
168	miR-151a-3p	1369	CTAGACTGAAGCTCCTTGAGG
169	miR-222	1353	AGCTACATCTGGCTACTGGG
170	miR-222-3p	1317	AGCTACATCTGGCTACTGGGT
171	miR-127	1284	TCGGATCCGTCTGAGCTTGGC
172	miR-221-5p	1227	ACCTGGCATACAATGTAGATTT
173	miR-378a	1199	ACTGGACTTGGAGTCAGAAGGCA
174	miR-2068-3p	1189	GGGACATGTGGCGTACGGAAGA
175	miR-664-5p	1185	CAGGCTAGGAGAAATGATTGGA
176	miR-151-3p	1185	CTAGACTGAAGCTCCTTGAGGAA
177	miR-7680-5p	1170	TTCCATGTGAACAGCAGT
178	miR-92	1163	TATTGCACTCGTCCCGGCCT
179	miR-1c	1158	TGGAATGTAAAGAAGTATGTTA
180	miR-6724-5p	1124	CTGGGCGCGCGCCGCGGCTGGGCG
181	miR-222a	1095	AGCTACATCTGGCTACTGGGTCT
182	miR-331-3p	1054	GCCCCTGGGCCTATCCTAGAA
183	miR-6130	1039	TGAGGGAGTAGATTGTAT
184	miR-2371	1023	TCTATTTTGTTGGTTTTCT
185	miR-214-3p	1014	ACAGCAGGCACAGACAGGCAGT
186	miR-151b	1011	TCGAGGAGCTCACAGTCT
187	miR-27a-3p	1005	TTCACAGTGGCTAAGTTCCG
188	miR-106b-5p	998	TAAAGTGCTGACAGTGCAGATA
189	miR-574-3p	994	CACGCTCATGCACACACCCACA
190	miR-151a	991	TCGAGGAGCTCACAGTCTAG
191	miR-499a-5p	978	TTAAGACTTGCAGTGATGTTT
192	miR-151-5p	975	TCGAGGAGCTCACAGTCTAGT
193	miR-499a	965	TTAAGACTTGCAGTGATGTT
194	miR-4206-3p	962	ATTGGATGGTTTAGTGAGG
195	miR-1957b	961	GTGGATGTAGCTCAGTGGTA
196	miR-499	951	TTAAGACTTGCAGTGATGTTTA
197	let-7a-5p	915	TGAGGTAGTAGGTTATGGT
198	miR-99a-3p	889	CAAGCTCGCTTCTATGGGTCTGT
199	miR-7134-3p	877	GATGCGGAACCTGCGGATACGG
200	miR-181b-5p	873	AACATTCATTGCTGTCGGTGGGA
201	miR-7704	864	CGGGGTCCGCGGCGATGTCGG
202	miR-4492	862	CGGGGCTGGGCGCGCGCCGCG
203	miR-30e-5p	851	TGTAAACATCCTTGACTGGAAGCT
204	miR-4707-5p	850	GCCCGCGGCGGCGGGCGCGTCGG
205	miR-196b-5p	841	TAGGTAGTTTCCTGTTGTTGGG
206	miR-2354	822	TAGTAGGTTGTGTGGTTT
207	miR-28-3p	820	CACTAGATTGAGAGCTCCTGGA
208	miR-3201	786	GGGAGGTAGTGACGAAAAAT
209	miR-127-3p	777	TCGGATCCGTCTGAGCTTGGCT
210	miR-92b	775	TATTGCACTCGTCCCGGCCTCC
211	miR-30b-3p	770	CTTTCAGTCGGATGTTTGCAG
212	miR-423-3p	765	AGCTCGGTCTGAGGCCCCTCAGT
213	miR-98-5p	760	TGAGGTAGTAAGTTGTATTGTT
214	miR-320c	745	AAAAGCTGGGTTGAGAGGGAT
215	miR-379-5p	744	TGGTAGACTATGGAACGTAGGCAT
216	miR-186	742	CAAAGAATTCTCCTTTTGGGCTT
217	miR-331	737	GCCCCTGGGCCTATCCTAGAAA
218	miR-4497	725	GCTCCGGGACGGCTGGGAA
219	miR-374-5p	708	ATATAATACAACCTGCTAAGTG
220	miR-4507	706	CTGGGTCGGTCGGGCTGG
221	miR-432-5p	705	TCTTGGAGTAGGTCATTGGGT
222	miR-27d	703	TTCACAGTGGCTAAGTTCTT
223	miR-374b	700	ATATAATACAACCTGCTAAGT
224	miR-7641	695	GTCTGATCTCGGAAGCTAAGCAG
225	miR-27a	683	TTCACAGTGGCTAAGTTCCGT
226	miR-6763-3p	658	CTCCCCGGCATCTCCACCA
227	miR-424-3p	652	CAAAACGTGAGGCGCTGCTAT
228	miR-30e	639	TGTAAACATCCTTGACTGGAAGCTT
229	miR-143-5p	630	GGTGCAGTGCTGCATCTCTGGA
230	miR-345-3p	619	CCCTGAACTAGGGGTCTGGAGT
231	miR-202-3p	601	AGAGGTGTAGGGCATGGGAA
232	miR-93	591	CAAAGTGCTGTTCGTGCAGGTA
233	miR-193-5p	590	TGGGTCTTTGCGGGCGAGATG
234	miR-101b-3p	589	GAAGTACAGTACTGTGATAACT
235	miR-378b	588	CTGGACTTGGAGTCAGAAGGA
236	miR-345	585	CCTGAACTAGGGGTCTGGAGT
237	let-7g	584	TGAGGTAGTAGTTTGTATAGTT
238	miR-296-3p	582	AGGGTTGGGCGGAGGCTTTCCT
239	miR-193a-5p	570	TGGGTCTTTGCGGGCGAGATGA
240	miR-93-5p	561	CAAAGTGCTGTTCGTGCAGGTAG
241	miR-199a-5p	560	CCCAGTGTTCAGACTACCTGTT
242	miR-6538	555	CGACCGGCTCCGGGACGGCTG
243	miR-1261	532	GGGATAAGGATTGGCTCT
244	miR-1469	529	CGTCGGCGGGCGCGCGGCGCGTCC
245	miR-6937-5p	523	TTGGCTCTAAGGGCTGGGTCGGT
246	miR-186-5p	520	CAAAGAATTCTCCTTTTGGGCT
247	miR-450b-3p	516	ATCGGGAACATTTTGCATCCAT
248	miR-193a	509	AACTGGCCTACAAAGTCCC
249	miR-320d	508	AAAAGCTGGGTTGAGAGGA
250	miR-145-3p	508	ATTCCTGGAAATACTGTTCTT
251	miR-193-3p	505	AACTGGCCTACAAAGTCCCA
252	miR-6239	500	AGCGGTGGATCACTCGGCTC
253	miR-196b	500	TAGGTAGTTTCCTGTTGTTGGA
254	miR-339b	484	TCCCTGTCCTCCAGGAGCTC
255	miR-330-3p	481	GCAAAGCACACGGCCTGCAGAGA
256	miR-374a	479	TTATAATACAACCTGATAAGT
257	miR-196	479	TAGGTAGTTTCATGTTGTTG
258	miR-196-5p	477	TAGGTAGTTTCATGTTGTTGG
259	miR-322-5p	474	CAGCAGCAATTCATGTTTTGGA
260	miR-339	473	TCCCTGTCCTCCAGGAGCTCA
261	miR-708	463	AAGGAGCTTACAATCTAGCTGG
262	miR-30c	460	TGTAAACATCCTACACTCTCAG
263	miR-451	459	AAACCGTTACCATTACTGAGTTT
264	miR-30a-3p	459	CTTTCAGTCGGATGTTTGCAGC
265	miR-451a	457	AAACCGTTACCATTACTGAGTT
266	miR-374a-5p	455	TTATAATACAACCTGATAAGTG
267	miR-214	446	TACAGCAGGCACAGACAGGCAA
268	miR-4205-5p	445	CGGTTAGTACTTGGATGGGA
269	miR-378c	436	ACTGGACTTGGAGTCAGAAGGT
270	miR-204-5p	423	TTCCCTTTGTCATCCTATGCCT
271	miR-204	422	TTCCCTTTGTCATCCTATGC
272	miR-193a-3p	415	AACTGGCCTACAAAGTCCCAGT
273	miR-4008b-5p	414	GGCCGTGATCGTATAGTTAG
274	miR-30c-5p	411	TGTAAACATCCTACACTCTCAGCT
275	miR-181d-5p	405	AACATTCATTGTTGTCGGTGGGTT
276	miR-145a-3p	401	ATTCCTGGAAATACTGTTCTTT
277	miR-33a	395	GTGCATTGTAGTTGCATTG
278	miR-33a-5p	394	GTGCATTGTAGTTGCATTGCA
279	miR-33-5p	389	GTGCATTGTAGTTGCATTGC
280	miR-33	384	GTGCATTGTAGTTGCATTGCAA
281	miR-1357	377	AGATTATGAGATATGAGGGCA
282	miR-206-3p	376	TGGAATGTAAGGAAGTGTGTGG
283	miR-196a-5p	375	TAGGTAGTTTCATGTTGTTGGG
284	miR-6727-5p	372	CTCGGGGCGGCGGCAGCGGCG
285	miR-5100	368	TCGTATCCCAGCGGTGCCTCCA
286	miR-432	367	TCTTGGAGTAGGTCATTGGGTGT
287	miR-339a	362	TCCCTGTCCTCCAGGAGCTCAC
288	miR-125b-2-3p	361	ACAAGTCAGGCTCTTGGGA
289	miR-1307-3p	360	ACTCGGCGTGGCGTCGGTCGTGG
290	miR-6126	355	TGGGAAGGCCCGGCGGGGAA
291	miR-2136	353	CGGGTGTTGACGCGATGTG
292	miR-1247-5p	351	ACCCGTCCCGTGCGTCCCCGGA
293	miR-25-5p	347	AGGCGGAGACTTGGGCAATTGCT
294	miR-339-5p	344	TCCCTGTCCTCCAGGAGCTCACA
295	miR-6519	339	TAGCAGCGGGAACAGTAAAAA
296	miR-224-5p	337	CAAGTCACTAGTGGTTCCGTTT
297	miR-15a	333	TAGCAGCACATAATGGTTTGT
298	miR-150-3p	333	CCGGTCGGGCTGGGGCGCG
299	miR-708-5p	330	AAGGAGCTTACAATCTAGCTGGG
300	miR-760-3p	323	CGGCTCTGGGTCTGTGGGGA
301	miR-660	317	TACCCATTGCATATCGGAGCTGT
302	miR-1246	316	AATGGATTTTTGGAGCAGGGA
303	miR-196a	313	TAGGTAGTTTCATGTTGTTGGGA
304	miR-224	312	CAAGTCACTAGTGGTTCCGTTTA
305	miR-1388-3p	301	ATCTCAGGTTCGTCAGCCCGCA
306	miR-15a-5p	299	TAGCAGCACATAATGGTTTGTG
307	miR-129-1-3p	299	AAGCCCTTACCCCAAAAAG
308	miR-411	297	ATAGTAGACCGTATAGCGTAC
309	miR-660-5p	296	TACCCATTGCATATCGGAGCTGTAG
310	miR-4330	296	CCTCAGATCAGACGTGGCG
311	miR-155	290	TTAATGCTAATCGTGATAGGGG
312	miR-30c-3p	288	TTTCAGTCGGATGTTTGCAGTTT
313	miR-129-2-3p	288	AAGCCCTTACCCCAAAAAGCAT
314	miR-361-5p	287	TTATCAGAATCTCCAGGGGTAC
315	miR-155-5p	284	TTAATGCTAATCGTGATAGGGGT
316	miR-532-5p	283	CATGCCTTGAGTGTAGGACCGT
317	miR-126a-5p	274	CATTATTACTTTTGGTACGCG
318	miR-126-5p	271	CATTATTACTTTTGGTACGC
319	miR-532-3p	269	CCTCCCACACCCAAGGCTTGCA
320	miR-1285	268	CTGGGCAACATAGCGAGACCCCGTCTCTA
321	miR-383-5p	267	AGATCAGAAGGTGATTGTGGCT
322	miR-744-5p	264	TGCGGGGCTAGGGCTAACAGCA
323	miR-760	256	CGGCTCTGGGTCTGTGGGGAGT
324	miR-411-5p	256	TAGTAGACCGTATAGCGTAC
325	miR-1957a	250	AGTCGGTAGAGCATGAGAC
326	miR-1388	250	ATCTCAGGTTCGTCAGCCCGCATTT
327	miR-455b	249	GTATGTGCCTTTGGACTACAT
328	miR-340	248	TTATAAAGCAATGAGACTGAT
329	miR-455-5p	247	TATGTGCCTTTGGACTACATCG
330	miR-30e-3p	245	CTTTCAGTCGGATGTTTACAGT
331	miR-1290	245	TGGATTTTTGGAGCAGGGA
332	miR-574-5p	244	TGAGTGTGTGTGTGTGAGTGT
333	miR-485-5p	243	AGAGGCTGGCCGTGATGAATTC
334	miR-340-5p	241	TTATAAAGCAATGAGACTGATT
335	miR-28-5p	234	AAGGAGCTCACAGTCTATTGA
336	miR-485	232	AGAGGCTGGCCGTGATGAATTCG
337	miR-3652	232	CCGTGGACGGTGTGAGGAA
338	miR-30b-5p	232	TGTAAACATCCTACACTCAGCT
339	miR-3885-5p	229	TCGGCGGCGGCGGCGCGCGCG
340	miR-4791	228	TGGATATGATGACTGATTA
341	miR-148b	228	TCAGTGCATCACAGAACTTTG
342	miR-146b-5p	228	TGAGAACTGAATTCCATAGGCTGT
343	miR-335	220	TCAAGAGCAATAACGAAAAATG
344	miR-148b-3p	220	TCAGTGCATCACAGAACTTTGT
345	miR-1260	219	ATCCCACCGCTGCCACCA
346	miR-532	217	CATGCCTTGAGTGTAGGACCG
347	miR-3535	217	GGATATGATGACTGATTATCTGAGA
348	miR-2285o	212	AAAACACGAACAAACTTTTCGG
349	miR-2887	210	GTCGGGACCGGGGTCCGGTGCGGA
350	miR-142b	210	ATAAAGTAGAAAGCACTACTAA
351	miR-365a-3p	208	TAATGCCCCTAAAAATCCTTAT
352	miR-365a	207	TAATGCCCCTAAAAATCCTTA
353	miR-4478	206	GGAGGCTGAGGCTGGAGGAT
354	miR-19b	203	TGTGCAAATCCATGCAAAACTG
355	miR-486-5p	199	TCCTGTACTGAGCTGCCCCGA
356	miR-6134	196	TGAGGTAGTAGGTTGAAGAAA
357	miR-4454	191	TTCGTATCCGAGTCACGGCACCA
358	miR-342-3p	190	TCTCACACAGAAATCGCACCCT
359	miR-1307-5p	190	TCGACCGGACCTCGACCGGCTC
360	miR-4324	185	TCCCTGAGACCCTAACTTAA
361	miR-19b-3p	185	TGTGCAAATCCATGCAAAACTGA
362	miR-2285ae	178	GAAAGGTTCATTTGGGTTTTT
363	miR-2284d	178	GAAAAGTTCGTTTGGGTTTTC
364	miR-139-5p	177	TCTACAGTGCACGTGTCTCCAGT
365	miR-17-3p	175	ACTGCAGTGAAGGCACTTGTAG
366	miR-92a	172	TATTGCACTCGTCCCGGCCTTT
367	miR-139-3p	169	TGGAGACGCGGCCCTGTTGGAGT
368	miR-542-3p	165	TGTGACAGATTGATAACTGAA
369	miR-7648-3p	164	CGGGCTGGGCCGGGGGACGGG
370	miR-2284b	163	GAAAAGTTCGTTTGGGTTTTCC
371	miR-6334	162	CCGAGGCCTCTCCCAGTCCGCCGC
372	miR-5126	161	GCGGGCTGGGCCGGGGGACGGGG
373	miR-96	158	ATTGGCACGTCTTGGAATGC
374	miR-4466	156	GGTGGGGCCGGCGGGGGA
375	miR-35h	153	CACAGGGATAACTGGCTTG
376	miR-7044-5p	151	GTGGGTGGTGGTGCATGGC
377	miR-106b-3p	151	CCGCACTGTGGGTACTTGCTGC
378	miR-1892	149	GTTTGGGGGGGGAGGGGGA
379	miR-193	147	AACTGGCCCACAAAGTCCCGC
380	miR-106a	144	TCAAAGTGCTTACAGTGCAGGT
381	miR-4028-3p	143	CTGATGATGTGTTGTTGCCA
382	miR-122-5p	143	TGGAGTGTGACAATGGTGTTTG
383	miR-122	143	TGGAGTGTGACAATGGTGTTT
384	miR-8112	142	TCCCCGGCACCTCCACCA
385	miR-7930-3p	142	AAAGGTGTTGGTTGATATAG
386	miR-574	142	TGAGTGTGTGTGTGTGAGTGTGTG
387	miR-1273e	142	TGAGGCTGGAGGATCGCTTG
388	miR-3959-5p	141	GGTTGATCAGAGAACATACATT
389	miR-17a-5p	141	CAAAGTGCTTACAGTGCAGGTA
390	miR-762	138	GGGCCGGGGCCGGGGGCCGGGC
391	miR-193b-3p	134	AACTGGCCCACAAAGTCCCGCT
392	miR-152a	133	TCAGTGCATGACAGAACTTGA
393	miR-17-5p	131	CAAAGTGCTTACAGTGCAGGTAG
394	miR-362-5p	127	AATCCTTGGAACCTAGGTGTGA
395	miR-6529	126	GAGAGATCAGAGGCGCAGAGT
396	miR-6238	126	TATTAGTCAGCGGAGGAAAAGA
397	miR-20a	125	TAAAGTGCTTATAGTGCAGGTA
398	miR-362	118	AATCCTTGGAACCTAGGTGTGAGTGC
399	miR-15b	118	TAGCAGCACATCATGGTTTA
400	miR-23b-5p	117	TGGGTTCCTGGCATGCTGATTT
401	miR-3586-3p	116	TACTAGACTGAAGCTCCTTGA
402	miR-126a-3p	116	TCGTACCGTGAGTAATAATGCG
403	miR-92b-3p	111	TATTGCACTTGTCCCGGCCTT
404	miR-2284c	111	AAAAAGTTCGTTTGGGTTTT
405	miR-20a-5p	108	TAAAGTGCTTATAGTGCAGGTAG
406	miR-15b-5p	108	TAGCAGCACATCATGGTTTACA
407	miR-27c	106	TTCACAGTGGCTAAGTTCA
408	miR-150-5p	106	TCTCCCAACCCTTGTACCAGTG
409	miR-932-3p	105	TGGAACAATGTAGGTAAGTGAAG
410	miR-495-3p	105	AAACAAACATGGTGCACTTCTT
411	miR-3960	105	CGGCGGCGGCGGCGCGCGCGGG
412	miR-3195	104	GCGCGCCGGGCCCGGGTCTT
413	miR-1013-3p	104	ATAAACGATGCCGACTGG
414	miR-34c	103	AGGCAGTGTAGTTAGCTGATTG
415	miR-328	103	CTGGCCCTCTCTGCCCTTCCG
416	miR-204-3p	103	GCTGGGAAGGCAAAGGGACGT
417	miR-206	102	TGGAATGTAAGGAAGTGTGTGA
418	miR-193b-5p	102	CGGGGTTTTGAGGGCGAGATGA
419	miR-1306-3p	102	ACGTTGGCTCTGGTGGTGATGT
420	miR-495	100	AAACAAACATGGTGCACTTCT
421	miR-503-3p	99	GGAGTATTGTTTCTGCTGCCCGGT
422	miR-450b	99	TTTTGCAACATGTTCCTGAAT
423	miR-126-3p	99	CGTACCGTGAGTAATAATGCGA
424	miR-4792	98	TCCGGTGAGCTCTCGCTGGC
425	miR-2861	98	GGCGGCGGCGCGCGCGGGCG
426	let-7k	98	TGAGGTAGGAGGTTGTGTAG
427	miR-34c-5p	97	AGGCAGTGTAGTTAGCTGATTGC
428	miR-3431	97	CCTCAGTCAGCCTTGTGGATGT
429	miR-30c-2-3p	97	CTGGGAGGAGGCTGTTTACT
430	miR-150	95	TCTCCCAACCCTTGTACCAGTGA
431	miR-199b-5p	94	CCCAGTGTTTAGACTATCTGTT
432	miR-450b-5p	92	TTTTGCAACATGTTCCTGAATAT
433	miR-4443	90	CTTGGAGGCGTGGGTTTT
434	miR-3656	90	CGGGGGGGTCGCGGGGGTGG
435	miR-328a-3p	90	CTGGCCCTCTCTGCCCTTCCGT
436	miR-2885	90	CGGCGGCGGCGCGCGCGGGCG
437	miR-2284z	90	CAAAAAGTTCGTTTGGGTTTTT
438	miR-382-5p	89	GAAGTTGTTCGTGGTGGATTCG
439	miR-106	89	TAAAGTGCTTATAGTGCAGGTAGA
440	miR-1268b	88	CGGGCGTGGTGGGGGGGGGCGC
441	miR-2284aa	86	CAAAAAGTTCGTTTGGGTTTT
442	miR-4634	85	GGGCGCGACCCGCTCCGGGG
443	miR-1260b	85	ATCCCACCGCTGCCACCAT
444	miR-664b	84	TATTCATTTATCTCCCAGCCTAC
445	let-7k-5p	84	TGAGGTAGTAGATTGAATAGTT
446	miR-4488	81	CCGGGGGGCGGGCGCCGGCG
447	miR-382-3p	81	AATCATTCACGGACAACACTT
448	miR-133b	81	TTTGGTCCCCTTCAACCAGC
449	miR-2886	80	AGCCCCGCCGGCAGCAGCGC
450	miR-133a-3p	80	TTTGGTCCCCTTCAACCAGCTG
451	miR-382	79	AATCATTCACGGACAACACTTT
452	miR-342-5p	79	AGGGGTGCTATCTGTGGTTGAG
453	miR-504	78	AGACCCTGGTCTGCACTCTGTCT
454	miR-210-3p	78	CTGTGCGTGTGACAGCGGCTGA
455	miR-1268a	78	CGGGCGTGGTGGGGGGGGGC
456	miR-31-3p	76	TGCTATGCCAACATATTGCCAT
457	miR-22a-3p	76	AAGCTGCCAGTTGAAGAATATT
458	miR-181a-3p	76	ACCACCGACCGTTGACTGTAC
459	miR-378d	75	ACTGGACTTGGAGTCAGAAGA
460	miR-2981	74	CGCGGGGCCCGGGGGGGCGGG
461	miR-133-3p	74	TTGGTCCCCTTCAACCAGCTGT
462	miR-133	74	TTTGGTCCCCTTCAACCAGCTGT
463	miR-877-5p	73	GTAGAGGAGATGGCGCAGG
464	miR-4468	73	GGACGACAGAGGATGAGAT
465	miR-2284j	73	GAAAAGTTCGTTCGGTTTT
466	miR-181a-2-3p	73	ACCACCGACCGTTGACTGTACC
467	miR-125a-3p	73	ACAGGTGAGGTTCTTGGGAG
468	miR-3897-3p	72	CGTGGTGGGGGGGGGGCGCGG
469	miR-3896-5p	72	ATATCTCGGTGGAACCTCCA
470	miR-2305	72	CGGCGGGCGGCGGCGGGGGG
471	miR-6412	71	ATCGAAACCATCCTCTGCTACCA
472	miR-450a-5p	70	TTTTGCGATGTGTTCCTAATAT
473	miR-450a	69	TTTTGCGATGTGTTCCTAAT
474	miR-2484	69	GAGCTGTGATGACTTCGATTGCATT
475	miR-6240	68	ACAAAGCATCGCGAAGGCCCGC
476	miR-4532	68	CCGCCCCCGGGGAGCCCGGCG
477	miR-194a	67	TGTAACAGCAACTCCATGTGG
478	miR-144-3p	67	TACAGTATAGATGATGTACTCT
479	miR-130b-3p	67	CAGTGCAATGATGAAAGGGCAT
480	miR-92-3p	66	TATTGCACTCGTCCCGGCCTGA
481	miR-874-3p	66	CTGCCCTGGCCCGAGGGACCGA
482	miR-543-3p	66	AAACATTCGCGGTGCACTTCTTT
483	miR-2285b	66	AAAAAACCGAGTGAACTTTTTG
484	miR-194-5p	66	TGTAACAGCAACTCCATGTGGAA
485	miR-201-5p	65	TACTCAGGAAGGCATTATTC
486	miR-140-5p	64	CAGTGGTTTTACCCTATGGTAA
487	miR-541-5p	63	AAAGGATTCTGCTGTCGGTCCCAT
488	miR-252a-3p	63	GCACCTGGTGCTAAACCAT
489	miR-197-3p	63	TTCACCACCTTCTCCACCCAGC
490	miR-1273g-3p	63	CCACTGTACTCCAGCCTGGGC
491	miR-1394	62	CCCGGGGAGCCCGGCGGGCG
492	miR-4020b-5p	59	TTGGTTGGTTGGTTGGTT
493	miR-29d-5p	59	TGACCGATTTCTCCTGGTGTT
494	miR-1777	59	TGGGCGGGCGGGGCCGGG
495	miR-5112	58	AGCTCAGTCGGTAGAGCATC
496	miR-505-5p	58	GGGAGCCAGGAAGTATTGATGT
497	let-7d-3p	58	CTATACGACCTGCTGCCTTTCT
498	miR-487b-3p	57	AATCGTACAGGGTCATCCACTT
499	miR-374a-3p	57	CTTATCAGGTTGTATTGTAATT
500	miR-664-3p	56	TATTCATTTATCTCCCAGCCTACA
501	miR-2478	56	TTCGTATCCCACTTCTGACACCA
502	miR-22-5p	56	AGTTCTTCAGTGGCAAGCTTT
503	miR-188	56	CATCCCTTGCATGGTGGAGGGAA
504	miR-1648-3p	56	TGGGAGCGGGCGGGCGGTC
505	miR-99b-3p	55	CAAGCTCGTGTCTGTGGGTCCGT
506	miR-7-1-3p	55	CAACAAATCACAGTCTGCCATA
507	miR-487b	55	AATCGTACAGGGTCATCCACT
508	miR-485-3p	55	GTCATACACGGCTCTCCTCTCT
509	miR-296-5p	55	GAGGGCCCCCCCCAATCCTGT
510	miR-874	54	CTGCCCTGGCCCGAGGGACCGAC
511	miR-652-3p	54	AATGGCGCCACTAGGGTTGTG
512	miR-6089	54	GGGGCCGGGGGTGGGGTCGGCGG
513	miR-4332	54	CGACCGGGCGCCGCCGGGCGCA
514	miR-4175-3p	54	GGGGATGTAGCTCAGATGGTAG
515	miR-30f	54	TGTAAACACCCTACACTCTCAGCT
516	miR-6557-5p	53	CCGGGGAGCCCGGCGGGCG
517	miR-92b-5p	51	AGGGACGGGACGCGGTGCAGTGT
518	miR-421	51	ATCAACAGACATTAATTGGGCG
519	miR-2284m	51	AAAAAGTTTGTTCGGGTTTT
520	miR-433-3p	50	ATCATGATGGGCTCCTCGGTGT
521	miR-1468	50	CTCCGTTTGCCTGTTTTGCTGA
522	miR-7134-5p	49	ATGTCCGCGGGTTCCCTATCCC
523	miR-376e-3p	49	AACATAGAGGAAAATCCACATT
524	miR-34b-5p	49	TGGCAGTGTCTTAGCTGGTT
525	miR-34a-5p	49	TGGCAGTGTCTTAGCTGGTTGT
526	miR-6119-5p	48	AGAGGTAAAAAATTGATTTGACT
527	miR-4459	48	GCGGAGGAGGCGGAGGAGGCGGAG
528	miR-2284v	48	GAAAAGTTCGTTTGGGTTA
529	miR-154b-5p	48	AGAGGTCTTCCATGGTGCATTCG
530	miR-1306	48	CCACCTCCCCTGCAAACGTCC
531	miR-500	47	ATGCACCTGGGCAAGGATTCT
532	miR-7975	46	TCCGAGTCACGGCACCATT
533	miR-501-3p	46	AATGCACCTGGGCAAGGATTCT
534	miR-132-3p	46	TAACAGTCTACAGCCATGGTCG
535	miR-6961-5p	45	TGCACTGGAGAAGGAAATGGCAACC
536	miR-4448	45	GGCTCGTTGGTCTAGGGGT
537	miR-3968	45	TCGTATCCCACTCCTGACACCA
538	miR-21c	45	TAGCTTATCAGACTGATGAAAA
539	miR-663a	44	GGGGGGCGCGGCGGGACGC
540	miR-494-3p	44	TGAAACATACACGGGAAACCTCT
541	miR-2284n	44	AAAAATTTGTTCGGGTTTTT
542	miR-362-3p	43	AACACACCTATTCAAGGATTCA
543	miR-2137	43	AAGCCGGCGGGAGCCCCGGGGA
544	miR-652	42	AATGGCGCCACTAGGGTTGTGT
545	miR-21a-3p	42	CAACAGCAGTCGATGGGCTGTCT
546	miR-2285e	41	AAACCCGAACGAACTTTTGGGC
547	miR-1306-5p	41	CCACCTCCCCTGCAAACGTCCA
548	miR-299a-3p	40	TATGTGGGACGGTAAACCGCTT
549	miR-145b	40	GTCCAGTTTTCCCAGGAAGAAA
550	miR-125-5p	40	TCCCTGAGACCCTAAAAAA
551	miR-542-5p	39	TCGGGGATCATCATGTCACGAG
552	miR-132	39	TAACAGTCTACAGCCATGGTCGT
553	miR-484	37	TCAGGCTCAGTCCCCTCCCGAT
554	miR-142-3p	37	GTAGTGTTTCCTACTTTATGGA
555	miR-409-3p	36	GAATGTTGCTCGGTGAACCCCT
556	miR-181c	36	AACATTCAACCTGTCGGTGAGTT
557	miR-500a-3p	35	ATGCACCTGGGCAAGGATTCTGA
558	miR-2285ad	35	AAAAACCCAAATGAACTTTTTG
559	miR-365b-5p	34	AGGGACTTTCAGGGGCAGCTGT
560	miR-345-5p	34	GCTGACTCCTAGTCCAGTGCT
561	miR-331-5p	34	TCTAGGTATGGTCCCAGGGAT
562	miR-329b	34	AACACACCTGGTTAACCTCT
563	miR-29c-5p	34	ACCGATTTCTCCTGGTGTTCA
564	miR-125	34	CCCCTGAGACCCTAACTTGTGA
565	miR-380-3p	33	TATGTAATGTGGTCCACGTCT
566	miR-365-2-5p	33	GAGGGACTTTCAGGGGCAGCTGT
567	miR-139	33	TGGAGACGCGGCCCTGTTGGAA
568	let-7e-3p	33	CTATACGGCCTCCTAGCTTTCC
569	miR-7205-5p	32	CGGGGGCGCCGGGGCCGGGAG
570	miR-4088-5p	32	GACAGAGGATGAGATGGTTGG
571	miR-125b-1-3p	32	ACGGGTTAGGCTCTTGGGAGAA
572	miR-7859	31	AAAAACTGGCAGCTTCATGTAA
573	miR-181c-5p	31	AACATTCAACCTGTCGGTGAGT
574	miR-665-3p	30	ACCAGTAGGCCGAGGCCCCTCA
575	miR-347	30	CGTGTCCCATCTGGGTCGCCA
576	miR-2284a	30	AATAAGTTCGTTTGGGTTTTT
577	miR-181c-3p	30	ACCATCGACCGTTGAGTGGACC
578	miR-4286	29	CGTACCCCACTCCTGGTACCA
579	miR-27e	29	TTCACAGTGGCTAAGTTAT
580	miR-31a-5p	28	AGGCAAGATGCTGGCATAAA
581	miR-195b	28	TAGCAGCACAGAAATGTTAA
582	miR-1271-3p	28	AGTGCCTGCTATGTGCCAGGCAA
583	miR-72-5p	27	AGGCAAGATGTTGGCATAGCTGTA
584	miR-490-3p	27	CAACCTGGAGGACTCCATGCTGT
585	miR-365a-5p	27	AGGGACTTTTGGGGGCAGATGT
586	miR-2285l	27	AAACCCGAATGAACTTTTTGGTA
587	miR-186-3p	27	GCCCAAAGGTGAATTTTTTGGA
588	miR-324-3p	26	ACTGCCCCAGGTGCTGCTGGTA
589	miR-29a-5p	26	ACTGATTTCTTTTGGTGTTCAG
590	miR-188-5p	26	CATCCCTTGCATGGTGGAGGGAT
591	miR-1777a	26	TGGGGCCGGTGCGGGCGGGT
592	miR-1227	26	CGTGGGGCGGGCGTGGTGG
593	miR-877	25	GTAGAGGAGATGGCGCAGGGGACA
594	miR-7-5p	25	TGGAAGACTAGTGATTTTGTTGT
595	miR-7	25	TGGAAGACTAGTGATTTTGTTGTT
596	miR-6525	25	CCGGGGAAAGCAGGAGTGAGAA
597	miR-376c-3p	25	AACATAGAGGAAATTCCACGT
598	miR-29a-1-5p	25	ACTGATTTCTTTTGGTGTTCAGA
599	miR-2285j	25	AAAAACCCAGATGAACTTTTTT
600	miR-361-3p	24	TCCCCCAGGTGTGATTCTGATTT
601	miR-30b	24	TGTAAACATCCCTGACTGGAAA
602	miR-301a-5p	24	GCTCTGACTTTATTGCACTACT
603	miR-2976	24	CGGAGCGGAGCGGAGCTG
604	miR-136-5p	24	ACTCCATTTGTTTTGATGATGGA
605	miR-124c-3p	24	TCAAGGTCCGCTGTGAACACGG
606	miR-493-3p	23	TGAAGGTCTACTGTGTGCCAGGT
607	miR-30c-1-3p	23	CTGGGAGAGGGTTGTTTACTC
608	miR-144	23	TACAGTATAGATGATGTACTCA
609	miR-493-5p	22	TTGTACATGGTAGGCTTTCATT
610	miR-4171-5p	22	ATGACTCTCTTAAGGTAGCCAA
611	miR-376b	22	ATCATAGAGGAAAATCCATGT
612	miR-299	22	TGGTTTACCGTCCCACATACA
613	miR-196b-3p	22	TCGACAGCACGACACTGCCTTC
614	miR-1777b	22	GCGGCGGCGGGGGGGGCGCGGG
615	miR-1249-3p	22	ACGCCCTTCCCCCCCTTCTTCA
616	miR-1207-5p	22	TGGGAGGAGAGGAGAGGAGGGG
617	miR-493	21	TTGTACATGGTAGGCTTTCAT
618	miR-365-1-5p	21	GGGACTTTTGGGGGCAGATGTGT
619	miR-2284ab	21	TAAAAGTTTGGTTGGGTTTTT
620	miR-210	21	ACTGTGCGTGTGACAGCGGCTGT
621	miR-1961	21	TGAGGTAGTAGGTTAAAAA
622	miR-505-3p	20	GTCAACACTTGCTGGTTTCCTC
623	miR-505	20	TCAACACTTGCTGGTTTCCTCT
624	miR-376b-3p	20	ATCATAGAGGAAAATCCATGTT
625	miR-135a-5p	20	TATGGCTTTTTATTCCTATGT
626	miR-135a-1-3p	20	ATATAGGGATTGGAGCCGTGGCA
627	let-7a-3p	20	CTATACAATCTACTGTCTTTC
628	miR-874-5p	19	CGGCCCCACGCACCAGGGTAA
629	miR-425-5p	19	AATGACACGATCACTCCCGTTGA
630	miR-374c-5p	19	TAATACAACCTGCTAAGTGTCCT
631	miR-369-3p	19	AATAATACATGGTTGATCTTT
632	miR-363	19	AATTGCACGGTATCCATCTGCGA
633	miR-324-5p	19	CGCATCCCCTAGGGCATTGGTGT
634	miR-27b-5p	19	AGAGCTTAGCTGATTGGTGAACA
635	miR-21-3p	19	AACAGCAGTCGATGGGCTGTCT
636	miR-1934-3p	19	AGGGACGGTGGGGTGGGA
637	miR-98-3p	18	CTATACAACTTACTACTTTCCT
638	miR-655	18	ATAATACATGGTTAACCTCTCT
639	miR-500a-5p	18	TAATCCTTGCTACCTGGGTGAGA
640	miR-411-3p	18	TATGTAACACGGTCCACTAAC
641	let-7a-1-3p	18	CTATACAATCTACTGTCTTTCT
642	miR-375	17	TTTGTTCGTTCGGCTCGCGTGA
643	miR-323c	17	CACAATACACGGTCGGCCTCT
644	miR-2304	17	AGGTTGTGTGGTTGAGGTAGT
645	miR-2127	17	CGGGAGGGGAGGGAGTCGGG
646	miR-187	17	TCGTGTCTTGTGTTGCAGCCGGT
647	miR-1842	17	TGGCTCTGCGAGGTCGGCTCA
648	miR-1271	17	CTTGGCACCTAGTAAGTACTC
649	miR-6596-5p	16	CGCCGGGCCCGGGTCTTCCCG
650	miR-628-3p	16	TTCTAGTAAGAGTGGCAGTCGA
651	miR-329-3p	16	AACACACCTGGTTAACCTCTCT
652	miR-299a-5p	16	TGGTTTACCGTCCCACATACAT
653	miR-2284g	16	GAAAAGTTCGTTCGGCTTTTT
654	miR-187-3p	16	TCGTGTCTTGTGTTGCAGCCGG
655	miR-10c-5p	16	TACCCTGTAGAATCGAATTTGT
656	let-7b-3p	16	CTATACAACCTACTGCCTTCCT
657	miR-708-3p	15	ATCTAGACTGTGAGCTTCTAGA
658	miR-452-3p	15	TCAGTCTCATCTGCAAAGAAGT
659	miR-3488	15	GGCGCCGTGGCTTAGTTGGT
660	miR-2411	15	TGTGGAGTGACTGTCAGATGCAG
661	miR-1277-3p	15	TACGTAGATATATATGTATTTT
662	miR-1277	15	TACGTAGATATATATGTATTT
663	miR-127-5p	15	CTGAAGCTCAGAGGGCTCTGAT
664	miR-1247-3p	15	CGGGAACGTCGGGACTGGAG
665	let-7i-3p	15	CTGCGCAAGCTACTGCCTTGCTT
666	miR-6516-3p	14	ATCATGTATGATACTGCAAACA
667	miR-466i-5p	14	TGTGTTTGTGTGTGTGTG
668	miR-6739-5p	13	TGGGAAAAGAATAAAAGCAAAGTA
669	miR-666-5p	13	AGCGGTGACGGCTGTGGATG
670	miR-3197	13	CGGGGCGCGGCCGGAAAGGCG
671	miR-146a	13	TGAGAACTGAATTCCATAGGTT
672	miR-129-5p	13	CTTTTTGCGGTCTGGGCTTG
673	miR-9-5p	12	TCTTTGGTTATCTAGCTGTATG
674	miR-767-5p	12	TGCACCATGGTTGTCTGAGCAT
675	miR-6878-5p	12	AGGAGAAGAAAGTAGAAGCAAAG
676	miR-491-5p	12	AGTGGGGAACCCTTCCATGA
677	miR-376e-5p	12	GGTGGATATTCCTTCTATGTTT
678	miR-33b-5p	12	GTGCATTGCTGTTGCATTGT
679	miR-32-5p	12	TATTGCACATTACTAAGTTGCA
680	miR-2285h	12	GAAAATCCGAACGAACTTTTT
681	miR-2284i	12	GAGAAGTTCGTTCGGGTTTTT
682	miR-200a	12	TAACACTGTCTGGTAACGATGTT
683	miR-1790	12	CGGGTGAACGGGAGGATGGGGGA
684	miR-664	11	TAGGCTAGGAGAAATGATTGGA
685	miR-491	11	AGTGGGGAACCCTTCCATGAGGA
686	miR-483-3p	11	TCACTCCTCTCCTCCCGTCTTCT
687	miR-4281	11	CGGGGCCCGGGGCGGGGGGC
688	miR-339-3p	11	GCGCTCCTCGAGGCCAGAGCC
689	miR-2331-5p	11	GGCTTCCGTGCCTGCAGATGTCT
690	miR-2285i	11	AAAACTGGAACGAACTTTTTGG
691	miR-9a-5p	10	TCTTTGGTTATCTAGCTGTATGA
692	miR-6516-5p	10	TTTGCAGTAACAGGTGTGAACAT
693	miR-6087	10	GTGAGGCGGGGGGGCGAGCCC
694	miR-502-3p	10	ATGCACCTGGGCAAGGATTCA
695	miR-4665-3p	10	CGCGGCGCGGCGCGCCCCCGCC
696	miR-29b-2-5p	10	GCTGGTTTCACATGGTGGCTTT
697	miR-2285k	10	AAAACCAGAATGAACTTTTT
698	miR-223-3p	10	TGTCAGTTTGTCAAATACCCCAA
699	miR-195a-3p	10	CCAATATTGGCTGTGCTGCTC
700	miR-1421z-3p	10	GCTCAGCGTGTGCCTACCCTAC
701	miR-10b-3p	10	AGATTCGATTCTAGGGGAAT
702	miR-103a	10	AGCAGCATCGTACAGGGCTA
703	miR-8072	9	GGCGGCGGAGGAGGAGAGAAG
704	miR-6583-5p	9	GAGTCGGAGCTGGGAGGTG
705	miR-5787	9	GGGCTGCGCGCGGGGACG
706	miR-425-3p	9	CATCGGGAATGTCGTGTCCGCC
707	miR-376c-5p	9	GGTGGATATTCCTTCTATGTT
708	miR-363-3p	9	AATTGCACGGTATCCATCTGCGT
709	miR-32	9	TATTGCACATTACTAAGTTGCAT
710	miR-2993	9	CCGAGGCTGTGAAGAAGGAT
711	miR-24-1-5p	9	GTGCCTACTGAGCTGATATCA
712	miR-218-5p	9	TTGTGCTTGATCTAACCATGT
713	miR-1983	9	CTCACCTGGAGCATGTTTTCT
714	miR-195-3p	9	CCAATATTGGCTGTGCTGCTCCA
715	miR-135a-3p	9	TGTAGGGATGGAAGCCATGAAT
716	miR-1343-3p	9	CTCCTGGGGCCCGCACTCTCGC
717	miR-92c-3p	8	TATTGCACTCGTCCCGGCAT
718	miR-379-3p	8	TATGTAACACGGTCCACTAACT
719	miR-3613-3p	8	ACAAAAAAAAAAGCCCAACCCT
720	miR-2963-3p	8	AAATGGATTTTTGGGATTAGGA
721	miR-2285c	8	AAACCTGAATAAACTTTTTGGCA
722	miR-224-3p	8	AAATGGTACCCTAGTGACTAC
723	miR-218a	8	TTGTGCTTGATCTAACCATGTGGA
724	miR-191-3p	8	CTGCGCTTGGATTTCGTTC
725	miR-18a-5p	8	TAAGGTGCATCTAGTGCAGAT
726	miR-146a-5p	8	TTGAGAACTGAATTCCATAGGTA
727	miR-1346	8	GAGGGATTGGGGGCAGGAGG
728	let-7f-1-3p	8	CTATACAATCTATTGCCTTCCT
729	miR-9a-3p	7	TAAAGCTAGATAACCGAAAGTAA
730	miR-9-3p	7	ATAAAGCTAGATAACCGAAAGT
731	miR-7475-5p	7	CCGCCGCCGCCGCCGCCGTCCGC
732	miR-6651-5p	7	CCAGGTTGCCTAAGGAGGGGTGA
733	miR-6123	7	TGCCAAGCCCACGTTCAAAGG
734	miR-544-5p	7	TCTTGTTAAAAGGCAGATTCT
735	miR-4434	7	AGGAGAAGAAAGTAGAAGCA
736	miR-369-5p	7	AGATCGACCGTGTTATATTCGCT
737	miR-2285f	7	AAACCTGAATGAACTTTTTGGAA
738	miR-211	7	TTCCCTTTGTCATCCTTTGC
739	miR-20b	7	CAAAGTGCTCACAGTGCAGGTA
740	miR-197-5p	7	CGGGTAGAGAGGGCAGTGA
741	miR-1839-3p	7	AGACCTACTTATCTACCAACAG
742	miR-148	7	TCAGTGCATTACAGAACTTTGT
743	miR-1434-3p	7	GAAGAAATCTAAGGTCTGAGG
744	miR-138-5p	7	AGCTGGTGTTGTGAATCAGGCCG
745	miR-138	7	AGCTGGTGTTGTGAATCAGG
746	miR-1185-5p	7	AGAGGATACCCTTTGTATGTTC
747	miR-7865	6	AGGGAGGGAAGGGGAGGTG
748	miR-7847-3p	6	TTGGAGGACGAAGAGGAAGGC
749	miR-664a-5p	6	ACAGGCTGGGAGAAATGATTGGA
750	miR-6535	6	TTAGGGGGAGCGGTTGGAGAAT
751	miR-6494	6	AGGGCGCGGCGGTGGGGA
752	miR-616-3p	6	ATGATTGGAGGGTTTGGCA
753	miR-499-5p	6	TTAAGACTTGTAGTGATGTTT
754	miR-490-5p	6	CCATGGATCTCCAGGTGGGTAT
755	miR-4718	6	AGATCTGTCCTGAAACCAGCA
756	miR-4311	6	AGAAGGAGGCTGAGTGTG
757	miR-4077d-5p	6	ATAGTTGGTCTGTAGTTGGCT
758	miR-376c	6	AACATGGAGGAAATTCCACG
759	miR-370-3p	6	GCCTGCTGGGGTGGAACCTGGTAT
760	miR-338-3p	6	TCCAGCATCAGTGATTTTGTTGA
761	miR-323-3p	6	CACATTACACGGTCGACCTCT
762	miR-323	6	GCACATTACACGGTCGACCTCT
763	miR-3120-3p	6	CACAGCAAGTGTAGACAGGCAT
764	miR-2483-3p	6	AACATCTGGTTGGTTGAGAGAAT
765	miR-2424	6	GATCTTTGGTAATCTGATGGCT
766	miR-2387	6	TGGAAGGCCTGGCTTTGCAG
767	miR-2285aa	6	AAACTGGAACGAACTTTTTGGC
768	miR-212-3p	6	TAACAGTCTCCAGTCACGGCCAT
769	miR-211-5p	6	TTCCCTTTGTCATCCTTTGCCC
770	miR-200b-3p	6	TAATACTGCCTGGTAATGATGACT
771	miR-190b	6	TGATATGTTTGATATTGGGTTG
772	miR-190	6	TGATATGTTTGATATTGGGTTGT
773	miR-1814c	6	GTTTTGTTTGGGTTTGTT
774	miR-1784-3p	6	GAATTAAATGGAAGAGCAAGAATT
775	miR-144-5p	6	TGGGATATCATCATATACTGT
776	miR-1388-5p	6	AGGACTGTCCAACCTGAGAATGT
777	miR-1343	6	CTCCTGGGGCCCGCACTCTCGCA
778	miR-1296-5p	6	TTAGGGCCCTGGCTCCATCTCCT
779	miR-105-3p	6	CCACGGATGTTTGAGCATGTGT
780	let-7h	6	TGAGGTAGTAAGTTGTGTTGTT
781	miR-93-3p	5	ACTGCTGAGCCAGCACTTCCCTT
782	miR-92-5p	5	AGGTTGGGATCAGTTGCAATGC
783	miR-6811-3p	5	ATCCTGTGCTCTTTCTCCTGCAG
784	miR-668-3p	5	TGTCACTCGGCCCACTACCC
785	miR-6530	5	CGGAGGAAAGTGAGACGG
786	miR-6528	5	AGAGGGAAGAGGGAAGGAGGA
787	miR-632	5	TTTCCTGTGGGACGCGGTGG
788	miR-615-5p	5	GGGGGTCCCCGGTGCTCGGAT
789	miR-541-3p	5	TGGTGGGCACAGAATCCGGCCTT
790	miR-412-5p	5	TGGTCGACCAGTTGGAAAGTA
791	miR-301b-3p	5	CAGTGCAATAGTATTGTCAAAGCAT
792	miR-301a	5	CAGTGCAATAGTATTGTCAA
793	miR-2366	5	TGGGTCACAGAAGAGGGTCTGGT
794	miR-2285r	5	AAACCTGGATGAACTTTTTGGC
795	miR-2285d	5	AACCTGAATGAAATTTTTGGCA
796	miR-219a-5p	5	TGATTGTCCAAACGCAATTCT
797	miR-219	5	TGATTGTCCAAACGCAATTCTCG
798	miR-215	5	ATGACCTATGAATTGACAGACA
799	miR-214-5p	5	TGCCTGTCTACACTTGCTGT
800	miR-212-5p	5	ACCTTGGCTCTAGACTGCTTACT
801	miR-15c-5p	5	TAGCAGCACATCATGGTTTT
802	miR-148b-5p	5	GAAGTTCTGTTATACACTCAGGCT
803	miR-136-3p	5	CATCATCGTCTCAAATGAGTCT
804	miR-1343-5p	5	TGGGGAGCGGCCCCCGGGCGGGTAT
805	miR-106-5p	5	AAAAGTGCTTACAGTGCAGGT
806	miR-101b	5	GTACAGTACTATGATAACTGA
807	miR-7475-3p	4	ACGGGCGGGGTGGCGCGGGT
808	miR-628-5p	4	ATGCTGACATATTTACTAGAGA
809	miR-6119-3p	4	GCAAATCATTTTTTACTCTC
810	miR-545-5p	4	TCAGTAAATGTTTGTTGGATGA
811	miR-509b	4	TGATTGGTACTTCTTAGAGTGA
812	miR-507	4	ATTGGTACTTCTTAGAGTGAA
813	miR-4657	4	ATGTGGAAGTGGTCTGAGGCAT
814	miR-4419b	4	AGGTCTGAATGAAAGATGG
815	miR-409	4	AGGTTACCCGAGCAACTTTG
816	miR-3917	4	TCGGACGGAGCAGGTGGG
817	miR-376d	4	ATCATAGAGGAAAATCCACAT
818	miR-34a-3p	4	AATCAGCAAGTATACTGCCCTA
819	miR-326-3p	4	CCTCTGGGCCCTTCCTCCAGT
820	miR-27c-3p	4	TTCACAGTGGTTAAGTTCTGC
821	miR-2435	4	AAACTCAAATGAACTTTTTGGCA
822	miR-2285x	4	GAAAACCTGAATGAACTTTTGA
823	miR-216b-5p	4	AAATCTCTGCAGGCAAATGTGA
824	miR-19a-3p	4	TGTGCAAATCTATGCAAAACTG
825	miR-1949	4	TATACCAGGATGCCAGCACAGTT
826	miR-1575	4	CTGGACAGTAAGAGCAGG
827	miR-132-5p	4	AACCGTGGCTTTCGATTGTTA
828	miR-130b	4	TAGTGCAATGTTAAAAGGGCAC
829	miR-126a	4	CGTACCGTGAGTAATAATGA
830	miR-1244	4	TAGTTGGTTTGTATGAGATGGT
831	miR-1224-5p	4	GTGAGGACTCGGGAGGTGGAGGA
832	miR-8101	3	GCGGCGGAGCCGGAGGACGCG
833	miR-7667-3p	3	AGGCACTGCAAGATGGCTG
834	miR-6791-5p	3	CCGCGCTGGGACTGGGAGGCGGA
835	miR-670-3p	3	TTTCCTCATATTCATTCAGGAGT
836	miR-6527	3	CACGTGGACGAAGAGATGGGA
837	miR-615	3	TCCGAGCCTGGGTCTCCCTCT
838	miR-599-5p	3	TTTGATAAGCTGACATGGGACA
839	miR-4784	3	TGAGGAGCTGCTGGACGACGA
840	miR-4672	3	AACACTGGACAGAGGACAA
841	miR-449a	3	TGGCAGTGTATTGTTAGCTGGTA
842	miR-4306	3	TGGAGAGAAGAAGGCATAT
843	miR-409-5p	3	AGGTTACCCGAGCAACTTTGCAT
844	miR-346	3	TGTCTGCCCGCATGCCTGCCTCT
845	miR-33a-3p	3	AATGTTTCCACAGTGCATCAT
846	miR-33-3p	3	CAATGTTTCCACAGTGCATCA
847	miR-31b	3	TGGCAAGATGGCGGAGTACGACTTGA
848	miR-3077-5p	3	CGCGGACGGAGGGCGGGCGGCT
849	miR-2975	3	AAAGGAAAGTTGGATCTT
850	miR-2966	3	CGGGCGGGACCGGGGCGG
851	miR-26a-1-3p	3	CCTATTCTCGGTTACTTGCACG
852	miR-265	3	TGAGGGAAGGAAGGGTTGTAA
853	miR-2411-3p	3	TGAACTGTCTTACTCCCACATCT
854	miR-2356	3	CTCCTGTGATGAGGGAGTCTGAGGAGC
855	miR-2355-5p	3	ATCCCCAGATACAATGGACAA
856	miR-2355-3p	3	TTGTCCTTGCTGTTTGGAGATA
857	miR-2332	3	CGGTTTAAGGTCTTGGAGACAAAG
858	miR-2285u	3	AAAAACCCGAAGGAACCTTTT
859	miR-2285m	3	AAAACTCAAATGAACTTTTTGGA
860	miR-2284f	3	AAAGGTTCATTCGGATTTTT
861	miR-223-5p	3	TGTGTATTTGACAAGCTGAGTTGG
862	miR-210-5p	3	AGCCACTGCCCACCGCACACT
863	miR-20b-3p	3	TCTACTGTAGTGTGGGCACTTA
864	miR-1973	3	TTCTGACCGTGCAAAGGTAGCA
865	miR-185-3p	3	AGGGGCTGGCTTTCCTCTGGTAT
866	miR-184	3	TGGAGGAGAACAGAAACGG
867	miR-1767	3	TGGAAGGAGAACAGCAGTCT
868	miR-1765	3	AGGAGCTGGCCCTGCGTG
869	miR-15a-3p	3	CAGGCCATATTGTGCTGCCTCAAA
870	miR-153-3p	3	TTGCATAGTCACAAAAGTGATA
871	miR-148a-5p	3	AAAGTTCTGAGACACTCCGA
872	miR-1386	3	CGACTCCTGGCTGGCTCGCCA
873	miR-1329	3	TACAGTGACCAGGTGACGACGGT
874	miR-130d	3	CAGTGCAATGTTGAAAGGGCAC
875	miR-1291	3	ACGGCCCTGACTGAAGACCTGCAGTTA
876	miR-1253	3	GGAGGAGAAGAGGCAGCTGCA
877	miR-10c	3	TACCCTGTAGATCCGGATTTGT
878	miR-100-3p	3	CAAGCTTGTGTCTATAGGTAT
879	miR-95-3p	2	TTCAACGGGTATTTATTGAGCA
880	miR-92d	2	TATTGCGCTTGTCCCGGCCTGT
881	miR-885-3p	2	AGGCAGCGGGGTGTAGTGGAT
882	miR-873a-5p	2	GCAGGAACTTGTGAGTCTCCT
883	miR-769-3p	2	TGGGATCTCTGGGGTCTCGGTT
884	miR-769	2	TGAGACCTCCGGGTTCTGAGCT
885	miR-7471-3p	2	ACCGACGGTGCTGTGGCT
886	miR-709	2	GGAGGCAGTAGGAAGGAGGGA
887	miR-7070-5p	2	GCGAGGGCAGACTGGGCAGGA
888	miR-705	2	AGGGGAGGTGGGGCGAGGCA
889	miR-7045-5p	2	AGGGATGGGGGAGAGGGGAACT
890	miR-6916-5p	2	CAGGAGGTGGAGCTGGTCA
891	miR-6828-3p	2	ATCCTGCTCTCTGTCCCCAGT
892	miR-6775-5p	2	TCCGGGAGGGGGAGGAGGCTCG
893	miR-6606-5p	2	GAGGAGCGGGCACGAGCAGG
894	miR-6517	2	TCAGGGTCTGTGAGCTCCTCGGC
895	miR-615-3p	2	TCCGAGCCTGGGTCTCCCTCTAA
896	miR-6125	2	TGGCGGAAGGCGGAGCGGCAG
897	miR-592	2	TTGTGTCAATATGCGATGATGT
898	miR-545-3p	2	ATCAACAAACATTTATTGTGTGA
899	miR-541	2	TGGTGGGCACAGAATCCGGCA
900	miR-514	2	ATTGTCACCTTCTTGAGTGGA
901	miR-496	2	TGAGTATTACATGGCCAATCTCT
902	miR-495-5p	2	AGAAGTCGCCCATGTTCTTTTC
903	miR-491-3p	2	CTTATGCAAGATTCCCTTCTACA
904	miR-487b-5p	2	GTGGTTATCCCTGTCCTGTTCGTTTT
905	miR-4683	2	TGGAGATCCAGTGCTCGCCCGTT
906	miR-450a-3p	2	ATCGGGAACATTTTGCATAA
907	miR-450a-1-3p	2	ATCGGGAACATTTTGCATGA
908	miR-449b-5p	2	AGGCAGTGTATTGTTAGCTGGCT
909	miR-4499	2	AAGACTGGAGAGGAGAGGT
910	miR-4458	2	AGAGTGTAAGATGTAGGAAGAA
911	miR-4451	2	TCGTAGATGCAGAGGACA
912	miR-4444	2	CTCGAGTTGGAAGAGGCGAG
913	miR-4293	2	CAGCCTGCAGGAACAGCTG
914	miR-412-3p	2	GACTTCCCCTGGTCCACAC
915	miR-411b-5p	2	TGGTCGACCATAAAACGTACGT
916	miR-410-3p	2	AATATAACACAGATGGCCTGT
917	miR-3957-3p	2	ACGCACAGCACCTCACTGAGCT
918	miR-378a-5p	2	TCCTGACTCCAGGTCCTGTGTGT
919	miR-370	2	GCCTGCTGGGGTGGAACCTGGTAC
920	miR-3594-5p	2	CCCAGGGCAGAGCGAAGTGGAG
921	miR-3154	2	CAGAAGGGGAGTTGGAGCAGA
922	miR-3141	2	TAGAGGCGTGTGTGAGGAGGA
923	miR-299-3p	2	GTATGTGGGACGGTAAAATAA
924	miR-2974	2	GAGGGCTGGGTGGGCGCGGG
925	miR-26a	2	AGGCCTATTCTTGATTACTTGTTT
926	miR-2483-5p	2	CGTCAACCATCCAGCTGTTTGA
927	miR-2427	2	TAGGTCATTTCGAAGAGGGCT
928	miR-2411-5p	2	GGAGTGACTGTCAGATGCAGCTT
929	miR-2331-3p	2	ACCCTGCAGCCAAAGAAGCTA
930	miR-2285n	2	AAAAACCCGAACGAGCTCTTTGG
931	miR-215-5p	2	ATTACCTATGAATTGACAGAC
932	miR-184-3p	2	CTGGCCGGGAGAACTGAGAAGGC
933	miR-1770	2	CTGCAGGGAGGGGGAAGGGG
934	miR-17-2-3p	2	TCTGAACTGCAAGCACTCTAC
935	miR-16c	2	TAGCAGCATGTAAATATTGGAG
936	miR-1668-5p	2	GTGGGACTGGAACACAGGCATT
937	miR-16-1-3p	2	CCAGTATTAACTGTGCTGCTGAA
938	miR-1584-5p	2	TGGGGCGGGGGTGGGGGGCA
939	miR-154b-3p	2	ATCATACATGGTTGACCTTTTT
940	miR-1546	2	AATAGAGATCTGAGAGGTGCA
941	miR-1408	2	GAGGATGGGAGGGGTGGTG
942	miR-133a-5p	2	AGCTGGTAAAATGGAACCAAAT
943	miR-130a-5p	2	GCTCTTTTCACATTGTGCTACA
944	miR-129b-5p	2	CTTTTTGCGGTCTGGGCTTA
945	miR-1277-5p	2	TATATATATATATGTACGTAT
946	miR-1224	2	ATGAGGACTCGGGAGGTGGA
947	miR-1185-3p	2	ATATACAGAGGGAGACTCTTAT
948	miR-10a-3p	2	CAAATTCGTATCTAGGGGAA
949	miR-106a-5p	2	AAAAGTGCTTACAGTGCAGGTAT
950	miR-876-3p	1	TGGTGGTTTACAAAGTAATT
951	miR-7844-5p	1	AAGACTAGGCTTTTGGTGTA
952	miR-765	1	CGGAGAGTAGCAAGGAAGGATGATG
953	miR-7357-5p	1	GTGGAGTGGGCCCGGCTGGC
954	miR-7110-5p	1	TGGGATGTGGGGGGAGGAG
955	miR-7015-5p	1	TCTGATGTGTAGGCTGGTGGGTC
956	miR-6779-5p	1	CTTGAGGGGCTGGGTTTGC
957	miR-6744-5p	1	TGGATGAGTGGCAGTCCT
958	miR-6740-5p	1	AGTTTGGAGGAGAGTGGATA
959	miR-671-3p	1	TCCGGTTCTCAGGGCTCCACT
960	miR-5438	1	TCATATGGACACTTGATGAAGC
961	miR-5423	1	TCTAGAACGAGCTGGAGGATT
962	miR-494-5p	1	AGGTTATCCGTGTTGTCTTCT
963	miR-4937	1	CTGGGCTTAGAGGTGGGGAGGGGA
964	miR-4667-5p	1	ACTGGATGGAGCAGAGGAAACGC
965	miR-4505	1	AAGGGTGGGTGGGACGGAA
966	miR-433-5p	1	TACGGTGAGCCTGTCATTGTT
967	miR-433	1	ATCATGATGGGCTCCTCGGTA
968	miR-4127-3p	1	AGGCAGCTGTGGAGTTAGTG
969	miR-3959-3p	1	TGTATGTCAACTGATCCACAGT
970	miR-3957-5p	1	TCGGAGAGTGGAGCTGTGGGTGT
971	miR-376a-3p	1	ATCATAGAGGAAAATCCACGT
972	miR-363-5p	1	CGGGTGGATCACGATGCAATTTT
973	miR-3548	1	CAGCACTGTCCGGTAAGATGTCT
974	miR-34b	1	AGTCAGTGTAATTAGCTGATT
975	miR-330-5p	1	TCTCTGGGCCTGTGTCTTAGGCATA
976	miR-329a	1	ACACACCTGGTTAACCTTTTA
977	miR-27a-5p	1	AGGGCTTAGCTGCTTGTGAGC
978	miR-2467-3p	1	AGAAGAGGCAGTGAGCTCAG
979	miR-2448-3p	1	GTGGTTGATTGGATCCGTGGGTAT
980	miR-2440	1	GTTCAGTGATGAGACCCTGGAA
981	miR-2432	1	AGGATTCTAGGCTTAGAGGTC
982	miR-2392	1	TAGGATTGGGGGTCAGAAGTTG
983	miR-2330-5p	1	TGGGCTTGGGCAGTGAGGACTGT
984	miR-2285p	1	AAAAAATTGAGTGAACTTTTTG
985	miR-219a-1-3p	1	AGAGTTGAGTCTGGACGTCCCGT
986	miR-218-3p	1	CATGGTTCCGTCAAGCACCAT
987	miR-204b	1	TTCCCTTTGTTATCCTATGCCTTT
988	miR-200c-3p	1	TAATACTGCCGGGTAATGATGG
989	miR-200b-5p	1	CATCTTACTGGGCAGCATTGGA
990	miR-196d	1	TAGGTAGTTTTATGTTGTTGGAT
991	miR-196a-2-3p	1	TCGGCAACAAGAAACTGCCTGA
992	miR-1910-3p	1	AGAGAGAAGCAGGAATGACA
993	miR-190b-5p	1	TGATATGTTTGATATATT
994	miR-190a-3p	1	CTATATATCAAACATATTCCTA
995	miR-1903	1	GCTGGAAGAGAGTACAAGGTG
996	miR-18a-3p	1	ACTGCCCTAAGTGCTCCTTGTTT
997	miR-1755	1	TCGGTGATGCTGGAGCATG
998	miR-15b-3p	1	CGAATCATTATTTGCTGCTC
999	miR-1587	1	AGGGTGAGGCTGGGCTGGGGCA
1000	miR-1584	1	AGGGTGGGGGCTGGGCAGGG
1001	miR-154a-3p	1	AATCATACACGGTTCACCTACT
1002	miR-153-5p	1	GTCATTTTTGTGATGTTGCAGCTT
1003	miR-149-5p	1	TCTGGCTCCGTGTCTTCACTGTAG
1004	miR-129-3p	1	AAGCCCTTACCCCAAAAAAGA
1005	miR-1193	1	GGGATGGTAGACCGGTGACGTGCA
1006	miR-103-1-5p	1	GGCTTCTTTACAGTGCTGCCTTGT
1007	let-7g-3p	1	CTGTACAGGCCACTGCCTTGCA
1008	let-7c-3p	1	CTGTACAACCTTCTAGCTTTCC
1009	miR-29c	5214	TAGCACCATTTGAAATCG
1010	miR-1996b	1771	ATCAAGTAGTTGGATCTTGG
1011	miR-3135b	1508	GGTGGTCCGAGTGCAGTGGT
1012	miR-3934-5p	1212	CCAGGTCGGAAACTGAGCAG
1013	miR-3180	864	TGGCGCTGGAGCTTCGGG
1014	miR-3808-5p	727	TCACTACTGCACTTGACTATT
1015	miR-2723	281	CCAGCCCGTGGACGGTGTG
1016	miR-146b	252	TGAGAACTGAATTCCATAGG
1017	miR-7905-3p	220	CGGAAGGATCATTAACGTGCG
1018	miR-2285y	207	AAAACACGAACAAACTTTT
1019	miR-2882	140	GAGCCGGGCCCTTCCCGTG
1020	miR-126	120	TCGTACCGTGAGTAATAAT
1021	miR-3621	97	CGGGGGTGGGGTCGGCGG
1022	miR-6602-5p	83	ACAGAGGATGAGATGGTTGGATG
1023	miR-2162-3p	81	GTAGTAGCAAATATTCAAAC
1024	miR-352	77	GGTAGTAGGTTGCATAGTAGA
1025	miR-1894-3p	76	GAAGGGCAGGGGGGAAGGGAG
1026	miR-2298	72	GATGATGTGTTGTTGCCA
1027	miR-2284l	58	AAAAGTTTGTTCGGGTTTTT
1028	miR-5122	56	CTCGCGGGGCCCGGGGCGG
1029	miR-285	55	TAGCACCATTTGAAATCAGTAAAC
1030	miR-6704-5p	49	AGCCAGAGAGGGACGGTAG
1031	miR-4166-5p	46	GAGGACAATATATTAAATGGA
1032	miR-1728-5p	44	TGGTGATCCAGTGGTGAAGACTG
1033	miR-299b-3p	40	GTATGTGGGACGGTAAACC
1034	miR-6673-3p	37	ACAGAGGATGAGATGGCTGT
1035	miR-3745	34	CGGGGGACCGCCCCCCGGCCGG
1036	miR-4645-5p	32	CCCAGGCAAGAATACTGTA
1037	miR-1003-5p	21	TGGGTATCTGGGTGATGGTGG
1038	miR-4140-3p	20	AAGATGATGATGACGATG
1039	miR-100b-5p	19	AACCCGTAGATTCGATCTTGTT
1040	miR-7-3p	18	AACAAATCACAGTCTGCCATTT
1041	miR-989a	18	GCTGTGATGGCCGAGTGGAA
1042	miR-6491	17	GCGGGAGCCCCGGGGAGAGT
1043	miR-266	15	AAGCAGGACTTTGGAAAGCA
1044	miR-270	14	GGCGGATGTAGCCAAGTGGAG
1045	miR-375-3p	14	TTTGTTCGTTCGGCTCGCGTGAT
1046	miR-5129-5p	14	AAGTCGGGGGCATTCGTATTTC
1047	miR-2014-5p	13	TAGGTCGGGCTGGGGCGCGAAGCG
1048	miR-5928d	12	TGAGGTAGTAGTTGGTATGGT
1049	miR-135a-2-3p	11	TGTAGGGATGGAAGCCATGAA
1050	miR-2341	11	CAGGAGGAGAAGAGGCTGA
1051	miR-3547-5p	11	GGGGGCGGGGGTGGGGCCGGGA
1052	miR-456-3p	11	AGGCTGGAGAGAGGTTGTC
1053	miR-1763	10	GCGGGCGGGAGCAAGAGCGCGGCGCA
1054	miR-4442	9	ATGCCGGACAGGAGGGAGGC
1055	miR-7016-5p	8	AGGGAGGGAGCGAGCGAG
1056	miR-8117	8	CTCGTGTGGAACAGAAGGGTA
1057	miR-1402	7	GCGGAGCAAGGTGGAAGG
1058	miR-200b	7	TAATACTGCCTGGTAATGATG
1059	miR-4429	7	CAAAGTGGGCTGAGGGGG
1060	miR-4758-5p	7	GGGATGGGGGAGCCTGGTGGGCTG
1061	miR-5196-5p	7	AGGGAAGGGGGAGGTGGG
1062	miR-6129	7	TGAGGGAGTAGGCGTGGTAA
1063	miR-6552-3p	7	CAACAAGGATGGCAGCTG
1064	miR-1759-5p	6	TGAGGGCAGGAGGAGAAGAGGATGA
1065	miR-1940	6	CTGGAGGACTAAGAAGGCTG
1066	miR-199b-2-5p	6	CAGTGTTCAGACTACCTGTTCCC
1067	miR-378g	6	ACTGGGCTTGGAGTCAGAAG
1068	miR-3970	6	GAGGTTGTGGTTTGGCTT
1069	miR-466f-3p	6	CACACACACACACACACACAC
1070	miR-652-5p	6	CAACCCTAGGAGAGGGTGCCATTC
1071	miR-7075-5p	6	CTGGGAGGAGGCTGTTTT
1072	miR-20a-3p	5	ACTGCATTATGAGCACTTAAAGT
1073	miR-216b	5	AAATCTCTGCAGGCAAATGTG
1074	miR-2317	5	CTCTGGTGATGAGCAAACTGAA
1075	miR-301a-3p	5	CAGTGCAATAGTATTGTCAAAGC
1076	miR-3575	5	AGCTGCTGGAAGACGACG
1077	miR-3964	5	TAAAGTAGAAAGCACTATAA
1078	miR-4257	5	GCCAAGAGGTGGGACTGG
1079	miR-508-5p	5	TACTCCAGAGGGTGTCATTCA
1080	miR-5403	5	AGGAAAAGAAGAAAAGGAATG
1081	miR-6531	5	AGACTTGGTGTATTTTGACAGGCA
1082	miR-7058-3p	5	TTCGTTTCCTTCCTTTCTTACCA
1083	miR-7681-3p	5	AGAAGGGGACGACAGGATG
1084	miR-7964a-5p	5	TGCAGTGATTTGGGAGCCC
1085	miR-1351-3p	4	TGGGCTTAGGCTGGGCGGG
1086	miR-147-3p	4	GTGTGCGGAAATGCTTCTGCTA
1087	miR-1678	4	ATCTTGACAAAGAAGAATGGAACT
1088	miR-2285q	4	AAACTTGAATGAACTTTCTGGCG
1089	miR-2821	4	GTCACGTGGGCTGGGTGA
1090	miR-30d-3p	4	CTTTCAGTCAGATGTTTGCT
1091	miR-4441	4	AGCAGCCGGAGGAGATGTA
1092	miR-4486	4	GCTTGGAGCGGAGGCTGGA
1093	miR-4531	4	AATGGATAAGGCTTCTGA
1094	miR-4648	4	GGTGAGACTGAAATGGGTAG
1095	miR-6729-5p	4	TGGGGAGGGCGGCTGGGGCA
1096	miR-6922-5p	4	TGTGGAGGGGCTGTAGAGGGTG
1097	miR-767	4	TGCACCATGGTTGTCTGAGCAA
1098	miR-1268	3	TGGGCAGGTGGTGGTGGCCG
1099	miR-1421t-3p	3	AGCTGGCATCTGACGTGGACCTCC
1100	miR-1579	3	CAGGGCGGGAAGGGACTGGGG
1101	miR-1607	3	GGGGCAGGGAGGGTTCGGG
1102	miR-1699	3	CCGAGGACAAGGAGGGCAA
1103	miR-1720-5p	3	TGACACCTCGGGCTTCTTT
1104	miR-1764-5p	3	GCTCATGAGTAGGAGGCTG
1105	miR-1951	3	GTGTGGAGACTGGTGTTCTC
1106	miR-205	3	TCCTTCATTCCACCGGAGTCTGT
1107	miR-219-2-3p	3	GAGTGGAGATGGACATCA
1108	miR-219-3p	3	GCGATCTGGTTGCGACATCT
1109	miR-26a-3p	3	CCTATTCTCGGTTACTTGCA
1110	miR-296	3	AGGGTTGGGTGGAGGCTTTTAA
1111	miR-3622b-5p	3	AGGAATGGGAGGGCAGTA
1112	miR-3664	3	TCAGGAGTAGACAGAAGA
1113	miR-4001i-5p	3	AGGACTGCCCAAGGATAG
1114	miR-4165-3p	3	TGGTGGGGAAATGGGAAA
1115	miR-4496	3	GTGGAAACTGAAGCTCAGAGAGG
1116	miR-4770	3	TGAGATGATCCACTGTAGCAA
1117	miR-5045	3	GGGATAAGGATTGTCTCTAAG
1118	miR-5113	3	ACAGAGGAAGAAGTAGAGATGCTG
1119	miR-516b	3	ACTGGAGGTAGGAAGACT
1120	miR-6133	3	TGAGGGAGTAGGGGTTGTGGTA
1121	miR-6664-3p	3	CAGGATGGTGCTGGAGGCGG
1122	miR-6805-5p	3	AGGGGCGGCTGTGGAGTGA
1123	miR-6880-5p	3	TGTGGATGGATGAGGCAGCTC
1124	miR-6947-5p	3	CTCAGTGGTAGAGCTCGTG
1125	miR-7162-3p	3	CTGAAGGTGGAACTGAGC
1126	miR-1236-5p	2	TGAGGTGACTGGGGAAAAGGGGTA
1127	miR-1254	2	ACCTGGAAGCGGAGCCTGAGT
1128	miR-1273c	2	AGGCACATAAAGGAGACCCTG
1129	miR-1669	2	GTGGGCATGAGGAGCAGGTACA
1130	miR-1693	2	GCAAAGGGAAGCTGTGTA
1131	miR-1701	2	TGTGGTGAGTTGGTATGTTT
1132	miR-1795	2	ACAAGATGTAGAATCAGGCTGT
1133	miR-1797	2	GCTGGAAGTAGCAGGAACTGC
1134	miR-188-3p	2	CTCCCACATGCAGGGTTTGCA
1135	miR-1891	2	TGAGGCAGTAGTTTGCGTGGTT
1136	miR-1b	2	TGGAATGTAAGAAAGTGTGTGT
1137	miR-217-5p	2	ATACTGCATCAGGAACTGATTGG
1138	miR-2278	2	GAGGGAGTGTGTGCGTGTGTGTGG
1139	miR-2285ab	2	AAAACCTGAATGAACTTTTGGTA
1140	miR-2285ac	2	AAAACCTGGAGACTTTTGA
1141	miR-235a	2	TATTGCACTTGTCCCGGCAGA
1142	miR-2403	2	CTCGGGAAGCTAGCTGGCCATTA
1143	miR-2464-3p	2	CTTCCAGAGCTGAGGACTG
1144	miR-3187-5p	2	CCTGGCAGGGTGGGCTGAAGTGT
1145	miR-328b-3p	2	CTGGCCCTCTCTGCCCTTAAAA
1146	miR-3473a	2	TGGAAGATGGCACTCAGCA
1147	miR-378f	2	ACTGGAACTTTGCCCAGAAG
1148	miR-4013a-5p	2	AGAAGATTGTAATAGCAGATG
1149	miR-4035-3p	2	TGACAGACACTGTGCAGGCATTGCA
1150	miR-421-3p	2	ATCAACAGACATTAATTGA
1151	miR-4515	2	AGGACTGGAGCCCGGCCC
1152	miR-4695-5p	2	CCGGAGCACGTGGGCAGAGCAGG
1153	miR-4736	2	AGGCAGGTCTCTGGGCTGTT
1154	miR-497-3p	2	CAAACCACACTGTGGTGTTAGA
1155	miR-5442	2	AGGAAGGGGAAGCGGCTA
1156	miR-6000a-3p	2	TAGTAACCAGAAGAACCCACA
1157	miR-6385	2	GCCAGGCTGCAGAGGAGGAAG
1158	miR-6498-3p	2	AACAGTGCTGCGATGAACATT
1159	miR-6501-3p	2	CCAGGGCAGCCTGTGGTAACAG
1160	miR-6536	2	TTTAAGTACACGATGAACTGCA
1161	miR-661	2	TGTGGGTCTCTGGACGCACGCGG
1162	miR-6633-5p	2	AAGAGGGAAGACATGACTGACTGT
1163	miR-6643-5p	2	CAGGCTGGCAGGGGGAGT
1164	miR-669n	2	ACTTGGCTGGATGTGTGT
1165	miR-6847-5p	2	AAGAGGACAGTGAAGTGCTGATGA
1166	miR-6859-5p	2	GCAGAGGAAGATGGGCGAGGACA
1167	miR-6868-5p	2	CTGGCAGAACAAAGAAGCAG
1168	miR-6872-5p	2	TCGGCATCAGGAGGAATG
1169	miR-6944-5p	2	GTGGAGCTGGTGGAGAATGGCAAG
1170	miR-6946-5p	2	AAAGAGAGTAGAAAGAACATGC
1171	miR-6991-5p	2	TGGAGAAAGGGAGCTGCGCGTG
1172	miR-7455-5p	2	CGGAGGCGGGAGGGAGCGGG
1173	miR-7648-5p	2	CGCGGTTCTGGGCATCGGCGC
1174	miR-802-3p	2	AGGAGAGGGACTTTGTCAACCTTGA
1175	miR-8052	2	CGGGACAGTAGAGGGCAGGTCAAGC
1176	miR-8076	2	TACTGGACTTTCTGATGCAGATG
1177	miR-8100	2	GAGAGAGGAACAGAGAGCAGAGCAGGT
1178	let-7f-2-3p	1	CTATACAGTCTACTGTCTTT
1179	miR-106a-3p	1	TACTGCAATGCAAGCACTTCTT
1180	miR-107-5p	1	AGCTTCTTTACAGTGTTGCCTTG
1181	miR-1179	1	AAGCATTCTTGATCTTGGCTGA
1182	miR-1187	1	CATGTAGTGTGTTGTGTGTGTACA
1183	miR-1240	1	TCACCTCTGACCCTCGGTCTCCACT
1184	miR-124-2-5p	1	CTGTGTTCTACTGTGGACGGCTTG
1185	miR-1255a-5p	1	ACGGATGAGAAAGGAAGGAGTC
1186	miR-128-1-5p	1	CGGGGCCGTAGCACTGTCTGAA
1187	miR-1289	1	TGGAATCCAGGTCTGCATT
1188	miR-1354	1	TGTGGTGATGATGGCTTGAAG
1189	miR-135b-2-3p	1	ATATAGGGATTGGAGCCGTGTA
1190	miR-1363-5p	1	GAGGGCTCCCGGAAGCTGCGGCACG
1191	miR-137-3p	1	ATATTGCTTGAGAACTAAG
1192	miR-1410	1	TGGAGAAGGAGTCGTGACGTG
1193	miR-1421ad-5p	1	AACAGATCTATTGCGTGCAGT
1194	miR-152b	1	TCAGTGCAATACAGAACTTTG
1195	miR-1584-3p	1	TCTCTCCACAGACCTCAGCCG
1196	miR-1623	1	GCAGGCACAGAACAGCAGCA
1197	miR-16-3p	1	CACCAATATTATTGTGCTGCTT
1198	miR-1649-5p	1	GCCTGAGAAGGTGGACGGCTG
1199	miR-1754-5p	1	TGTGTGGAGCGGTTCTGG
1200	miR-1792	1	GGCATAGACTCAGGAGACACTCAG
1201	miR-181a-1-3p	1	ACCACCGATCGTTGACTGT
1202	miR-181b-1-3p	1	GCTGCTCTGAACATTGCAATGCA
1203	miR-181b-3p	1	CTCACTGAACAATGAGTGCA
1204	miR-183-5p	1	ATGGCACTGGTGAATAGTCA
1205	miR-1844	1	AGGACACAGGACGGGTCAG
1206	miR-184b	1	TGGACTGAGAATCTGATAAAGCTGA
1207	miR-18b-3p	1	TACTGCCCTAAATGCTCCTTCTGT
1208	miR-1929-5p	1	TCTAGGACTTTGATAGGTAGAGA
1209	miR-196c-5p	1	TAGGTAGTTTCGTGTTGTTGGA
1210	miR-2110	1	TTGGGACGGCAGCTGAGTG
1211	miR-2130	1	TCCCAGACGAGCTCTCAGGAC
1212	miR-218-2-3p	1	CATGGTTCTGTCAAGCACCGCG
1213	miR-2185-5p	1	CGGATGCAGGACTCGCCGGCGTC
1214	miR-2211-3p	1	CTCAGTAGAATTTAGAGCAGGAA
1215	miR-2225-3p	1	TAGGGCAATGACAGGCAGAGGTAG
1216	miR-2231-3p	1	TCCCTGCAGTAATGCCGTC
1217	miR-2290	1	GCCTCTGTTTCGGGTTGT
1218	miR-2309	1	TGGGAGTGTGGTGGGGCAGGG
1219	miR-2311	1	TACTGAAACTGGGCTCGTAGTGTTT
1220	miR-2325c	1	GGTGTGCTTTTTATCTTTTT
1221	miR-2359	1	GATTGGGTTGTTTGTCTAGTTTT
1222	miR-2404	1	TTGCACTGCATGGTATCT
1223	miR-2441	1	CAGGACAAGACCGTGGGAG
1224	miR-2468	1	ATAGGAAGCATGGAAGAAGTC
1225	miR-2469	1	TACTGTAGGGCCTGCGGCTTC
1226	miR-26b-3p	1	CCTGTTCTCCATTACTTGGCTCT
1227	miR-2733h	1	TCACTGGGTTGTCTGAGATG
1228	miR-2766-3p	1	TCAGTCTTGTCGAATGGTG
1229	miR-279-3p	1	TACTAATCCGCTTTCATCCA
1230	miR-297	1	ATGTATGTGTGTTTGTCTG
1231	miR-2980	1	TAGCACTGGAGGGAGAATCA
1232	miR-2982	1	TGGGAGGGAGGCTGCTGGGA
1233	miR-2987-3p	1	GAGAGCAAGGTCTGAGGACTTTC
1234	miR-3135a	1	TGCCTGGCTGAGACTGCGGGG
1235	miR-3150b-5p	1	CAAGCCTGATGGGATCTCCCAGC
1236	miR-323b	1	CCCAATACACGGTCGATCTCT
1237	miR-327	1	ACTTGAGGGTCGAGGACT
1238	miR-335-3p	1	TTTTTCATTATTGCTCCTGACC
1239	miR-340-3p	1	TCCGTCTCAGTTACTTTAT
1240	miR-346-3p	1	AGGCGGGGCTGTGGGCCTGCGGCA
1241	miR-3549	1	ATCTCGCCCGCAAAGACCCAG
1242	miR-3609	1	GCAAAGTGATGAGCATTACTGGCTG
1243	miR-36-3p	1	CCACCGGAGCTAGCATTAAATCGC
1244	miR-365-5p	1	CTGGGACTTTCAGGGGCT
1245	miR-376a-5p	1	TAGATTCTCCTTCTATGAGTA
1246	miR-3782	1	TCCTGCAGGACATCGGGGACA
1247	miR-3823-5p	1	AACGTGTCTGGTTTTGGCATT
1248	miR-3910	1	AAAGGATAAAGGCAAGGACA
1249	miR-3955-5p	1	TTTGATGGCTGATCCTCTCACTACTT
1250	miR-4005a-5p	1	GAGTTGGTGCTAATCATACATA
1251	miR-4032-5p	1	AACAAAGTGATGGACTTAGC
1252	miR-4048-3p	1	ACAGAACTCGGAGACAGGTG
1253	miR-4077b-5p	1	TAGTTGGACATTTCATTGCT
1254	miR-4121-3p	1	GTGTGGTGTTGGCGTTTGTG
1255	miR-4217-3p	1	ATAATCTTTTTAACCTGTTC
1256	miR-4264	1	ACTTCATCGTCAAGGTCATT
1257	miR-4424	1	AATTAACTCAGAAATGGACATA
1258	miR-4513	1	AGACTGAATGGCTGGAGGCGAT
1259	miR-4533	1	TGAAGGAGTGTTGGCGGGCGCT
1260	miR-454-5p	1	ACCCTATCGATATTGTCTCTGC
1261	miR-457b	1	AGAAGCCACATAATTCTGGAG
1262	miR-4624	1	GCCGCGCGGGTCGGGCTGGTAG
1263	miR-4629	1	TACTGAACGATTGATCGGTG
1264	miR-4638-5p	1	ACCGGCTGCGGAGGACAAGGA
1265	miR-466b-5p	1	TGCTGTCTGTGTGTACAAGTACATC
1266	miR-466g	1	TACAGATATATGCACACACAC
1267	miR-467f	1	AATATACACACACACACATCT
1268	miR-4686	1	ATCTGCTGTAGCTTTGATGGTGTT
1269	miR-4710	1	GGGATGTGGGCAGGTGGATTC
1270	miR-4713-3p	1	CGGGATAGACAGTGGTAGAA
1271	miR-4716	1	TAAGGGGGTAGGACCATAGGAGGA
1272	miR-4785	1	AGAGTCCGCGGCGCCGCCAGCAT
1273	miR-499a-3p	1	AACATCACAGCAAGTCTGTGCT
1274	miR-5010-5p	1	ACGGGGAGGCAGAGCAAAAG
1275	miR-5108	1	TAGAGGCACTGAGATGGTTTA
1276	miR-513a	1	TTCACAAGAAGGTGTCATTCA
1277	miR-5187-5p	1	AGGAGGAGGGATTGAATGGA
1278	miR-548a	1	ATAGAATTGTGGGTTTTG
1279	miR-548e	1	ACAAGGGACTACTTTGTGCA
1280	miR-56	1	TACCGGTAACGTCTCCATTCGA
1281	miR-592-3p	1	TCATCGCGTGGTGACGCAACATA
1282	miR-5928a	1	TGAAGTAGAGTTGATTTAAGAT
1283	miR-6006-5p	1	ATGAGACTGGGGAGAGAGAGGA
1284	miR-6056	1	AGATGGGATGTGGAGGGAGGTT
1285	miR-6165	1	AGCAGGAGTGTGAGTGGGAGG
1286	miR-6405	1	GTGGGAACCTGGGAAGACGAGTG
1287	miR-651-5p	1	TTTAGGAAAACTGGACTTTT
1288	miR-6523	1	TCTGGGGAAACTTTGAGCAGGGA
1289	miR-6554-3p	1	TATGTAGTGGTTTTAGGATACT
1290	miR-656-3p	1	AATATTATACAGTCAACCTCT
1291	miR-6572-3p	1	AGATGGACAGGAAGGTGTGGACGGA
1292	miR-6575-5p	1	TTGTCAGCTGGGGGAGCATTTT
1293	miR-6741-5p	1	GTGGCTGCGGTGGGAGCTGG
1294	miR-6760-5p	1	CAGAGAGAAAGTGGAAGTGAGA
1295	miR-6785-5p	1	TGGTGAGTGGGTGGATGTGGTG
1296	miR-6807-5p	1	GGCTGAGCCAGTGGAATCGGAGGT
1297	miR-6830-5p	1	CCAAGTGAAGGAGGTGGACA
1298	miR-6911-5p	1	TGGGAGCTGAGTAGGTCTGGGAT
1299	miR-6981-5p	1	GTAGGGAAGGAGGCTGAAGGC
1300	miR-6998-3p	1	AGAAGCTGCTCTGGACCACCA
1301	miR-7060-5p	1	GTGAATGCTGGTGGAATGGG
1302	miR-7086-5p	1	AAGGCAGAAGGGTTTGGGCAG
1303	miR-7087-5p	1	AGGCAGGTTAGAGTGGACT
1304	miR-7152-3p	1	GTGGACCTGGACACGGAGGC
1305	miR-71b-5p	1	TGAAGGACACAGTAGTGGTA
1306	miR-7289-5p	1	TGAGACTGGTAGGGCTATGA
1307	miR-7290-5p	1	TCGGCTCTGTGTGCAGTGCG
1308	miR-7384-3p	1	AGGGAACGCTCTGAGGCAG
1309	miR-7389-3p	1	TAAGGTATCTTGAACAGCAG
1310	miR-7398l-5p	1	TTGTGGTAGAGGGTATAGAAATTG
1311	miR-7398s-5p	1	TGTAGAGAAGTGGTATGGT
1312	miR-87b	1	GTGAGCAAAGTTGCCGCGTCGTCGT
1313	miR-92a-2-5p	1	AGGGGTGGGGATGTGGGGTATTAC
1314	miR-942-3p	1	CACGTGGGCGAGAAGAAAGG
1315	miR-961-5p	1	TTGTGAACCCCAGATAACTGACGAT
1316	miR-998-5p	1	ACTGAATTCATCGCTGTGACTGCAT
1317	bantam	1	GGAGAACGCGATTAGGAAGCTGTGT

## Sheet: Table 2
Note: Specific expreesed miRNAs were marked in blue font, and the remaining miRNAs were co-expressed.
ID	MiRNA	Counts	Sequence
1	let-7b	1057620	TGAGGTAGTAGGTTGTGTGGT
2	let-7b-5p	1000834	TGAGGTAGTAGGTTGTGTGGTT
3	let-7c	973378	TGAGGTAGTAGGTTGTATGGT
4	let-7c-5p	952354	TGAGGTAGTAGGTTGTATGGTT
5	let-7-5p	854736	TGAGGTAGTAGGTTGTATAGTT
6	let-7f-5p	825462	TGAGGTAGTAGATTGTATAGTT
7	let-7f	819426	TGAGGTAGTAGATTGTATAGT
8	miR-140	133905	ACCACAGGGTAGAACCACGGA
9	let-7	113187	TGAGGTAGTAGGTTGTATAGTA
10	miR-320a	104914	AAAAGCTGGGTTGAGAGGGCGA
11	miR-140-3p	95208	TACCACAGGGTAGAACCACGGAC
12	let-7e	78752	TGAGGTAGGAGGTTGTATAGT
13	let-7e-5p	78381	TGAGGTAGGAGGTTGTATAGTT
14	miR-199b-3p	76319	ACAGTAGTCTGCACATTGGTT
15	miR-199-3p	72985	TACAGTAGTCTGCACATTGGTT
16	miR-320	71233	AAAAGCTGGGTTGAGAGGGCGAT
17	miR-199a-3p	66226	ACAGTAGTCTGCACATTGGTTA
18	miR-199b	65647	CAGTAGTCTGCACATTGGT
19	miR-107	64005	AGCAGCATTGTACAGGGCTAT
20	miR-103-3p	57208	AGCAGCATTGTACAGGGCTATG
21	miR-103a-3p	56310	AGCAGCATTGTACAGGGCTATGA
22	miR-29a	54707	TAGCACCATCTGAAATCGGTT
23	miR-29a-3p	51914	TAGCACCATCTGAAATCGGTTA
24	miR-145a-5p	49691	GTCCAGTTTTCCCAGGAATCCCT
25	miR-145	45851	GTCCAGTTTTCCCAGGAATCCC
26	miR-145-5p	44361	GTCCAGTTTTCCCAGGAATCCCTT
27	miR-26-5p	43596	TTCAAGTAATCCAGGATAGG
28	miR-423	39931	TGAGGGGCAGAGAGCGAGACTT
29	let-7g-5p	39305	TGAGGTAGTAGTTTGTACAGTT
30	miR-423-5p	39121	TGAGGGGCAGAGAGCGAGACTTT
31	miR-26a-5p	37929	TTCAAGTAATCCAGGATAGGCT
32	miR-84a	32870	AGAGGTGTAGAATAAGTG
33	miR-143	31585	TGAGATGAAGCACTGTAGCT
34	miR-101	31343	TACAGTACTGTGATAACTGA
35	miR-101a-3p	31288	GTACAGTACTGTGATAACTGA
36	miR-143-3p	30588	TGAGATGAAGCACTGTAGCTC
37	miR-101-3p	30586	TACAGTACTGTGATAACTGAA
38	miR-21-5p	28798	TAGCTTATCAGACTGATGTTGA
39	miR-2284k	28135	GAAAAGTTCGTTCGGGTTTTT
40	miR-21	27969	TAGCTTATCAGACTGATGTTGAC
41	miR-101a	27968	TACAGTACTGTGATAACTGAAA
42	miR-2284x	27595	TGAAAAGTTCGTTCGGGTTTTT
43	miR-2284y	27103	GAAAAGTTCGTTCGGGTTTTTC
44	miR-2284u	26977	GAAAAGTTCGTTCGGGTTTTTCT
45	let-7d-5p	22391	AGAGGTAGTAGGTTGCATAGTT
46	let-7d	22077	AGAGGTAGTAGGTTGCATAGT
47	let-7i-5p	22019	TGAGGTAGTAGTTTGTGCTGTT
48	let-7i	21825	TGAGGTAGTAGTTTGTGCTGT
49	miR-125b-5p	21172	TCCCTGAGACCCTAACTTGTGA
50	miR-125b	21138	TCCCTGAGACCCTAACTTGTG
51	miR-101c	20417	ACAGTACTGTGATAACTGA
52	miR-125c	20295	TCCCTGAGACCCTAACTTGTGAA
53	let-7j	19925	TGAGGTAGTAGTTTGTGCTGTTTT
54	miR-1-3p	18127	TGGAATGTAAAGAAGTATGT
55	miR-26b-5p	17013	TTCAAGTAATTCAGGATAGGT
56	miR-1a-3p	16869	TGGAATGTAAAGAAGTATGTAT
57	miR-99a-5p	16562	AACCCGTAGATCCGATCTTGTG
58	miR-99a	15937	AACCCGTAGATCCGATCTTG
59	miR-202-5p	15769	TTCCTATGCATATACTTCTTT
60	miR-26b	15662	TTCAAGTAATTCAGGATAGGTT
61	miR-202	15491	TTCCTATGCATATACTTCTT
62	miR-152-3p	15086	TCAGTGCATGACAGAACTTGG
63	miR-185-5p	14652	TGGAGAGAAAGGCAGTTCCTGA
64	miR-99b	14410	AACCCGTAGATCCGATCTTGTGA
65	miR-2284h-5p	13993	AAAAGTTCGTTCGGGTTT
66	miR-25-3p	13936	CATTGCACTTGTCTCGGTCTGA
67	miR-100-5p	13631	AACCCGTAGATCCGATCTTGTGT
68	miR-100a-5p	13618	AACCCGTAGATCCGATCTTGTGTT
69	miR-191	13121	CAACGGAATCCCAAAAGCAGCT
70	miR-191-5p	12926	CAACGGAATCCCAAAAGCAGCTG
71	miR-3432	12885	TGCGGGATCTTTAGTTGTGGCG
72	miR-25	10989	ATTGCACTTGTCTCGGTCTGA
73	miR-24b	10904	TGGCTCAGTTCAGCAGGAAC
74	miR-24-3p	10238	TGGCTCAGTTCAGCAGGAACAG
75	miR-24	10150	TGGCTCAGTTCAGCAGGAACAGT
76	miR-29d-3p	9432	TAGCACCATCTGAAATCGGTTTC
77	miR-4006b-5p	9176	TTGGAACAATGTAGGTAAGGGA
78	miR-342	8842	TCTCACACAGAAATCGCACCCAT
79	miR-3958-3p	8618	AGATATTGCACGGTTGATCTCT
80	miR-125a	8001	TCCCTGAGACCCTTTAACCTGT
81	miR-125a-5p	7547	TCCCTGAGACCCTTTAACCTGTGA
82	miR-10b-5p	7531	TACCCTGTAGAACCGAATTTGT
83	miR-1839	7433	AAGGTAGATAGAACAGGTCTTG
84	miR-4006f-5p	7210	GGAACAATGTAGGTAAGGGA
85	miR-10b	6822	ACCCTGTAGAACCGAATTTGTGT
86	miR-10d	6790	TACCCTGTAGAACCGAATTTGTGTAG
87	miR-192-5p	6635	CTGACCTATGAATTGACAGCC
88	miR-6131	6425	GGCTGGTCCGATGGTAGTGG
89	miR-192	6211	CTGACCTATGAATTGACAGCCA
90	miR-1839-5p	6103	AAGGTAGATAGAACAGGTCTTGT
91	miR-148a	6103	TCAGTGCACTACAGAACTTTG
92	miR-23a	6086	ATCACATTGCCAGGGATTTCCA
93	miR-1237-5p	6063	CGGTCGGGCTGGGGCGCGAAGCGGG
94	miR-148a-3p	5844	TCAGTGCACTACAGAACTTTGT
95	miR-23a-3p	5667	ATCACATTGCCAGGGATTTCC
96	miR-221	5646	AGCTACATTGTCTGCTGGGTTT
97	miR-7156-3p	5461	CTAGCAGCCGACTTAGAACTGGT
98	miR-10a-5p	5211	TACCCTGTAGATCCGAATTTGT
99	miR-10a	5152	TACCCTGTAGATCCGAATTTG
100	miR-16	5147	TAGCAGCACGTAAATATTGG
101	miR-10	5117	ACCCTGTAGATCCGAATTTGT
102	miR-7446-3p	5105	GCCGCGACGAGTAGGAGGG
103	miR-920	5101	GGCGGAGCTGAGAAGACGGTC
104	miR-2779	4955	TCGTTTCCGGCTCGAAGGACCA
105	miR-10-5p	4831	ACCCTGTAGATCCGAATTTGTGT
106	miR-5991	4675	TGAGGTAGTAGGTTGTGA
107	miR-181a	4620	AACATTCAACGCTGTCGGTGAGTTT
108	miR-221-3p	4576	AGCTACATTGTCTGCTGGGTTTC
109	miR-23b	4536	ATCACATTGCCAGGGATTACCA
110	miR-30a-5p	4489	TGTAAACATCCTCGACTGGAAGC
111	miR-6236	4335	GGCCGTCGCCGGCAGTCGGAGAG
112	miR-2371	4318	TCTATTTTGTTGGTTTTC
113	miR-5606-5p	4286	GCACGGTGAAGAGACATGAGAG
114	miR-23b-3p	4229	ATCACATTGCCAGGGATTACC
115	miR-29c-3p	4201	TAGCACCATTTGAAATCGGTTA
116	miR-181a-5p	4083	AACATTCAACGCTGTCGGTGAGT
117	miR-503	4081	TAGCAGCGGGAACAGTACTG
118	miR-31	3835	AGGCAAGATGCTGGCATAGCTGT
119	miR-2487	3808	GGCTCTAAGGGCTGGGTCGGTCGG
120	miR-130a-3p	3782	CAGTGCAATGTTAAAAGGGCAC
121	miR-31-5p	3759	AGGCAAGATGCTGGCATAGCTG
122	miR-99b-5p	3750	CACCCGTAGAACCGACCTTGCG
123	miR-4651	3630	GGGCTGGGTCGGTCGGGC
124	miR-503-5p	3538	TAGCAGCGGGAACAGTACTGCAG
125	miR-16b	3458	TAGCAGCACGTAAATATTGGAG
126	miR-7398f-5p	3345	AGGTGTAGAATAAGTGGGAGTC
127	miR-7977	3333	CGTTTCCCGGCCAACGCACCA
128	miR-30d	3245	TGTAAACATCCCCGACTGGAAGCT
129	miR-22-3p	3237	AAGCTGCCAGTTGAAGAACTGT
130	miR-320b	3217	AAAAGCTGGGTTGAGAGGGCAA
131	miR-16-5p	3092	TAGCAGCACGTAAATATTGGAGA
132	miR-4175-3p	3043	GGGATGTAGCTCAGTGGTAG
133	miR-127	2909	TCGGATCCGTCTGAGCTTGGC
134	miR-1827	2898	TGAGGCAGTAGATTGTAT
135	miR-30d-5p	2803	TGTAAACATCCCCGACTGGAAGC
136	miR-92a-3p	2770	TATTGCACTTGTCCCGGCCTGT
137	miR-378a-3p	2751	ACTGGACTTGGAGTCAGAAGGC
138	miR-4510	2635	TGAGGGAGTAGGTTGTATGGTT
139	miR-432-5p	2621	TCTTGGAGTAGGTCATTGGGT
140	miR-4707-5p	2615	GCCCGCGGCGGCGGGCGCGTCGG
141	miR-424-5p	2454	CAGCAGCAATTCATGTTTTGA
142	miR-92c	2445	ATTGCACTTGTCCCGGCCTGTAT
143	miR-3138	2442	TGGGACAGTGCCAGGTGGGGAGT
144	miR-127-3p	2434	TCGGATCCGTCTGAGCTTGGCT
145	miR-128-3p	2302	TCACAGTGAACCGGTCTCTTT
146	miR-181b	2201	AACATTCATTGCTGTCGGTGGGTT
147	miR-378a	2165	ACTGGACTTGGAGTCAGAAGGCA
148	miR-7680-5p	2122	TTCCATGTGAACAGCAGTTG
149	miR-31b-5p	2110	AGGCAAGATGCTGGCATAGCTGA
150	miR-497-5p	1997	CAGCAGCACACTGTGGTTTGT
151	miR-27d-3p	1994	TTCACAGTGGCTAAGTTC
152	miR-128	1976	TCACAGTGAACCGGTCTCTTTT
153	miR-1c-3p	1964	TGGAATGTAAAGAAGTATGTAC
154	miR-2068-3p	1947	GGGACATGTGGCGTACGGAAGA
155	miR-497	1946	CAGCAGCACACTGTGGTTTG
156	miR-3885-5p	1946	TCGGCGGCGGCGGCGCGCGCG
157	miR-716b	1912	GCAGATCTTGGTGGTAGTAGCAAAT
158	miR-4508	1883	CGAAGCGGGGCTGGGCGCGCG
159	miR-4206-3p	1862	ATTGGATGGTTTAGTGAGG
160	miR-107b	1831	AGCAGCATTGTACAGGGCTTT
161	miR-455-3p	1770	GCAGTCCATGGGCATATACACC
162	miR-214-3p	1693	ACAGCAGGCACAGACAGGCAGT
163	miR-2904	1690	GGGAGCCTCGGTCGGCCTCGGA
164	miR-222	1685	AGCTACATCTGGCTACTGGG
165	miR-432	1645	TCTTGGAGTAGGTCATTGGGTGG
166	miR-202-3p	1621	AGAGGTGTAGGGCATGGGAA
167	miR-1285	1609	CTGGGCAACATAGCGAGACCCCGTCTCTA
168	miR-7704	1605	CGGGGTCCGCGGCGATGTCGG
169	miR-222a	1574	AGCTACATCTGGCTACTGGGTCT
170	miR-4507	1495	CTGGGTCGGTCGGGCTGG
171	miR-100	1463	AACCCGTAGATCCGAACTT
172	miR-4497	1458	CGGCTCCGGGACGGCTGGGA
173	miR-379-5p	1442	TGGTAGACTATGGAACGTAGGC
174	miR-2288	1425	AGGTAGTAGGTTGTGTGGTTT
175	miR-6763-3p	1410	CTCCCCGGCATCTCCACCA
176	miR-452-5p	1364	AACTGTTTGCAGAGGAAACTGA
177	miR-145b	1361	GTCCAGTTTTCCCAGGAAAAT
178	miR-27b-3p	1313	TTCACAGTGGCTAAGTTCT
179	miR-3201	1310	GGGAGGTAGTGACGAAAAAT
180	miR-4492	1308	CGGGGCTGGGCGCGCGCCGCG
181	miR-29b-3p	1296	TAGCACCATTTGAAATCAGTGTT
182	miR-29b	1285	TAGCACCATTTGAAATCAGTGT
183	miR-29e	1225	TAGCACCATTTGAAATCAGTGTTT
184	miR-574-3p	1195	CACGCTCATGCACACACCCACA
185	miR-6937-5p	1192	TTGGCTCTAAGGGCTGGGTCGGT
186	miR-296-3p	1191	AGGGTTGGGCGGAGGCTTTCCT
187	miR-7641	1157	TCTGATCTCGGAAGCTAAGCAGG
188	miR-4330	1132	CCTCAGATCAGACGTGGCG
189	miR-27b	1111	TTCACAGTGGCTAAGTTCTGCAT
190	miR-1	1109	TGGAATGTAAAGAAGTATGTAG
191	miR-151a-3p	1097	CTAGACTGAAGCTCCTTGAGG
192	miR-664-5p	1093	CAGGCTAGGAGAAATGATTGGA
193	miR-106b-5p	1038	TAAAGTGCTGACAGTGCAGATA
194	miR-1469	1008	CGTCGGCGGGCGCGCGGCGCGTCC
195	miR-331-3p	984	GCCCCTGGGCCTATCCTAGAA
196	miR-28-3p	979	CACTAGATTGAGAGCTCCTGGA
197	miR-222-3p	960	AGCTACATCTGGCTACTGGGTCTT
198	miR-151-3p	944	CTAGACTGAAGCTCCTTGAGGAA
199	miR-99a-3p	934	CAAGCTCGCTTCTATGGGTCTGT
200	miR-92	932	TATTGCACTCGTCCCGGCCT
201	miR-374-5p	932	ATATAATACAACCTGCTAAGTG
202	miR-374b	928	ATATAATACAACCTGCTAAGT
203	miR-424-3p	903	CAAAACGTGAGGCGCTGCTAT
204	miR-10c	898	CACCCTGTAGAACCGAATTTGT
205	miR-98-5p	883	TGAGGTAGTAAGTTGTATTGTT
206	miR-6130	873	TGAGGGAGTAGATTGTAT
207	let-7a-5p	864	TGAGGTAGTAGGTTATGGT
208	miR-4205-5p	858	CGGTTAGTACTTGGATGGGA
209	miR-186	858	CAAAGAATTCTCCTTTTGGGCTT
210	miR-151a	854	TCGAGGAGCTCACAGTCTAG
211	miR-6239	844	AGCGGTGGATCACTCGGCTC
212	miR-195	844	TAGCAGCACAGAAATGTTGGTA
213	miR-151-5p	838	TCGAGGAGCTCACAGTCTAGT
214	miR-93	825	CAAAGTGCTGTTCGTGCAGGTA
215	miR-196	825	TAGGTAGTTTCATGTTGTTG
216	miR-196-5p	820	TAGGTAGTTTCATGTTGTTGG
217	miR-7134-3p	813	GATGCGGAACCTGCGGATACGG
218	miR-2354	813	TAGTAGGTTGTGTGGTTTTGAGG
219	miR-378b	810	CTGGACTTGGAGTCAGAAGGA
220	miR-195a-5p	801	TAGCAGCACAGAAATGTTGGT
221	miR-181d-5p	793	AACATTCATTGTTGTCGGTGGGTT
222	miR-30b-3p	783	CTTTCAGTCGGATGTTTGCAG
223	miR-30e-5p	775	TGTAAACATCCTTGACTGGAAGCT
224	miR-93-5p	771	CAAAGTGCTGTTCGTGCAGGTAG
225	miR-451	760	AAACCGTTACCATTACTGAGTTT
226	miR-451a	749	AAACCGTTACCATTACTGAGTT
227	miR-532-5p	748	CATGCCTTGAGTGTAGGACCGT
228	miR-5100	738	TCGTATCCCAGCGGTGCCTCCA
229	miR-499a-5p	733	TTAAGACTTGCAGTGATGTTT
230	miR-193-5p	730	TGGGTCTTTGCGGGCGAGATG
231	miR-196b-5p	728	TAGGTAGTTTCCTGTTGTTGGG
232	miR-4488	725	CGGGGGGCGGGCGCCGGCG
233	miR-499a	721	TTAAGACTTGCAGTGATGTT
234	miR-499	713	TTAAGACTTGCAGTGATGTTTA
235	miR-27a-3p	712	TTCACAGTGGCTAAGTTCCG
236	miR-423-3p	701	AGCTCGGTCTGAGGCCCCTCAGT
237	miR-196a-5p	699	TAGGTAGTTTCATGTTGTTGGG
238	miR-532	696	CATGCCTTGAGTGTAGGACCG
239	miR-193a-5p	693	TGGGTCTTTGCGGGCGAGATGA
240	miR-345-3p	680	CCCTGAACTAGGGGTCTGGAGT
241	miR-330-3p	680	GCAAAGCACACGGCCTGCAGAGA
242	miR-345	679	CCTGAACTAGGGGTCTGGAGT
243	miR-146b-5p	677	TGAGAACTGAATTCCATAGGCTGT
244	miR-1307-3p	677	ACTCGGCGTGGCGTCGGTCGTGG
245	miR-221-5p	672	ACCTGGCATACAATGTAGATTT
246	miR-92b	668	TATTGCACTCGTCCCGGCCTCC
247	miR-186-5p	665	CAAAGAATTCTCCTTTTGGGCT
248	miR-1c	663	TGGAATGTAAAGAAGTATGTTA
249	miR-378c	658	ACTGGACTTGGAGTCAGAAGGT
250	miR-142	657	CCCATAAAGTAGAAAGCACTA
251	miR-320c	654	AAAAGCTGGGTTGAGAGGGAT
252	miR-450b-3p	647	ATCGGGAACATTTTGCATCCAT
253	miR-193-3p	643	AACTGGCCTACAAAGTCCCA
254	miR-142-5p	631	CCCATAAAGTAGAAAGCACT
255	miR-143-5p	623	GGTGCAGTGCTGCATCTCTGGA
256	miR-4154-3p	616	ATTTTGTTGGTTTTCGGAAC
257	miR-4008b-5p	605	GGCCGTGATCGTATAGTTAG
258	miR-33a	605	GTGCATTGTAGTTGCATTG
259	miR-33a-5p	604	GTGCATTGTAGTTGCATTGCA
260	miR-155-5p	604	TTAATGCTAATCGTGATAGGGGT
261	miR-30e	602	TGTAAACATCCTTGACTGGAAGCTT
262	miR-155	594	TTAATGCTAATCGTGATAGGGG
263	miR-33-5p	593	GTGCATTGTAGTTGCATTGC
264	miR-196a	586	TAGGTAGTTTCATGTTGTTGGGA
265	miR-33	581	GTGCATTGTAGTTGCATTGCAA
266	miR-331	576	GCCCCTGGGCCTATCCTAGAAT
267	miR-145-3p	554	ATTCCTGGAAATACTGTTCTT
268	miR-27e	552	TTCACAGTGGCTAAGTTCTGTG
269	miR-6126	546	TGGGAAGGCCCGGCGGGGAA
270	miR-181b-5p	543	AACATTCATTGCTGTCGGTGGGA
271	miR-30a-3p	529	CTTTCAGTCGGATGTTTGCAGC
272	miR-2136	524	CGGGTGTTGACGCGATGTGA
273	miR-193a-3p	524	AACTGGCCTACAAAGTCCCAGT
274	miR-708	522	AAGGAGCTTACAATCTAGCTGG
275	miR-27d	493	TTCACAGTGGCTAAGTTCTT
276	miR-6538	486	CGACCGGCTCCGGGACGGCTG
277	miR-708-5p	476	AAGGAGCTTACAATCTAGCTGGG
278	miR-365a-3p	475	TAATGCCCCTAAAAATCCTTAT
279	miR-485-5p	473	AGAGGCTGGCCGTGATGAATTC
280	miR-340	458	TTATAAAGCAATGAGACTGAT
281	let-7g	454	TGAGGTAGTAGTTTGTATAGTT
282	miR-485	450	AGAGGCTGGCCGTGATGAATTCG
283	miR-145a-3p	448	ATTCCTGGAAATACTGTTCTTT
284	miR-365a	442	TAATGCCCCTAAAAATCCTTA
285	miR-340-5p	442	TTATAAAGCAATGAGACTGATT
286	miR-27a	434	TTCACAGTGGCTAAGTTCCGT
287	miR-199a-5p	433	CCCAGTGTTCAGACTACCTGTT
288	miR-1013-3p	432	AAAAAGTATGCAAGAACTG
289	miR-339b	428	TCCCTGTCCTCCAGGAGCTC
290	miR-204	425	TTCCCTTTGTCATCCTATGC
291	miR-204-5p	424	TTCCCTTTGTCATCCTATGCCT
292	miR-760-3p	422	CGGCTCTGGGTCTGTGGGGA
293	miR-320d	411	AAAAGCTGGGTTGAGAGGA
294	miR-339	406	TCCCTGTCCTCCAGGAGCTCA
295	miR-196b	404	TAGGTAGTTTCCTGTTGTTGGA
296	miR-6529	401	GAGAGATCAGAGGCGCAGAGT
297	miR-374a	400	TTATAATACAACCTGATAAGT
298	miR-532-3p	399	CCTCCCACACCCAAGGCTTGCA
299	miR-129-2-3p	393	AAGCCCTTACCCCAAAAAGCAT
300	miR-374a-5p	377	TTATAATACAACCTGATAAGTG
301	miR-744-5p	373	TGCGGGGCTAGGGCTAACAGCA
302	miR-660	373	TACCCATTGCATATCGGAGCTGT
303	miR-30c	373	TGTAAACATCCTACACTCTCAG
304	miR-1957a	370	AGTCGGTAGAGCATGAGAC
305	miR-8112	367	TCCCCGGCACCTCCACCA
306	miR-1246	366	AAATGGATTTTTGGAGCAGGGA
307	miR-495-3p	357	AAACAAACATGGTGCACTTCTT
308	miR-4634	357	CGCCGCGACCGGCTCCGGGAC
309	miR-132-3p	357	TAACAGTCTACAGCCATGGTCG
310	miR-760	356	CGGCTCTGGGTCTGTGGGGAGT
311	miR-762	352	GGGCCGGGGCCGGGGGCCGGGC
312	miR-15a	352	TAGCAGCACATAATGGTTTGT
313	miR-6334	349	CCGAGGCCTCTCCCAGTCCGCCGC
314	miR-495	344	AAACAAACATGGTGCACTTCT
315	miR-30c-5p	341	TGTAAACATCCTACACTCTCAGCT
316	miR-383-5p	337	AGATCAGAAGGTGATTGTGGCT
317	miR-2861	333	GGCGGCGGCGCGCGCGGGCG
318	miR-1260	331	ATCCCACCGCTGCCACCA
319	miR-4028-3p	330	CTGATGATGTGTTGTTGCCA
320	miR-361-5p	329	TTATCAGAATCTCCAGGGGTAC
321	miR-4448	324	GGCTCGTTGGTCTAGGGGTAT
322	miR-15a-5p	321	TAGCAGCACATAATGGTTTGTG
323	miR-132	313	TAACAGTCTACAGCCATGGTCGT
324	miR-224-5p	312	CAAGTCACTAGTGGTTCCGTTT
325	miR-339a	311	TCCCTGTCCTCCAGGAGCTCAC
326	miR-25-5p	310	AGGCGGAGACTTGGGCAATTGCT
327	miR-2885	309	CGGCGGCGGCGCGCGCGGGCG
328	miR-3960	307	CGGCGGCGGCGGCGCGCGCGGG
329	miR-148b-3p	304	TCAGTGCATCACAGAACTTTGT
330	miR-7930-3p	303	AAAGGTGTTGGTTGATATAG
331	miR-148b	302	TCAGTGCATCACAGAACTTTG
332	miR-433	299	ATCATGATGGGCTCCTCGGTG
333	miR-411	298	ATAGTAGACCGTATAGCGTACG
334	miR-339-5p	297	TCCCTGTCCTCCAGGAGCTCACT
335	miR-4478	296	GAGGCTGAGGCTGGAGGATCG
336	miR-30e-3p	294	CTTTCAGTCGGATGTTTACAGCA
337	miR-433-3p	292	ATCATGATGGGCTCCTCGGTGT
338	miR-1357	292	AGATTATGAGATATGAGGGCA
339	miR-455b	289	GTATGTGCCTTTGGACTACAT
340	miR-574-5p	287	TGAGTGTGTGTGTGTGAGTGT
341	miR-411-5p	286	TAGTAGACCGTATAGCGTAC
342	miR-7044-5p	285	GTGGGTGGTGGTGCATGGC
343	miR-224	285	CAAGTCACTAGTGGTTCCGTTTA
344	miR-125b-2-3p	285	ACAAGTCAGGCTCTTGGGAC
345	miR-486-5p	284	TCCTGTACTGAGCTGCCCCGA
346	miR-485-3p	282	GTCATACACGGCTCTCCTCTCT
347	miR-214	282	ACAGCAGGCACAGACAGGCAA
348	miR-455-5p	280	TATGTGCCTTTGGACTACATCG
349	miR-1892	274	GTTTGGGGGGGGAGGGGGA
350	miR-30c-3p	272	TTTCAGTCGGATGTTTGCAGTTT
351	miR-126a-5p	271	CATTATTACTTTTGGTACGCG
352	miR-126-5p	269	CATTATTACTTTTGGTACGC
353	miR-6238	268	TATTAGTCAGCGGAGGAAAAGA
354	miR-4454	259	TCGAATCCGAGTCACGGCACCA
355	miR-3959-5p	257	GGTTGATCAGAGAACATACATT
356	miR-206-3p	255	TGGAATGTAAGGAAGTGTGTGG
357	miR-193	254	AACTGGCCCACAAAGTCCCG
358	miR-35h	249	CACAGGGATAACTGGCTTG
359	miR-265	249	TGAGGGAGGAGGTTGTAT
360	miR-19b	245	TGTGCAAATCCATGCAAAACT
361	miR-6134	237	TGAGGTAGGAGGTTGTAGAAA
362	miR-1273e	233	TGAGGCTGGAGGATCGCTT
363	miR-7475-5p	232	GGCGCCGCCGCCCCCTCC
364	miR-1290	230	TGGATTTTTGGAGCAGGGAG
365	miR-4293	227	AAGCCGGAGCAGGAACAG
366	miR-5126	225	GCGGGCTGGGCCGGGGGACGGGG
367	miR-6519	223	TAGCAGCGGGAACAGTAAAAA
368	miR-193b-3p	223	AACTGGCCCACAAAGTCCCGCT
369	miR-7648-3p	221	CGGGCTGGGCCGGGGGACGGG
370	miR-494-3p	221	TGAAACATACACGGGAAACCTCT
371	miR-4332	220	CGACCGGGCGCCGCCGGGCGCA
372	miR-19b-3p	217	TGTGCAAATCCATGCAAAACTGA
373	miR-3195	216	CGCGCCGGGCCCGGGTCTTCC
374	miR-487b-3p	203	AATCGTACAGGGTCATCCACTT
375	miR-15b	201	TAGCAGCACATCATGGTTTA
376	miR-154b-5p	199	AGAGGTCTTCCATGGTGCATTCG
377	miR-106a	198	TCAAAGTGCTTACAGTGCAGGT
378	miR-15b-5p	195	TAGCAGCACATCATGGTTTACA
379	miR-487b	194	AATCGTACAGGGTCATCCACT
380	miR-17a-5p	194	CAAAGTGCTTACAGTGCAGGTA
381	miR-542-3p	193	TGTGACAGATTGATAACTGAA
382	miR-1755	193	TGGTGTATGTGCTTGGCTG
383	miR-1247-5p	191	ACCCGTCCCGTGCGTCCCCGGA
384	miR-335	189	TCAAGAGCAATAACGAAAAATG
385	miR-2285o	189	AAAACACGAACAAACTTTTCGG
386	miR-28-5p	186	AAGGAGCTCACAGTCTATTGA
387	miR-409-3p	184	GAATGTTGCTCGGTGAACCCCT
388	miR-382-5p	182	GAAGTTGTTCGTGGTGGATTCG
389	miR-1388-3p	182	ATCTCAGGTTCGTCAGCCCGCA
390	miR-17-3p	180	ACTGCAGTGAAGGCACTTGTAG
391	miR-212-3p	179	TAACAGTCTCCAGTCACGGCCA
392	miR-139-5p	178	TCTACAGTGCACGTGTCTCCAGT
393	miR-130b	178	CAGTGCAATGATGAAAGGGCA
394	miR-382-3p	176	AATCATTCACGGACAACACTT
395	miR-665-3p	175	ACCAGTAGGCCGAGGCCCCTCA
396	miR-2305	174	CGGCGGGCGGCGGCGGGGGG
397	miR-2284d	174	GAAAAGTTCGTTTGGGTTTTC
398	miR-382	173	AATCATTCACGGACAACACTTT
399	miR-17-5p	173	CAAAGTGCTTACAGTGCAGGTAG
400	miR-130b-3p	171	CAGTGCAATGATGAAAGGGCAT
401	miR-3656	168	CGGGGGGGTCGCGGGGGTGG
402	miR-210-3p	168	CTGTGCGTGTGACAGCGGCTGA
403	miR-30b-5p	166	TGTAAACATCCTACACTCAGCT
404	miR-877-5p	165	GTAGAGGAGATGGCGCAGGG
405	miR-1648-3p	165	TGGGAGCGGGCGGGCGGTC
406	miR-543-3p	164	AAACATTCGCGGTGCACTTCTTT
407	miR-2981	164	CGCGGGGCCCGGGGGGGCGGG
408	miR-2285ae	163	GAAAGGTTCATTTGGGTTTTT
409	miR-2284b	163	GAAAAGTTCGTTTGGGTTTTCC
410	miR-4791	162	TGGATATGATGACTGATTAT
411	miR-2886	162	AGCCCCGCCGGCAGCAGCGC
412	miR-574	161	TGAGTGTGTGTGTGTGAGTGTGTG
413	miR-1388	161	ATCTCAGGTTCGTCAGCCCGCATTT
414	miR-106b-3p	160	CCGCACTGTGGGTACTTGCTGC
415	miR-4443	158	CTTGGAGGCGTGGGTTTT
416	miR-7205-5p	157	CGGGGGCGCCGGGGCCGGGAG
417	miR-3535	155	GGATATGATGACTGATTATCTGAGA
418	miR-7471-3p	151	CGCGAAGCGGTGCTGGGCG
419	miR-4792	151	CCGGTGAGCTCTCGCTGGCCC
420	miR-2887	150	GGGACCGGGGTCCGGTGCGGA
421	miR-342-5p	148	AGGGGTGCTATCTGTGGTTGAGGACA
422	miR-541-5p	147	AAAGGATTCTGCTGTCGGTCCCACT
423	miR-616-3p	142	ATGATTGGAGGGTTTGGCA
424	miR-99b-3p	140	CAAGCTCGTGTCTGTGGGTCCGT
425	miR-2284c	140	AAAAAGTTCGTTTGGGTTTT
426	miR-92-3p	137	TATTGCACTCGTCCCGGCCTCGA
427	miR-4088-5p	137	GACAGGATGAGATGGTTGGA
428	miR-4532	136	CCGCCCCCGGGGAGCCCGGCG
429	miR-139-3p	135	TGGAGACGCGGCCCTGTTGGAGT
430	miR-96	132	ATTGGCACGTCTTGGAATGC
431	miR-6125	131	GCGGGCGGCGGGCGGCGG
432	miR-7975	127	ATCCGAGTCACGGCACCATGA
433	miR-362-5p	127	AATCCTTGGAACCTAGGTGTGA
434	miR-29d-5p	127	TGACCGATTTCTCCTGGTGTT
435	miR-122-5p	127	TGGAGTGTGACAATGGTGTTTG
436	miR-122	125	TGGAGTGTGACAATGGTGTTT
437	miR-2284v	123	CAAAAAGTTCGTTTGGGTTT
438	miR-1260b	122	ATCCCACCGCTGCCACCATT
439	miR-20a	121	TAAAGTGCTTATAGTGCAGGTA
440	miR-1307-5p	121	TCGACCGGACCTCGACCGGCTCT
441	miR-6240	119	AAAGCATCGCGAAGGCCCGCGGCG
442	miR-1983	119	CTCACCTGGAGCATGTTTTCT
443	miR-1306-3p	119	ACGTTGGCTCTGGTGGTGATGT
444	miR-2478	118	TCGTATCCCACTTCTGACACCA
445	miR-328	116	CTGGCCCTCTCTGCCCTTCCG
446	miR-23b-5p	116	TGGGTTCCTGGCATGCTGATTT
447	miR-362	115	AATCCTTGGAACCTAGGTGTGAGTGC
448	miR-4466	114	CGGGGGTGGGGCCGGCGGGG
449	miR-328a-3p	112	CTGGCCCTCTCTGCCCTTCCGT
450	miR-193b-5p	112	CGGGGTTTTGAGGGCGAGATGA
451	miR-1394	111	CCCGGGGAGCCCGGCGGGCG
452	miR-7859	110	AAAAACTGGCAGCTTCATGTAA
453	miR-6089	109	GGGGCCGGGGGTGGGGCCGGCGG
454	miR-20a-5p	109	TAAAGTGCTTATAGTGCAGGTAG
455	miR-1207-5p	109	TGGGAGGAGAGGAGAGGAGGGG
456	miR-664b	108	TATTCATTTATCTCCCAGCCTAC
457	miR-365-2-5p	108	GAGGGACTTTCAGGGGCAGCTGT
458	miR-92a	107	TATTGCACTCGTCCCGGCCTTT
459	miR-323c	107	CACAATACACGGTCGGCCTCT
460	miR-5112	106	ATAGCTCAGTCGGTAGAGCAT
461	miR-450b-5p	106	TTTTGCAACATGTTCCTGAATAT
462	miR-450b	104	TTTTGCAACATGTTCCTGAAT
463	miR-365b-5p	102	AGGGACTTTCAGGGGCAGCTGT
464	miR-152a	102	TCAGTGCATGACAGAACTTGA
465	miR-6961-5p	101	GCACTGGAGAAGGAAATGGC
466	miR-4324	101	TCCCTGAGACCCTAACTTAA
467	miR-22a-3p	101	AAGCTGCCAGTTGAAGAATATT
468	miR-206	101	TGGAATGTAAGGAAGTGTGTGA
469	miR-1273g-3p	100	CCACTGTACTCCAGCCTGGGC
470	miR-514	99	ACTGACACTTTGTAGACGTAG
471	miR-210	99	ACTGTGCGTGTGACAGCGGCTGT
472	miR-142b	99	ATAAAGTAGAAAGCACTACTAA
473	miR-30c-2-3p	98	CTGGGAGGAGGCTGTTTACT
474	miR-296-5p	97	GAGGGCCCCCCCCAATCCTGT
475	miR-1346	97	GGTGGGGTCGGGGCGGGGCG
476	miR-374a-3p	96	CTTATCAGGTTGTATTGTAATT
477	miR-3431	96	CCTCAGTCAGCCTTGTGGATGT
478	miR-106	96	TAAAGTGCTTATAGTGCAGGTAGA
479	miR-252a-3p	95	GCACCTGGTGCTAAACCAT
480	miR-31-3p	93	TGCTATGCCAACATATTGCCAT
481	miR-4286	92	CGTACCCCACTCCTGGTACCA
482	miR-299a-3p	91	TATGTGGGACGGTAAACCGCTT
483	miR-22-5p	90	AGTTCTTCAGTGGCAAGCTTTA
484	miR-197-3p	90	TTCACCACCTTCTCCACCCAGC
485	miR-877	89	GTAGAGGAGATGGCGCAGGGGACA
486	miR-199b-5p	89	CCCAGTGTTTAGACTATCTGTT
487	miR-1961	89	TGAGGTAGTAGGTTGAGAAAA
488	miR-450a-5p	88	TTTTGCGATGTGTTCCTAATAT
489	miR-1957b	88	GGGGATGTAACTCAGTGGTA
490	miR-421	87	ATCAACAGACATTAATTGGGCGC
491	miR-7134-5p	86	ATGTCCGCGGGTTCCCTATCCC
492	miR-6119-5p	86	AGAGGTAAAAAATTGATTTGACT
493	miR-450a	86	TTTTGCGATGTGTTCCTAAT
494	miR-3897-3p	86	GCGTGGTGGGGGGGGGGC
495	miR-2284m	86	AAAAAGTTTGTTCGGGTTTT
496	miR-380-3p	85	TATGTAATGTGGTCCACGTCT
497	miR-126a-3p	85	TCGTACCGTGAGTAATAATGCG
498	miR-92b-3p	84	TATTGCACTTGTCCCGGCCTT
499	miR-4499	82	AAGACTAAGAGGAGCAGGTA
500	miR-3896-5p	82	ATATCTCGGTGGAACCTCCA
501	miR-204-3p	82	GCTGGGAAGGCAAAGGGACGT
502	miR-223-3p	81	TGTCAGTTTGTCAAATACCCCAT
503	miR-2137	81	GCCGGCGGGAGCCCCGGGGAGA
504	miR-126-3p	81	CGTACCGTGAGTAATAATGCG
505	miR-503-3p	80	GGAGTATTGTTTCTGCTGCCCGGT
506	miR-144-3p	79	TACAGTATAGATGATGTACTCT
507	miR-6557-5p	78	CCGGGGAGCCCGGCGGGCGC
508	miR-3586-3p	78	TACTAGACTGAAGCTCCTTGA
509	miR-30f	78	TGTAAACACCCTACACTCTCAGCT
510	miR-1306-5p	78	CCACCTCCCCTGCAAACGTCCA
511	miR-493-3p	77	TGAAGGTCTACTGTGTGCCAGG
512	miR-378d	77	ACTGGACTTGGAGTCAGAAGA
513	miR-27c	77	TTCACAGTGGCTAAGTTCA
514	miR-505-5p	76	GGGAGCCAGGAAGTATTGATGTT
515	miR-6412	75	TCGAAACCATCCTCTGCTACCA
516	miR-194a	75	TGTAACAGCAACTCCATGTGG
517	miR-212-5p	74	ACCTTGGCTCTAGACTGCTTACTG
518	miR-194-5p	74	TGTAACAGCAACTCCATGTGGAA
519	miR-1306	73	CCACCTCCCCTGCAAACGTCC
520	miR-542-5p	72	TCGGGGATCATCATGTCACGAG
521	miR-493-5p	72	TTGTACATGGTAGGCTTTCATT
522	miR-201-5p	72	TACTCAGGAAGGCATTATTC
523	miR-1268b	72	CGGGCGTGGTGGGGGGGGGGCG
524	let-7d-3p	72	CTATACGACCTGCTGCCTTTCT
525	miR-484	71	TCAGGCTCAGTCCCCTCCCGAT
526	miR-664-3p	70	TATTCATTTATCTCCCAGCCTACA
527	miR-376c-3p	70	AACATAGAGGAAATTCCACGT
528	miR-1268a	68	GCGGGCGTGGTGGGGGGGGGC
529	miR-6596-5p	67	CCGGGCCCGGGTCTTCCC
530	miR-376e-3p	67	AACATAGAGGAAAATCCACATT
531	miR-34b-5p	67	TGGCAGTGTCTTAGCTGGTT
532	miR-34a-5p	67	TGGCAGTGTCTTAGCTGGTTGTT
533	miR-29c-5p	67	TGACCGATTTCTCCTGGTGTTA
534	miR-181c	67	AACATTCAACCTGTCGGTGAGTT
535	miR-133b	67	TTGGTCCCCTTCAACCAGCT
536	miR-376c	66	AAACATAGAGGAAATTCCACG
537	miR-133-3p	66	TTGGTCCCCTTCAACCAGCTGT
538	miR-329b	65	AACACACCTGGTTAACCTCT
539	miR-2484	65	GAGCTGTGATGACTTCGATTGCAT
540	miR-133a-3p	65	TTTGGTCCCCTTCAACCAGCTG
541	miR-92b-5p	64	AGGGACGGGACGCGGTGCAGTGT
542	miR-133	64	TTTGGTCCCCTTCAACCAGCTGT
543	let-7k	64	TGAGGTAGGAGGTTGTGTAG
544	miR-493	63	TTGTACATGGTAGGCTTTCAT
545	miR-181c-5p	63	AACATTCAACCTGTCGGTGAGT
546	miR-874-3p	62	CTGCCCTGGCCCGAGGGACCGA
547	miR-1934-3p	61	AGGGACGGTGGGGTGGGA
548	miR-369-3p	60	AATAATACATGGTTGATCTTT
549	miR-345-5p	60	GCTGACTCCTAGTCCAGTGCT
550	miR-181a-3p	59	ACCACCGACCGTTGACTGTAC
551	miR-4468	58	GGACGGCAGAGGATGAGAT
552	miR-2285l	58	AAAACCCGCATGAACTTTTTGG
553	miR-1842	58	TGGCTCTGCGAGGTCGGCTCA
554	miR-412-5p	56	TGGTCGACCAGTTGGAAAGTAAT
555	miR-150-5p	56	TCTCCCAACCCTTGTACCAGT
556	miR-6583-5p	55	AGGAGGAGCTGGGGATGG
557	miR-181a-2-3p	55	ACCACCGACCGTTGACTGTACC
558	miR-154b-3p	55	AATAATACATGGTTGATCTTTTT
559	miR-504	54	AGACCCTGGTCTGCACTCTGTCT
560	miR-125a-3p	54	ACAGGTGAGGTTCTTGGGAGC
561	miR-6775-5p	53	CGGGGAGGGAGAGGGAGGCGG
562	miR-4020b-5p	53	TTGGTTGGTTGGTTGGTT
563	miR-136-5p	53	ACTCCATTTGTTTTGATGATGGA
564	miR-663a	52	GGGGGGCGCGGCGGGACGC
565	miR-2285j	52	AAAAACCCAGATGAACTTTTTT
566	miR-874	51	CTGCCCTGGCCCGAGGGACCGAC
567	miR-6739-5p	51	TGGGAAAAGAATAAAAGCAAAGTA
568	miR-411-3p	51	TATGTAACACGGTCCACTAAC
569	let-7e-3p	51	CTATACGGCCTCCTAGCTTTCC
570	miR-652-3p	50	AATGGCGCCACTAGGGTTGT
571	miR-7-1-3p	49	CAACAAATCACAGTCTGCCATA
572	miR-3968	49	TCGTATCCCACTCCTGACACCA
573	miR-27b-5p	49	AGAGCTTAGCTGATTGGTGAACA
574	miR-7475-3p	48	CGGGCGGGCGGGCGGAGGT
575	miR-1261	48	GTGGTTAAGGCTTTGGATTT
576	miR-500	47	ATGCACCTGGGCAAGGATTCT
577	miR-324-3p	47	ACTGCCCCAGGTGCTGCTGGTA
578	miR-21a-3p	47	CAACAGCAGTCGATGGGCTGTC
579	let-7k-5p	47	TGAGGTAGTAGATTGAATAGTT
580	miR-501-3p	46	AATGCACCTGGGCAAGGATTCT
581	miR-1777b	46	GGGGGGGCGCGGGGCGGGCG
582	miR-150	46	TCTCCCAACCCTTGTACCAGTGA
583	miR-299	45	TGGTTTACCGTCCCACATAC
584	miR-2285e	45	AAACCCGAACGAACTTTTGGGCA
585	miR-1468	45	CTCCGTTTGCCTGTTTTGCTGA
586	miR-299a-5p	44	TGGTTTACCGTCCCACATACAT
587	miR-4451	43	GTCGGTAGAGCATGAGACA
588	miR-223-5p	43	TGTGTATTTGACAAGCTGAGTTG
589	miR-132-5p	43	ACCGTGGCTTTCGATTGTTACT
590	miR-652	42	AATGGCGCCACTAGGGTTGTGT
591	miR-34c	42	AGGCAGTGTAGTTAGCTGATTG
592	miR-329-3p	42	AACACACCTGGTTAACCTCTT
593	miR-15c-5p	42	TAGCAGCACATCATGGTTTAT
594	miR-4281	41	CGGGGCCCGGGGCGGGGGG
595	miR-376b	41	ATCATAGAGGAAAATCCATGT
596	miR-365a-5p	41	AGGGACTTTTGGGGGCAGATGTG
597	miR-34c-5p	41	AGGCAGTGTAGTTAGCTGATTGC
598	miR-188-5p	41	CATCCCTTGCATGGTGGAGGGT
599	miR-1227	41	GCGGGGCGGGCGTGGTGG
600	miR-4171-5p	40	TATGACTCTCTTAAGGTAGCCAA
601	miR-186-3p	40	GCCCAAAGGTGAATTTTTTGGA
602	miR-2284z	39	GAAAGTTTGTTTGGGTTTTT
603	miR-500a-3p	38	ATGCACCTGGGCAAGGATTCTGA
604	miR-376b-3p	38	ATCATAGAGGAAAATCCATGTT
605	miR-29a-5p	38	ACTGATTTCTTTTGGTGTTCAG
606	miR-2284aa	38	AAAAAGTTTGTTTGGGTTTT
607	miR-1249-3p	38	ACGCCCTTCCCCCCCTTCTTCA
608	miR-4665-3p	37	CGCGGCGCGGCGCGCCCCCGCC
609	miR-3488	37	GGCGCCGTGGCTTAGTTGGT
610	miR-2285ad	35	AAAAACCCAAATGAACTTTTTG
611	miR-655	34	ATAATACATGGTTAACCTCTCT
612	miR-342-3p	34	TCTCACACAGAAATCGCACCT
613	miR-1770	34	CGTGGGAGGAGAGGAGAGGAGGGGG
614	let-7b-3p	34	CTATACAACCTACTGCCTTCCT
615	miR-347	33	GGGTCCCATCTGGGTCGCCA
616	miR-2284n	33	AAAAAGTTTGTTCGGGTTTTA
617	miR-98-3p	32	CTATACAACTTACTACTTTCCT
618	miR-29a-1-5p	32	ACTGATTTCTTTTGGTGTTCAGA
619	miR-2356	32	CTCCTGTGATGAGGGAGTCTGAGGAG
620	miR-140-5p	32	CAGTGGTTTTACCCTATGGTAA
621	miR-7-5p	31	TGGAAGACTAGTGATTTTGTTGT
622	miR-7	31	TGGAAGACTAGTGATTTTGTTGTT
623	miR-6525	31	TCCGGGGAAAGCAGGAGTGA
624	miR-379-3p	30	TATGTAACACGGTCCACTAACT
625	miR-3197	30	CGGGGCGCGGCCGGAAAGGCG
626	miR-2284a	30	AATAAGTTCGTTTGGGTTTTT
627	miR-6727-5p	28	CACGCGGCGGCGGCGGGAGCG
628	miR-409-5p	28	AGGTTACCCGAGCAACTTTGCAT
629	miR-409	28	AGGTTACCCGAGCAACTTTGCA
630	miR-324-5p	28	CGCATCCCCTAGGGCATTGGTGT
631	miR-2127	28	CGGGAGGGGAGGGAGTCGGG
632	miR-181c-3p	28	ACCATCGACCGTTGAGTGGACC
633	miR-425-5p	27	ATGACACGATCACTCCCGTTGAGT
634	miR-187-3p	27	TCGTGTCTTGTGTTGCAGCCGG
635	miR-1277-3p	27	TACGTAGATATATATGTATTTT
636	miR-1277	27	TACGTAGATATATATGTATTT
637	miR-362-3p	26	AACACACCTATTCAAGGATTCA
638	miR-2366	26	TGGGTCACAGAAGAGGGTCTGGT
639	miR-1777a	26	TGGGGCCGGTGCGGGCGGGT
640	miR-369-5p	25	AGATCGACCGTGTTATATTCG
641	miR-125b-1-3p	25	ACGGGTTAGGCTCTTGGGAGCTTT
642	miR-6744-5p	24	TGGTGATGGACAGGGAGGCCT
643	miR-6724-5p	24	CGGGGCCCCGGCGGCGTGGCGGT
644	miR-331-5p	24	CTAGGTATGGTCCCAGGGAT
645	miR-127-5p	24	CTGAAGCTCAGAGGGCTCTGA
646	miR-125-5p	24	TCCCTGAGACCCTAACAAAAT
647	miR-125	24	CCCCTGAGACCCTAACTTGTGA
648	miR-490-3p	23	CAACCTGGAGGACTCCATGCTGT
649	miR-361-3p	23	TCCCCCAGGTGTGATTCTGATTT
650	miR-3077-5p	23	GCGGCGGGCGGGCGGGCGGCC
651	miR-301a-5p	23	GCTCTGACTTTATTGCACTACT
652	miR-21-3p	23	AACAGCAGTCGATGGGCTGTCT
653	miR-10b-3p	23	AGATTCGATTCTAGGGGAATAT
654	miR-187	22	TCGTGTCTTGTGTTGCAGCCGGT
655	let-7a-3p	22	CTATACAATCTACTGTCTTTC
656	miR-483-3p	21	CACTCCTCTCCTCCCGTCTTCT
657	miR-24b-3p	21	TGGCTCAGTTCAGCAGGT
658	miR-1777	21	GGGGGGCGCGGGGCGGGCG
659	miR-660-5p	20	TACCCATTGCATATCGGAGCTTT
660	miR-6087	20	CGGTGAGGCGGGGGGGCGAGCC
661	miR-322-5p	20	CAGCAGCAATTCATGTTTGGA
662	miR-2284ab	20	TAAAAGTTTGGTTGGGTTTTT
663	miR-1421z-3p	20	GCTCAGCGTGTGCCTACCCTAC
664	miR-1343-3p	20	CTCCTGGGGCCCGCACTCTCGC
665	miR-6779-5p	19	CTGGGAGGGGTTGGGGGC
666	miR-505-3p	19	TCAACACTTGCTGGTTTCCT
667	miR-505	19	TCAACACTTGCTGGTTTCCTCT
668	miR-363-3p	19	AATTGCACGGTATCCATCTGCGT
669	let-7f-1-3p	19	CTATACAATCTATTGCCTTCCT
670	miR-541	18	TGGTGGGCACAGAATCCGGC
671	miR-4434	18	GAGGAGAAGAAAGTAGAAGC
672	miR-2411	18	TGGAGTGACTGTCAGATGCAGC
673	miR-18a-5p	18	TAAGGTGCATCTAGTGCAGAT
674	miR-188	18	CATCCCTTGCATGGTGGAGGGAA
675	miR-30c-1-3p	17	CTGGGAGAGGGTTGTTTACTC
676	miR-2285k	17	AAAACCAGAATGAACTTTTT
677	miR-139	17	TGGAGACGCGGCCCTGTTGGAA
678	miR-9a-5p	16	TCTTTGGTTATCTAGCTGTATGA
679	miR-9-5p	16	TCTTTGGTTATCTAGCTGTATG
680	miR-708-3p	16	ATCTAGACTGTGAGCTTCTAGA
681	miR-496	16	TGAGTATTACATGGCCAATCTCT
682	miR-410-3p	16	AATATAACACAGATGGCCTGT
683	miR-3957-3p	16	ACGCACAGCACCTCACTGAGCT
684	miR-338-3p	16	TCCAGCATCAGTGATTTTGTTGA
685	miR-196b-3p	16	TCGACAGCACGACACTGCCTTCA
686	miR-191-3p	16	CTGCGCTTGGATTTCGTTCCC
687	miR-142-3p	16	GTAGTGTTTCCTACTTTATGGA
688	miR-374c-5p	15	TAATACAACCTGCTAAGTGTCCT
689	miR-129-5p	15	CTTTTTGCGGTCTGGGCTTG
690	miR-1271	15	CTTGGCACCTAGTAAGTACT
691	miR-1185-3p	15	ATATACAGAGGGAGACTCTTAT
692	miR-10c-5p	15	TACCCTGTAGAATCGAATTTGT
693	let-7a-1-3p	15	CTATACAATCTACTGTCTTTCT
694	miR-6791-5p	14	CGCGGGGCTGGGCAGGGGA
695	miR-425-3p	14	CATCGGGAATGTCGTGTCCGCC
696	miR-365-1-5p	14	GGGACTTTTGGGGGCAGATGTTT
697	miR-363	14	ATTGCACGGTATCCATCTGCGT
698	miR-144	14	TACAGTATAGATGATGTACTCA
699	miR-544-5p	13	TCTTGTTAAAAGGCAGATTCT
700	miR-2963-3p	13	AAATGGATTTTTGGGATTAGGA
701	miR-874-5p	12	CGGCCCCACGCACCAGGGTAAGT
702	miR-7847-3p	12	GTGGAGGAGGAGGAGGAGTGG
703	miR-765	12	TGAGGAGAGGGAACATGCTG
704	miR-6651-5p	12	CAGGTTGCCTAAGGAGGGGTG
705	miR-500a-5p	12	TAATCCTTGCTACCTGGGTGA
706	miR-452-3p	12	TCAGTCTCATCTGCAAAGAAGT
707	miR-4311	12	AGAAGGAGGCTGAGTGTG
708	miR-376d	12	ATCATAGAGGAAAATCCACAT
709	miR-2976	12	GCGCGGAGCGGAGCGGAGCGG
710	miR-2411-3p	12	TGAACTGTCTTACTCCCACATCT
711	miR-2304	12	AGGTTGTGTGGTTGAGGTAGT
712	miR-2284i	12	GAGAAGTTCGTTCGGGTTTT
713	miR-195a-3p	12	CCAATATTGGCTGTGCTGCTC
714	miR-1839-3p	12	AGACCTACTTATCTACCAACA
715	miR-1814c	12	GTTTTGTTTGGGTTTGTT
716	miR-148	12	TCAGTGCATTACAGAACTTTGT
717	miR-144-5p	12	GGATATCATCATATACTGTAAGT
718	miR-6878-5p	11	AGGAGAAGAAAGTAGAAGCAAAG
719	miR-6811-3p	11	ATCCTGTGCTCTTTCTCCTGCAG
720	miR-6528	11	GAGAGGGAAGAGGGAAGGAGG
721	miR-4127-3p	11	AGGAGCTGGAGAAGAAGTT
722	miR-376e-5p	11	GGTGGATATTCCTTCTATGTTT
723	miR-376c-5p	11	GTGGATATTCCTTCTATGTTTAT
724	miR-375	11	TTTGTTCGTTCGGCTCGCGTGA
725	miR-323-3p	11	CACATTACACGGTCGACCTCT
726	miR-323	11	GCACATTACACGGTCGACCTCT
727	miR-2285b	11	AAAAAACCGAGTGAACTTTTTG
728	miR-148b-5p	11	GAAGTTCTGTTATACACTCAGGCT
729	miR-135a-5p	11	TATGGCTTTTTATTCCTATGT
730	miR-1343	11	CTCCTGGGGCCCGCACTCTCGCT
731	miR-93-3p	10	ACTGCTGAGCCAGCACTTCTCG
732	miR-502-3p	10	ATGCACCTGGGCAAGGATTCA
733	miR-491	10	AGTGGGGAACCCTTCCATGAGGA
734	miR-2387	10	TGGAAGGCCTGGCTTTGCAGCG
735	miR-200a	10	TAACACTGTCTGGTAACGATGTT
736	miR-1296-5p	10	TTAGGGCCCTGGCTCCATCTCCTTT
737	miR-1185-5p	10	AGAGGATACCCTTTGTATGTTC
738	miR-72-5p	9	AGGCAAGATGTTGGCATAGCTGA
739	miR-6527	9	GACGTGGACGAAGAGATGG
740	miR-6516-3p	9	ATCATGTATGATACTGCAAACA
741	miR-628-3p	9	TTCTAGTAAGAGTGGCAGTCGA
742	miR-6123	9	TGCCAAGCCCACGTTCAAAGG
743	miR-491-5p	9	AGTGGGGAACCCTTCCATGAG
744	miR-33a-3p	9	CAATGTTTCCACAGTGCATCAT
745	miR-33-3p	9	CAATGTTTCCACAGTGCAT
746	miR-29b-2-5p	9	CTGGTTTCACATGGTGGCTTAG
747	miR-2285d	9	AACCTGAATGAAATTTTTGGCA
748	miR-2285c	9	AAAACCTGAACAAACTTTGTGGA
749	miR-1767	9	AGGCAAGAAGAACAGAGT
750	miR-146a	9	TGAGAACTGAATTCCATAGGTT
751	miR-130a-5p	9	GCTCTTTTCACATTGTGCTACT
752	miR-1271-3p	9	AGTGCCTGCTATGTGCCAGGCAA
753	miR-10a-3p	9	CAAATTCGTATCTAGGGGAAT
754	miR-9a-3p	8	TAAAGCTAGATAACCGAAAGTA
755	miR-95-3p	8	TTCAACGGGTATTTATTGAGCA
756	miR-9-3p	8	ATAAAGCTAGATAACCGAAAGT
757	miR-7865	8	CGGGAGGGCGGAAGGGAGGG
758	miR-668-3p	8	ATGTCACTCGGCCCACTACCC
759	miR-664	8	CAGGCTGGGGTGTGTGTGGAT
760	miR-615-5p	8	GGGGGTCCCCGGTGCTCGGATC
761	miR-6119-3p	8	CAAATCATTTTTTACTCTCCAT
762	miR-2483-3p	8	AAACATCTGGTTGGTTGAGAGA
763	miR-2411-5p	8	TGGAGTGACTGTCAGATGCAGCCC
764	miR-2392	8	TGGGATGGGAGGTGGAGGG
765	miR-2331-5p	8	GGCTTCCGTGCCTGCAGATGTCT
766	miR-218-5p	8	TTGTGCTTGATCTAACCATGT
767	miR-195b	8	TAGCAGCACAGAAATGTAA
768	miR-195-3p	8	CCAATATTGGCTGTGCTGCTCA
769	miR-135a-1-3p	8	TGTAGGGATGGAAGCCATGA
770	miR-1343-5p	8	TGGGGAGCGGCCCCCGGGCGGG
771	miR-126a	8	TCGTACCGTGAGTAATAATGAA
772	miR-666-5p	7	AGCGGTGACGGCTGTGGATG
773	miR-615	7	TCCGAGCCTGGGTCTCCCTCT
774	miR-545-5p	7	TCAGTAAATGTTTGTTGGATGA
775	miR-507	7	ATTGGTACTTCTTAGAGTGA
776	miR-4937	7	CTGGGTCGAGGTCTGGGCGGCGGA
777	miR-4444	7	CTCGGAGTAGGAGAGGCGA
778	miR-3613-3p	7	ACAAAAAAAAAAGCCCAACCCT
779	miR-33b-5p	7	GTGCATTGCTGTTGCATTGCA
780	miR-32-5p	7	TATTGCACATTACTAAGTTGCA
781	miR-3154	7	CAGAAGGGGAGTTGGAGCAGA
782	miR-2440	7	TTCAGTGATGAGACCCTGGAA
783	miR-2331-3p	7	ACCCTGCAGCCAAAGAAGCTA
784	miR-21c	7	TAGCTTATCAGACTGATAAAA
785	miR-219a-5p	7	TGATTGTCCAAACGCAATTCT
786	miR-218a	7	TTGTGCTTGATCTAACCATGTGA
787	miR-211-5p	7	TTCCCTTTGTCATCCTTTGCCC
788	miR-211	7	TTCCCTTTGTCATCCTTTGC
789	miR-200b-3p	7	TAATACTGCCTGGTAATGATGACG
790	miR-1784-3p	7	TGAATTAAATGGAAGAGCAAGAATT
791	miR-154a-3p	7	AATCATACACGGTTCACCTACT
792	miR-151b	7	TCGAGGAGCTCACAGTAGAAT
793	miR-1329	7	TACAGTGACCAGGTGACGACGG
794	miR-1224	7	GTGAGGACTCGGGAGGTGGAG
795	miR-7070-5p	6	GCGAGGGCAGACTGGGCAGGA
796	miR-6517	6	TCTCAGGGTCTGTGAGCTCCTCGGT
797	miR-6516-5p	6	TTTGCAGTAACAGGTGTGAACAT
798	miR-628-5p	6	ATGCTGACATATTTACTAGAG
799	miR-615-3p	6	TCCGAGCCTGGGTCTCCCTCTT
800	miR-5787	6	GCGGCTGGAGGCGGGGAGCT
801	miR-4667-5p	6	AATTGGGAGCACGAAGAGAACC
802	miR-450a-3p	6	ATCGGGAACATTTTGCATAA
803	miR-370-3p	6	GCCTGCTGGGGTGGAACCTGGTTT
804	miR-370	6	GCCTGCTGGGGTGGAACCTGGTA
805	miR-31a-5p	6	AGGCAAGATGCTGGCATAAA
806	miR-24-1-5p	6	GTGCCTACTGAGCTGAAACAC
807	miR-2355-3p	6	ATTGTCCTTGCTGTTTGGAGAT
808	miR-2285aa	6	AAAACTGGAACGAACTTTTTGGC
809	miR-2284j	6	AAAAAGTTCGTTCAGGTTTTT
810	miR-2284g	6	GAAAAGTTCGTTCGGCTTTTT
811	miR-219	6	TGATTGTCCAAACGCAATTCTC
812	miR-210-5p	6	AGCCACTGCCCACCGCACACTGC
813	miR-200c-3p	6	TAATACTGCCGGGTAATGATGGA
814	miR-190	6	TGATATGTTTGATATTGGGTTGT
815	miR-185-3p	6	AGGGGCTGGCTTTCCTCTGG
816	miR-16-1-3p	6	TCCAGTATTAACTGTGCTGCTGA
817	miR-1575	6	TGGCACACGTAGGGCAGC
818	miR-150-3p	6	CTTGACAAGGATGGAAGAG
819	miR-135a-3p	6	TGTAGGGATGGAAGCCATGAAT
820	miR-1291	6	ACGGCCCTGACTGAAGACCTGCAGTTAC
821	miR-664a-5p	5	ACAGGCTGGGAGAAATGATTGGA
822	miR-541-3p	5	TGGTGGGCACAGAATCCGGA
823	miR-3959-3p	5	TGTATGTCAACTGATCCACAGT
824	miR-346	5	TGTCTGCCCGCATGCCTGCCTCT
825	miR-339-3p	5	GCGCTCCTCGAGGCCAGAGCCC
826	miR-32	5	TATTGCACATTACTAAGTTGCAA
827	miR-3141	5	AGAGGGCGGGTGGAGGAGGAA
828	miR-301b-3p	5	CAGTGCAATAGTATTGTCAAAGCAT
829	miR-301a	5	CAGTGCAATAGTATTGTCAAAG
830	miR-299-3p	5	GTATGTGGGACGGTAAACAA
831	miR-2993	5	CGGGCTGTGCGAGAAGGTG
832	miR-2483-5p	5	CGTCAACCATCCAGCTGTTTG
833	miR-214-5p	5	TGCCTGTCTACACTTGCTGTGC
834	miR-197-5p	5	CGGGTAGAGAGGGCAGTAA
835	miR-190b	5	TGATATGTTTGATATTGGGTTG
836	miR-153-3p	5	TTGCATAGTCACAAAAGTGATCA
837	miR-152	5	TCAGTGCATGACAGAATTTGGT
838	miR-146a-5p	5	TGAGAACTGAATTCCATAGGTA
839	miR-1434-3p	5	TGAAGAAATCTAAGGTCTGAGG
840	miR-1388-5p	5	AGGACTGTCCAACCTGAGAATG
841	miR-138-5p	5	AGCTGGTGTTGTGAATCAGGCCG
842	miR-138	5	AGCTGGTGTTGTGAATCAGGC
843	miR-136-3p	5	CATCATCGTCTCAAATGAGTCT
844	miR-124c-3p	5	TCAAGGTCCGCTGTGAACACGGT
845	miR-1247-3p	5	CGGGAACGTCGGGACTGGAGC
846	let-7i-3p	5	CTGCGCAAGCTACTGCCTTGCTT
847	let-7g-3p	5	CTGTACAGGCCACTGCCTTGCT
848	miR-8072	4	GGCGGCGGAGGAGGAGAGAAG
849	miR-5423	4	TCTAGAACGAGCTGGAGGAT
850	miR-499-5p	4	TTAAGACTTGTAGTGATGTTT
851	miR-4784	4	AGGTGATGGCTGGGACTGA
852	miR-4718	4	AGATCTGTCCTGAAACCAGCA
853	miR-4505	4	CGCTGGAGCTGGGACGGAA
854	miR-3548	4	CAGCACTGTCCGGTAAGATGTCA
855	miR-34b	4	AGGCAGTGTAATTAGCTGATTG
856	miR-34a-3p	4	AATCAGCAAGTATACTGCCCTA
857	miR-329a	4	AACACACCTGGTTAACCTTTTT
858	miR-326-3p	4	CCTCTGGGCCCTTCCTCCAGT
859	miR-26a	4	CCTATTCTTGATTACTTGTTT
860	miR-2467-3p	4	ACTAAGGAGAGAGGCTCAGG
861	miR-2435	4	AAACTAGAATGAACTTTTTGGCA
862	miR-2355-5p	4	ATCCCCAGATACAATGGACAA
863	miR-2285m	4	AAAAACTCAAATGAACTTTTTGA
864	miR-2285h	4	GAAAATCCGAACGAACTTTTT
865	miR-215-5p	4	ATGACCTATGAATTGACAGAC
866	miR-215	4	ATGACCTATGAATTGACAGACA
867	miR-20b-3p	4	TCTACTGTAGTGTGGGCACTTA
868	miR-19a-3p	4	TGTGCAAATCTATGCAAAACTGT
869	miR-190a-3p	4	ACTATATATCAAACATATTCCT
870	miR-18a-3p	4	ACTGCCCTAAGTGCTCCTTCTGG
871	miR-184	4	TGGAGGAGAACAGAAACGG
872	miR-1790	4	CGGGTGAACGGGAGGATGGGGGA
873	miR-149-5p	4	TCTGGCTCCGTGTCTTCACTCCCT
874	miR-1224-5p	4	GTGAGGACTCGGGAGGTGGAGGGT
875	miR-1193	4	GGGATGGTAGACCGGTGACGTGC
876	miR-106-5p	4	AGTGCTTACAGTGCAGGTA
877	let-7h	4	TGAGGTAGTAAGTTGTGTGTTTT
878	miR-885-3p	3	AGGCAGCGGGGTGTAGTGGAT
879	miR-8101	3	GGCGGCTGGGAGGCGGAGGAGCC
880	miR-767-5p	3	TGCACCATGGTTGTCTGAGCAT
881	miR-7667-3p	3	AGGCACTGCAAGATGGCTG
882	miR-709	3	CGACGGCAGAGCAGGATGGA
883	miR-705	3	GCTGGGGAGGTGGGAGGTTC
884	miR-6606-5p	3	GAGGAGGGAGGAGGAGGGCA
885	miR-632	3	ATGTTTCCTGTGGGACGCGG
886	miR-599-5p	3	TTTGATAAGCTGACATGGGACA
887	miR-509b	3	TGATTGGTACTTCTTAGAGTGA
888	miR-487b-5p	3	AGTGGTTATCCCTGTCCTGTTCG
889	miR-4657	3	AATGTGGAAGTGGTCTGAGGCAT
890	miR-450a-1-3p	3	ATCGGGAACATTTTGCATTTT
891	miR-411b-5p	3	TGGTCGACCATAAAACGTACGT
892	miR-4077d-5p	3	ATAGTTGGTCTGTAGTTGGCT
893	miR-378a-5p	3	TCCTGACTCCAGGTCCTGTGTGTTT
894	miR-376a-3p	3	ATCATAGAGGAAAATCCACGT
895	miR-30b	3	TGTAAACATCCCTGACTGGAAGCTT
896	miR-2974	3	GCGGGATGGGCGGCCGGGC
897	miR-2966	3	CCGGGCGGGGCGGGGACGGGA
898	miR-2424	3	GATCTTTGGTAATCTGATGGCT
899	miR-2332	3	CGGTTTAAGGTCTTGGAGACAAAG
900	miR-2285x	3	GAAAACCTGAATGAACTTTTGA
901	miR-2285u	3	AAAAACCCGAAGGAACCTTTT
902	miR-2285r	3	AAACCTGGATGAACTTTTTGGT
903	miR-2285n	3	AAAAACCTGAATGAACTTGTTGA
904	miR-2285f	3	AAACCGACATGAACTTTTTGGT
905	miR-219a-1-3p	3	AGAGTTGAGTCTGGACGTCCCGT
906	miR-20b	3	CAAAGTGCTCACAGTGCAGGTAG
907	miR-200b-5p	3	CATCTTACTGGGCAGCATTGGA
908	miR-1949	3	CTATACCAGGATGCCAGCACAGT
909	miR-16c	3	TAGCAGCACGTAAATACTGG
910	miR-1587	3	CGGGGTGGGTGGGCTGCGGCA
911	miR-133a-5p	3	AGCTGGTAAAATGGAACCAAATC
912	miR-129-3p	3	AAGCCCTTACCCCAAAAAGAA
913	miR-1277-5p	3	TATATATATATATGTACGTAT
914	miR-932-3p	2	AGCAAGCAGGCGGAAGTGGAC
915	miR-92-5p	2	AGGTTGGGATCAGTTGCAATGCT
916	miR-7844-5p	2	AAACTCTAGGACTGTGGGGTGT
917	miR-769	2	TGAGACCTCCGGGTTCTGAGA
918	miR-7357-5p	2	GTGGAGTGGGCCCGGCTGGC
919	miR-6828-3p	2	ATCCTGCTCTCTGTCCCCAGT
920	miR-6535	2	AGGGGGAGCGGTTGGAGGACTGT
921	miR-6530	2	ACCGCGGAGGAAGGTAAGTCGGC
922	miR-490-5p	2	CCATGGATCTCCAGGTGGGTAT
923	miR-466i-5p	2	AGGGTGTGTGTGCGTGTGTGTG
924	miR-449a	2	TGGCAGTGTATTGTTAGCTGGT
925	miR-4459	2	CGGAGGAGGACGGAGGAGGAGGAG
926	miR-412-3p	2	GTACTTCACCTGGTCCACTAGC
927	miR-3957-5p	2	CTCGGAGAGTGGAGCTGTGGGTGT
928	miR-3652	2	CGGCTGGAAGTGGACGGAG
929	miR-363-5p	2	CGGGTGGATCACGATGCAATTT
930	miR-330-5p	2	TCTCTGGGCCTGTGTCTTAGGA
931	miR-26a-1-3p	2	CCTATTCTCGGTTACTTGCACG
932	miR-2448-3p	2	GTGGTTGATTGGATCCGTGGGT
933	miR-2427	2	TAGGTCATTTCAAAGAGGGCTGATG
934	miR-2330-5p	2	TGGGCTTGGGCAGTGAGGACTGA
935	miR-224-3p	2	AAATGGTACCCTAGTGACTAC
936	miR-218-3p	2	ACATGGTTCCGTCAAGCACCAT
937	miR-1973	2	ACCGTGCAAAGGTAGCATAAT
938	miR-196a-2-3p	2	TCGGCAACAAGAAACTGCCTGA
939	miR-1903	2	ACTGGAAGAGGACCTAAGG
940	miR-1546	2	ATTGGGTTTCTGAGAGGATGGA
941	miR-153-5p	2	GTCATTTTTGTGATGTTGCAGCTC
942	miR-129-1-3p	2	AAGCCCTTACCCCAAAAAGTAT
943	miR-1244	2	GTTGGTTTGTATGAGATGGTT
944	miR-103-1-5p	2	TTCTTTACAGTGCTGCCTTGTT
945	miR-100-3p	2	CAAGCTTGTGTCTATAGGTAT
946	let-7c-3p	2	TAACTGTACAACCTTCTAGCTTTC
947	miR-92d	1	TATTGCGCTTGTCCCGGCCTGT
948	miR-92c-3p	1	TATTGCACTCGTCCCGGAAA
949	miR-876-3p	1	GTGGTTTACAAAGTAATTCAT
950	miR-873a-5p	1	GCAGGAACTTGTGAGTCTCCTAT
951	miR-769-3p	1	TGGGATCTCTGGGGTCTCGGTTT
952	miR-7110-5p	1	TGGGAGAGTGTGGTGGAGGAGAG
953	miR-7045-5p	1	AGCAAGGTGGGGGCGGGGGCT
954	miR-7015-5p	1	TGCTAGTGCAGGAGGTGTGGGTTCG
955	miR-6916-5p	1	TCAGGAAGTGGAGATGAGTGA
956	miR-6740-5p	1	GTTTGGGAGGTGGGAGGAGA
957	miR-671-3p	1	TCCGGTTCTCAGGGCTCCAT
958	miR-670-3p	1	TTTCCTCATATTCATTCAGGAGT
959	miR-6494	1	AGTGGCGCGGTGGTGGGGA
960	miR-592	1	TTGTGTCAATATGCGATGATGT
961	miR-545-3p	1	ATCAACAAACATTTATTGTGT
962	miR-5438	1	ATATGGACACTTTTATGAAGC
963	miR-495-5p	1	AGAAGTCGCCCATGTTCTTT
964	miR-494-5p	1	AGGTTATCCGTGTTGTCTTCTC
965	miR-491-3p	1	CTTATGCAAGATTCCCTTCTAC
966	miR-4683	1	TGGAGATCCAGTGCTCGCCCGTT
967	miR-4672	1	ATTCATCAGCTGGACAGGGGACG
968	miR-449b-5p	1	AGGCAGTGTATTGTTAGCTGGCT
969	miR-4458	1	AGAGGTAGCGTTGTGAATGAA
970	miR-4419b	1	GAGGCTGAAGAAATAGATGT
971	miR-433-5p	1	TACGGTGAGCCTGTCACTGTTC
972	miR-4306	1	TGGAGAGAAAGGCAGTAGTTG
973	miR-3917	1	GCTCGGACGGAGCAGGTGGG
974	miR-3594-5p	1	CCCAGGGCAGAGCGAAGTGGAA
975	miR-31b	1	GGCAAGATGCTGAGAACTGCT
976	miR-3120-3p	1	CACAGCAAGTGTAGACAGGCAT
977	miR-2975	1	AAAGAAGAAGGTGTAGATCCA
978	miR-27c-3p	1	TTCACAGTGGTTAAGTTCTGC
979	miR-27a-5p	1	AGGGCTTAGCTGCTTGTGAGCA
980	miR-2432	1	AGGATTCTAGGCTTAGAGGTCA
981	miR-2285p	1	AAAACTTGAAAGGAACTTTTGG
982	miR-2285i	1	AAATCCGAACGAACTTTTTGGTA
983	miR-2284f	1	AAAGGTTCATTCGGATTTTTC
984	miR-216b-5p	1	AAATCTCTGCAGGCAAATGTGA
985	miR-204b	1	TTCCCTTTGTTATCCTATGCCTTT
986	miR-196d	1	TAGGTAGTTTTATGTTGTTGGA
987	miR-193a	1	AGGACTTTGAGGCCAGGCT
988	miR-1910-3p	1	GAGGCAGAAGAGAATGACTT
989	miR-190b-5p	1	TGATATGTTTGATATTAGGT
990	miR-184-3p	1	TGGACGGAGAACTGATAAGGGT
991	miR-1765	1	GAGTGAGCGCGGCCCTGCCTG
992	miR-17-2-3p	1	GCTGAACTGCAAGCACTCTAC
993	miR-1668-5p	1	GTGTCTGGGAGCAAGGCAGT
994	miR-15b-3p	1	CGAATCATTATTTGCTGCTCT
995	miR-15a-3p	1	CAGGCCATATTGTGCTGCCTCT
996	miR-1584-5p	1	TTCTGGGGCTGGGACTGGCGGCA
997	miR-1584	1	CAGGGTGAGGGCTGAGGGTGGG
998	miR-148a-5p	1	AAAGTTCTGAGACACTCCGA
999	miR-1408	1	CAGGCGAGGAGAGGGTGATG
1000	miR-1386	1	TCCTCCTCGCTGGCTCGCCA
1001	miR-130d	1	CAGTGCAATGTTGAAAGGGCAC
1002	miR-129b-5p	1	TTTTTTGCGGTCTGGGCTT
1003	miR-1253	1	GAGGAGAAGTCGGGCCTGCA
1004	miR-106a-5p	1	AAAAGTGCTTACAGTGCAGGTAG
1005	miR-105-3p	1	CCACGGATGTTTGAGCATGTGT
1006	miR-103a	1	AGCAGCATCGTACAGGGCTT
1007	miR-101b-3p	1	TACAGTACTGTGATAGCTGA
1008	miR-101b	1	TACAGTACTATGATAACTGAAG
1009	miR-6406	42571	CGCGACCTCAGATCAGACTCGTATG
1010	miR-6317	5655	GTGAACCTGCGGAAGGATC
1011	miR-4001e-3p	3644	AGCCGTGATCATATAGTGTT
1012	miR-1692	3028	GGCTAGCTCAGTCGGTAGAG
1013	miR-6215	2394	GTTTAGGTTGCAGAGCCCGGT
1014	miR-4674	2030	CTGGGCGCGCGCCGCGGCT
1015	miR-1591-3p	1991	CAGGACTGTGGCCATGGAAGTCGGA
1016	miR-4090-3p	1800	AGGTAGTAGGTTGTGTAATG
1017	miR-1589	1395	CGCCTGTCTGATCGTCTCTT
1018	miR-7846-3p	928	CAGGGAGCCTGAGAAACGG
1019	miR-7162-5p	689	TGGTTCCTTTCGTCGCTCG
1020	miR-764-5p	618	GGTGCCCGCATCCTCCTCCA
1021	miR-6576-3p	576	CAGGTCTGTGATTCCCTTAG
1022	miR-241-5p	391	TGAGGTAGTGACGAAAAATA
1023	miR-4066-3p	295	ATGCCTTTAGATGTCCGG
1024	miR-4608	293	CGCGGCGCGCCCCCGCCG
1025	miR-4418	228	CATGCAGGAGCCTCAGTAG
1026	miR-2900	218	GGCGGCGGCGGCGACTGGAC
1027	miR-8095	203	AAAGGATTCTGCTGTCGGT
1028	miR-6007-5p	190	CACAAGAAGTAGAAACGG
1029	miR-2955-3p	155	TAGCACTCTGGACTTTGAATC
1030	miR-6076	143	GATGACAGAGGATGAGATGG
1031	miR-5345b	136	AAGGCACTAGAGGACAGTT
1032	miR-3178	126	GGGGCGCGGCGGGACGCG
1033	miR-7082-5p	113	CAGGGGAGGAGGAGGAGGAGG
1034	miR-28c	103	AGGAGCTCACAGTCTATTGAA
1035	miR-4948-5p	92	CGGGGGCGTGGGTTCGTAT
1036	miR-1599	91	AGGGGGGGAAAAAAAAAA
1037	miR-3779	89	GCCGGGCCGCCCCTCCCACG
1038	miR-6786-5p	86	GGGTGGGGCCGGCGGGGGA
1039	miR-3865-5p	84	AGGCAAGAGTACTGGAGTG
1040	miR-4184-3p	77	ATATTTACAGTCGGAATAGA
1041	miR-6789-5p	67	GTAGCGGCCCCCGGCGCGCCGGG
1042	miR-3123	53	CAGGGAATTGTTTAAATA
1043	miR-6902-3p	52	CCAGGGATTGTGGGTTCGAG
1044	miR-3940-5p	49	GTGTGGTCGGGGCGGGTCAG
1045	miR-3907	46	AGGTTCGGCTCCTGGCTGGCTCCCA
1046	miR-6098	40	ATAGTGGTTATGGTGTTGGA
1047	miR-2388-3p	35	CTGAGGAAGTGGAGATTA
1048	miR-6090	35	GGTAGGAGCGACGGGCGGGGT
1049	miR-575	33	GGGAGTTGGAATAGGAGC
1050	miR-6620-5p	31	AGGAGTGGAGCCTGCGCACGCG
1051	miR-6750-3p	30	GAACCATCCTCTGCTACCA
1052	miR-3851d-3p	29	AGATGAACATGGGTGGTAGGCTGT
1053	miR-7857	29	TAGCCAGTTGGGGAAGAATGC
1054	miR-431	27	TGCAGGTCGTCTTGCAGGGCGT
1055	miR-4800-5p	27	AGTGGACAGGAAGAAGCA
1056	miR-1292-3p	26	TCCCGCCCCGCCTCCCGCTCTC
1057	miR-4130-3p	25	CAGAAGGCTGCGTGTTCGTA
1058	miR-4152-5p	24	ATATGTAGTTTCGGTGTATAA
1059	miR-1434	23	CTGCTGTGATGATGGAAAAA
1060	miR-4877-3p	23	AAGTAGATACGGTCTGAACTATCTT
1061	miR-7004-3p	22	CCCACCCCCTCCTCCGCGG
1062	miR-2f-3p	21	TGATCACAGCCAGTTACAGATTT
1063	miR-4436b-3p	20	TGAGGGCAGGAGGAGAAGGGGACAA
1064	miR-6368	20	CTCGGAAGCGTGGAGGGA
1065	miR-320e	19	AAAAGCTGGGTTGAGAAGA
1066	miR-3718b	19	CCGGACACGGACAGGAGGACAGAT
1067	miR-1470	18	GCCCTCCGTCCCGGGACCCG
1068	miR-378h	18	ACGGGACTTGTGAGATGG
1069	miR-3888-5p	18	GTGCTCTGAATGTCAGGCGCCA
1070	miR-496-3p	18	TGAGTATTACATGGCCAATCT
1071	miR-18a	17	TAAGGTGCATCTAGTGCAGA
1072	miR-241	17	GAGGTAGTGACGAAAAATG
1073	miR-2899	17	ACGCGGAGACCGGGGTTCGA
1074	miR-7878-3p	17	ACGGTCTGAACTATCTTACC
1075	miR-1397-3p	16	AGTAACCCTACTGCAGCTGAT
1076	miR-6870-5p	16	TGGGGGAGAAGGGGATGAC
1077	miR-980	16	AAGCTGCCATTTGAAGAACA
1078	miR-3983	14	AGGATGCAGAAAGAGATCAC
1079	miR-2312	13	GAAAACCTGAACAAACTTTGTG
1080	miR-4463	13	GAGTACTGGAGTGGGGTGCC
1081	miR-4667	13	AGCTGGAGGAGAAGGAGAAC
1082	miR-6127	13	TGAGTGGATGGGTGGATGG
1083	miR-10d-5p	12	TACCCTGTAGAACCGAGATG
1084	miR-1185	12	AGAGGATACCCTTTGTATGT
1085	miR-341	12	CGGTCGGTCGGTCGGGGT
1086	miR-3479-5p	12	AGGTGGATGTTGGCAATT
1087	miR-3569-5p	12	TCGGAGGAGGCGAAGGTG
1088	miR-676-5p	12	CTCTTAATCTCAGGGTCGA
1089	miR-200a-3p	11	TAACACTGTCTGGTAACGATGT
1090	miR-376b-5p	11	GGTGGATATTCCTTCTATGTTTA
1091	miR-4194-3p	11	TGGATATAGTAGTGTGTGG
1092	miR-431-3p	11	TGCAGGTCGTCTTGCAGGGCGTCT
1093	miR-6829-5p	11	TGGGGTCTGAGAAGAGGA
1094	miR-134	10	TGTGACTGGTTGACCAGAGGG
1095	miR-1908-3p	10	CCGGCCGCCGCCGCCGCCGCCG
1096	miR-1411	9	AGAGGATGAAATAAAGAACT
1097	miR-2983	9	TTTCCAGCTGTTGACGGAG
1098	miR-3473b	9	AGGGCTGGAGGAGGCCAG
1099	miR-4426	9	GAAGATGGACGTACTTTCT
1100	miR-6132	9	AAGCAGAGCTGGGGACTGA
1101	miR-6746-5p	9	CGGAGAAGGAGGTGGCTG
1102	miR-6960-5p	9	CAGGATGAGATGGTTTGTTG
1103	miR-87a-3p	9	TGGCTAAGATCAAGTGTA
1104	miR-1806	8	AGGCAGGAGATGCACAAGGACCTGGA
1105	miR-30a	8	TGTAAACATTCCCGACTGGAAGA
1106	miR-450c-3p	8	ATTGGGAACATTTTGCATTC
1107	miR-6328	8	ACGCGCTGCCTTTGAGCCCCCGC
1108	miR-7151-3p	8	CTAAGGCTGGATTGAGGCTCC
1109	miR-7845-5p	8	AAGGGACTGGGAGGGTGGTG
1110	miR-7967-3p	8	AGGACGGCAAGAAGCGCAAG
1111	miR-981	8	TTCTTGTGATGAAAACTCTGA
1112	miR-1180	7	GTTCCGGCTGCGTTGGGCGTG
1113	miR-1576	7	CACGGGCGGGCGGGCGGCGC
1114	miR-5134-5p	7	TGGGCAGAAGGGCAAGCTGGG
1115	miR-6059	7	AAGGGGAGAGAGGAACCA
1116	miR-6776-5p	7	CTCTGGGTCTGTGGGGAGTT
1117	miR-1609	6	AGGCTGACTGTGCTGTCCTGATTGT
1118	miR-210a	6	TTGTGCGTGTGACAGCGGCTG
1119	miR-22a	6	AAGCTGCCCTGAAGAACTGTTA
1120	miR-26a-2-3p	6	CCTATTCTTGATTACTTGTTTC
1121	miR-487a-3p	6	AATCATACAGGGACATCCAGTT
1122	miR-7170-5p	6	AGGCTGCTGGAGGACGAGC
1123	miR-7190-5p	6	CAGCTGGCTGAGGAGCGGAG
1124	miR-1260a	5	ATCAACCATCCTCTGCTACCA
1125	miR-130b-5p	5	ACTCTTTCCCTGTTGCACTACT
1126	miR-134-5p	5	TGTGACTGGTTGACCAGAGGGAAA
1127	miR-1814	5	CAGGTTGGTTGGTTGGTTTT
1128	miR-2753	5	TCAAAAGGAAGAAGCTGGCCGA
1129	miR-2962-5p	5	AGGAAGGGAGGAAGGGAGGGA
1130	miR-29b-1-5p	5	GCTGGTTTCATATGGTGGTTTA
1131	miR-3069-3p	5	TTGGACACTTCAGTACTGCTACAA
1132	miR-3956-5p	5	GTACGTGGATGCTGAAGGTCAGAGG
1133	miR-4436a	5	GGAGGACAGGCTGAAGGGT
1134	miR-539-3p	5	ATCATACAAGGACAATTTCTTTT
1135	miR-671-5p	5	AGGAAGCCCTGGAGGGGCTGGAGG
1136	miR-7053-5p	5	TGGGAAAGGCAGAGCTACAGGA
1137	miR-7167-5p	5	AGGCTGCGGAGCTGGAGGC
1138	miR-7235-5p	5	GGGAGGGAGGCGGGCTGGGCA
1139	lin-4-5p	4	TCCCTGAGACCCCCTGTGAT
1140	miR-1273h-5p	4	CTGGAGGTAAAGGCTGCA
1141	miR-1412	4	GTGGGTGAGAGGGCAGGA
1142	miR-1422a-5p	4	CAATCCAGGTCGGTTTCTAT
1143	miR-1434-5p	4	GTACATGATGACTGAAATTTCTT
1144	miR-190a-5p	4	TGATATGTTTGATATATTAGGT
1145	miR-2881	4	GGCGCGGGGCGGGCGTGGTG
1146	miR-323a-5p	4	AGGTGGTCCGTGGCGCGTTCG
1147	miR-3596b	4	ATAACTATACAACCTACTGCCT
1148	miR-3665	4	AGCAGGGCGGGGCAGGGGCG
1149	miR-374b-3p	4	CTTATCAGGTTGTATTATCATT
1150	miR-3956-3p	4	TCTGACCTTCCTGCATCCCGTTC
1151	miR-4298	4	CGGGGAGGAGAGGAGGCAG
1152	miR-4644	4	AGGAGAGAGAAAGAGAGAGAATGC
1153	miR-4747-5p	4	TGGGAAGGAGGCTTGTTTAA
1154	miR-5191	4	AGGTAGAAGAATGAGTGCC
1155	miR-5703	4	GGAGAAGTTCGGGAAGGAGT
1156	miR-6877-5p	4	AGGCCAAGGAGTGGAAGCTG
1157	miR-7027-5p	4	TGGAAAGAAAGGACAACAGAAGAC
1158	miR-7177-5p	4	TCAGGACACAACAGAGCACCCATG
1159	miR-758-5p	4	TGGTTGACCAGAGAGCACACG
1160	miR-770-3p	4	CTGGACCTAGAGGTGGAGCTGG
1161	miR-7854-3p	4	GAGGCTGCCGAGATGGGAA
1162	miR-981-5p	4	CGGGGTTTCGTATAGCAGAGCAGCT
1163	miR-101-5p	3	CAGTTATCACAGTGCTGATGCA
1164	miR-1375-3p	3	AGGGAGCCAGAGGAAGCGA
1165	miR-1843a-3p	3	TGTCTGATCGTTCCCCTCCATAC
1166	miR-190a	3	TGATATGTTTGATATATTAGGTTG
1167	miR-1972	3	TCAGCAGGAACAGTGGCTCA
1168	miR-2295	3	TCGGGGTCGGAGGAAGGTTCT
1169	miR-22b-3p	3	AAGCTGCCAGTTGAAGATGA
1170	miR-2389	3	GAGGAGGACTCGGAGAGGAG
1171	miR-25b-5p	3	CGGCGAGACTGGAGCAGAGCTGC
1172	miR-2840	3	AGGAGATCGAGGAAGAAGAGGAGG
1173	miR-301b-5p	3	GCTCTGACGAGGTTGCACTACT
1174	miR-3426	3	GAAGGTGGATATGTTGAGTGA
1175	miR-3556a	3	CGACTTAGAATGGTGCTGA
1176	miR-3659	3	TCAGGTTGTACGAGGGCA
1177	miR-4145-3p	3	AATGAAGTGTTGATGGTAG
1178	miR-4299	3	ACTGTGGGACATGAGAAGGC
1179	miR-4484	3	AAAAAAAGGCGGGAGAACACCA
1180	miR-454-3p	3	TAGTGCAATATTGCTTATAGGGT
1181	miR-4768-3p	3	AGGAGATGCAGAGGGAAT
1182	miR-5106	3	GGGTCTGTAGCTCAGTTGGTCAGAG
1183	miR-5107-5p	3	GTGGGCTAGAGAGCAGGCAGGGAC
1184	miR-5190	3	CAGTGACTGAGGCTGGAGGCA
1185	miR-582	3	TTACAGTTGTTCAACCAGTTA
1186	miR-582-5p	3	TACAGTTGTTCAACCAGTTA
1187	miR-650	3	CGCGAGGCAGGCTGTCAGGAC
1188	miR-6541	3	ACAGGCAAGGACATCTCAACC
1189	miR-6547-5p	3	GTAGGATGTGGGCAGACTTGGGGTGA
1190	miR-6593-5p	3	TGCTGGACGGCTCTGAGCGGCT
1191	miR-665	3	ACCAGTAGGCCGAGGCCCTTAT
1192	miR-6833-5p	3	GATGTGGAAGATGGAGAAGTAGAAA
1193	miR-6894-5p	3	ATGAGGAGGAGACTGTGGCCAGC
1194	miR-6901-5p	3	TGCTCGGAACTGCAGAGACCT
1195	miR-6931-5p	3	TGGGGCGGGGGTGGGGGGCTA
1196	miR-6957-5p	3	AGAAGAGAGAAGAGCTAG
1197	miR-7233-5p	3	ATCAGGGACAGTTAGATGA
1198	miR-8071	3	CTGTGGACTGGATGCGTGG
1199	miR-8109	3	GGCGCGTGCCGGCCGTCGG
1200	miR-101a-5p	2	TCAGTTATCACAGTGCTGATGC
1201	miR-103-5p	2	AGCTTCTTTACAGTGCTGCCTTGT
1202	miR-1248	2	ACCTTCTTGTATAAGCACTGTGCTAAAA
1203	miR-1250	2	AGGAGCGGATCGTGGCCTT
1204	miR-1416-3p	2	ACATTGTATGGGTTCAGTCA
1205	miR-1473-5p	2	CCCACGTATGCAGATCTTGG
1206	miR-151	2	ATTAGACTGTGAGCTCCCTGAGGAC
1207	miR-1608	2	TTGGAAGATGGCTGCGCCCTTT
1208	miR-16-2-3p	2	ACCAATATTATTGTGCTGCTTTA
1209	miR-1664-5p	2	CAGACTGGGAGAGACAGGG
1210	miR-182	2	CTTGCACTTGTAGAATTGCATT
1211	miR-1897-5p	2	TTTGGATGGAGGAAAGGGGA
1212	miR-2015-5p	2	CAGATTGTGGAGAGGGAGA
1213	miR-217	2	TACTGCATCAGGAACTGATTGGA
1214	miR-2284w	2	AAAAGTTTGTTCAGGTATTCT
1215	miR-2340	2	AGGGACTTCCCTGGTGGTCTAGT
1216	miR-2410	2	CTGAGCGGAGGAGGGCCTGTGA
1217	miR-2460	2	GTGGGCTCTGAGGCTGGCAT
1218	miR-2463	2	CTGCATGTGGAAATGTCT
1219	miR-2812	2	AGGCGTGGAATAGAAGGCT
1220	miR-2813	2	TCTGATTAAGACGGTGGAA
1221	miR-320-5p	2	GCCTTCTCTTCCCGGTTCTTCCC
1222	miR-326	2	CCTCTGGGCCCTTCCTCCAGC
1223	miR-328-5p	2	GGGGGGCAGGAGGGGCTCAGGGCTT
1224	miR-3607-3p	2	ATACTGTAAACGCTTTCTGATGCAC
1225	miR-3650	2	AGGTGTGTCGTCTAGGTCA
1226	miR-3662	2	GACGATGATGATAGTGACTATGG
1227	miR-3872-5p	2	TCATGATTGTACAGCCAGAAATGCA
1228	miR-3919	2	GCAGAGAGACAGAGACTCAGAT
1229	miR-3956	2	AACTGTGGAGGCTGAAGGCAGAGT
1230	miR-4042-5p	2	GCAGATGATTAGAAGAGCTATT
1231	miR-4044-5p	2	AGTTGTAGACTGAATTTCAAGT
1232	miR-4092-5p	2	CCGTGTTGTGGAGAAGGACA
1233	miR-449c	2	AGGCAGTGCATCTCTAGCTGGC
1234	miR-4502	2	GCTTGAGAAGATGGTGCTGAAT
1235	miR-4514	2	AGAGCAGACGATTGGGGAA
1236	miR-454	2	TAGTGCAATATTGCTTATAGGGTTT
1237	miR-458b-3p	2	AAGCTCTGAATAAAGGCAGCTG
1238	miR-4662a-3p	2	AAAGATCAGAACTTGGCTAAA
1239	miR-487a-5p	2	GTGGTTATCCCTGCTGTGTTCG
1240	miR-504-3p	2	AAGGGAGCGCAGGGCAGGGTTTT
1241	miR-5114	2	AACTGGAGAGGAAAGCTGCAAGA
1242	miR-5133	2	GATGGAGCTGAGGCGGCAG
1243	miR-550b-2-5p	2	ATGGCTGAGGGAGGAGACA
1244	miR-551b-3p	2	GCGACCCATACTTGGTTTCAGT
1245	miR-5588-5p	2	AGCTGGCAGATAGTGGGACTTCTT
1246	miR-612	2	CTGGGGAGGCGGCTGCTGACTCCA
1247	miR-650c	2	AGGAGGAGGCTGACTCTCAG
1248	miR-6577-3p	2	AGAAGACTGGGTAAGGAGCT
1249	miR-6619-5p	2	CGGAGAAGTGACTGGAAGGCAGGC
1250	miR-6703-3p	2	AAGGCTCTGTGGACAGCAA
1251	miR-6709-5p	2	GCGGCTGCACAATGAGGAGA
1252	miR-6749-5p	2	CGGGGCTGGGGTTGGGGGGGCA
1253	miR-6751-3p	2	ACTGAGCCCTCTGTCTGCAGC
1254	miR-677	2	CTCACTGATGAGCAGCTTCTGACTTTC
1255	miR-6858-5p	2	GAGAGGAGGGTGGCGGGAC
1256	miR-7025-5p	2	AGGGACTGAAGCTGGTGGCCTCCC
1257	miR-7031-5p	2	CCTGTGGGCTGAAGGGGTGGGGA
1258	miR-7107-5p	2	TCGGTGCGGGAGGAGGGAGGG
1259	miR-7158-3p	2	CTGAACTGAGATTGAGACA
1260	miR-7278-5p	2	CTGAAGGCTGGGCAGGTGGT
1261	miR-7282-3p	2	ATGTTACTGTGGATTGGAG
1262	miR-7323-5p	2	TTCAGAATTTGTGACTGGCT
1263	miR-7398q-5p	2	TTGTAGAGCGCTGGTGGAAGGTGC
1264	miR-745a	2	GCTGCTGAGAGAGAGCTGT
1265	miR-8089	2	CCTGGGGAAGGGGTTGGTGGTAT
1266	miR-998-3p	2	TAGCACAGGGGACTCAGCTC
1267	miR-1010-5p	1	AAAGTGGTGTATGATGAAGATA
1268	miR-1188-5p	1	TGGTAGTAGGTTGGGCAGG
1269	miR-1231-5p	1	CAGGACCAGAAGCTGCAGGAGAGA
1270	miR-1255a	1	ATGGATACAAGAAAGACTTTTT
1271	miR-1-2-5p	1	ACATACTTCTTTATGTGCCCAT
1272	miR-1269	1	CGGACTGAGCCAGCCACCGG
1273	miR-1273f	1	GGAAAGGAGAGGTTGCATG
1274	miR-1322	1	GATGGATGGGTGTTGATGCTG
1275	miR-1329-5p	1	TAAGTGATCAGTTAAGAGGG
1276	miR-133-5p	1	AGCTGGTTCTGGACCGGGTCA
1277	miR-1345	1	ACCGAGGAGACAGAGAAGTG
1278	miR-1349	1	GCCTGGGCTGAGAGACAGACGCA
1279	miR-138-2-3p	1	GCTATTTCACGACACCAGGGTT
1280	miR-1400-5p	1	AATGGACAGGGTGAATAGGAG
1281	miR-1421ac-5p	1	AGGAGTACCTGTGGTGCATT
1282	miR-1421ae	1	AACAGGTTTTATATTCAGT
1283	miR-1497a	1	TGGGACTGCAGGTGGTGGAT
1284	miR-1503	1	CAGGAAGATGTATGTAGCAA
1285	miR-152-5p	1	AGGTTCTGTGATACACTCCGA
1286	miR-1538	1	CGGGGCCCGGGCTGCTGCTGCTGCT
1287	miR-15-3p	1	CTGGTTTCGTGAGATGACTTT
1288	miR-154a	1	TAGGTTATCCGTGTAGCCTTCG
1289	miR-1560-5p	1	GGGCGGAGCCAGTAGAGGCGCTG
1290	miR-1626-3p	1	TCTGGAGTTGTCCTGGACGGCTGT
1291	miR-1638	1	CTAGTTTGTGGGTGTTTGATTT
1292	miR-1648-5p	1	CGGCGCGGCCGCGGCTCCCTC
1293	miR-1656	1	TCACAGCGGGCACTGCATCC
1294	miR-1686	1	TCGAGGACTGTCGCATCCCCA
1295	miR-1772-3p	1	TCGTGTGTCTGTGGTGGCTG
1296	miR-17b	1	TAAAAGTGCAGATGGTGGAATT
1297	miR-181d-3p	1	CACCGGGAGATGACTGTGCA
1298	miR-1822-3p	1	GAAGCTGGCCCAGAAAAATCT
1299	miR-1915-3p	1	CACCGCAGGGGCGACGCGGCTGG
1300	miR-191b	1	GAACGAAATCCAAGCGCAGCTGT
1301	miR-19b-1-5p	1	AGTTTTGCAGGTTTGCATCCAG
1302	miR-1b-5p	1	CCATACTTCTGTTACCATCCACATG
1303	miR-203-3p	1	GTGAAATGTTTAGGACCACTAG
1304	miR-205-5p	1	TCCTTCATTCCACCGGAGTCA
1305	miR-211-3p	1	GCCAAGGAACAGCAAAGGTG
1306	miR-2156a-5p	1	AAAAGTTTGGGGGCATCAACATTA
1307	miR-218a-1-3p	1	AAACATGGTTCCGTCAAGCAC
1308	miR-219b	1	CGATGAATATGCGTTTGGACA
1309	miR-219b-3p	1	AAGAATTGCGTTTGGACAATCA
1310	miR-2238c	1	AAGGACAGAACAAGTAGTGCCGAG
1311	miR-2284q	1	TGGCCAAAATGTTCGTTCAGGTA
1312	miR-2319a	1	CGCTACTCTGTATTAGGCACTT
1313	miR-236-3p	1	TTAACTGTCAGGTAAGAGCGA
1314	miR-2380	1	CTGAACTGTACATTTAGAAATGGTTA
1315	miR-2407	1	CTGGGGGATGGGCAGGGCGGG
1316	miR-2408	1	CACGTGTGTGAGCTCAGCCGG
1317	miR-2413	1	TCTGAACCCAGGGGGCTGCGGAAT
1318	miR-2431-5p	1	AGGCTATGAAGTGTGGAGTT
1319	miR-2448-5p	1	CTGTGGATACAACCAAACACGG
1320	miR-2462	1	AAAAGATTGGCAGATGTAG
1321	miR-278-5p	1	ACGGACTGGATGGGCACAACGACC
1322	miR-2852	1	CAGATTTAGGAGCTTTTTGGTA
1323	miR-2898	1	ATGGTGTAGCTGCCGGGGTA
1324	miR-2940-3p	1	GTGGACAGTGGAAGATAAAGTCCT
1325	miR-2958	1	TGACTTGTAGCATGTGTCAAGT
1326	miR-2970-5p	1	GACGGTAGTAGTTGGTTTGTG
1327	miR-301b	1	CAGTGCAATGATATTGTCAAAGCAT
1328	miR-3025	1	TGAGAGTATAGAGATCAGTTGGAA
1329	miR-302a	1	AAGTGCTTCCATGTTTTAGTA
1330	miR-3064-5p	1	TCTGGCTGTTGTGGTGTGCAA
1331	miR-311-5p	1	AGCTGGGGATGGGCAACTCT
1332	miR-3122	1	GTTGGGACCTGGGACGGCTT
1333	miR-3127	1	TTCAGTGGCTATTTGGAATGGGA
1334	miR-3196	1	CGGGGCGAGCAGGTGAGACCTC
1335	miR-322-3p	1	AAACTGAAGAGTGCAACAG
1336	miR-32-3p	1	CAATTTAGTGTGTGTGATATT
1337	miR-326-5p	1	TGGAGGCAGGGCCTTTGTGAAGGCG
1338	miR-329-5p	1	GAGGTTTTCTGGGTTTCTGTTT
1339	miR-338-5p	1	AACAATATCCTGGTGCTGAGT
1340	miR-34	1	TGGCATCTGGTTAGGGTTG
1341	miR-3506	1	ACAGAGGCTAGACGACGCGG
1342	miR-3533	1	ATGGAATGTGATGGATAT
1343	miR-3591-5p	1	TAGTGTGATAATGGCGTTTGA
1344	miR-3620-5p	1	TTGGGCGGGCTGGGTTGGGCCA
1345	miR-365	1	AGGGACTTTTGGGGGCAGTTAA
1346	miR-3794	1	TGGAAGGAAGAGACGTTGCC
1347	miR-3842-5p	1	AAGAAGAAAAACGACGTCG
1348	miR-3908	1	AGACTGTAGGTAGATGTTT
1349	miR-3934	1	TCACGTGTGGAACTAGAGGCA
1350	miR-4000i-5p	1	TGAAACTCTGTAAGGACGG
1351	miR-4002-5p	1	TTTGAACTTTATGAACTGGC
1352	miR-4003a-3p	1	ATAAGAATTGTTAACCAAGACA
1353	miR-4052-3p	1	TCACCTCTGAACCTCCAGGACCT
1354	miR-4077a-5p	1	AATGTGTGGAAATTGATTCT
1355	miR-409b	1	AGGGGTTACCGCAGAACATTCA
1356	miR-411b-3p	1	TATGTCACATGGTCCACTAAT
1357	miR-4120-5p	1	AATGATGGTATGATGAATTTGT
1358	miR-4133-3p	1	ATGTGTCTTGTTTGTAGC
1359	miR-4212-3p	1	AGTTTTAATGAATCGTTTAA
1360	miR-4270	1	TCAGGGAGCAGCGCCAGGGC
1361	miR-429	1	TAATACTGTCTGGTAATGCCG
1362	miR-4292	1	GCCACCTGGGCCGGCCTGATGG
1363	miR-4421	1	ATCTGTCTGGGAAGGAGCAA
1364	miR-4430	1	CGGCTGGAGATCGGAGCGGAG
1365	miR-4455	1	CGGGTGTGCTGTGTATTTTA
1366	miR-448	1	TTGCATATGTAGGATGTCCCAT
1367	miR-449d	1	GACAGGCTGTGTGCGTGCA
1368	miR-4618	1	TGTCGTGAGATGTTGGGTTAAGT
1369	miR-4656	1	TTGGCTGGGGTGGAGGCCTGT
1370	miR-465b-5p	1	TATTTCAATGTGCTGATGTG
1371	miR-4742-3p	1	TCTGTGAATTCTCCTTGCCGTGCG
1372	miR-4748	1	AGGGTTGGGAAGAGATTTGCT
1373	miR-4774-5p	1	TGAGGTAGTAGTAGGTATAA
1374	miR-4796-3p	1	TAAAGGCAAGTGTAGACAC
1375	miR-4799-5p	1	ATGCCTAAATTCAGCATGCCAGGC
1376	miR-4965-3p	1	TCGCCCACACAGTCATCACC
1377	miR-497b	1	CCACAGTGTGGTTTGGACGTGGCA
1378	miR-5132-5p	1	GCGAGGGGGTGGTGGACGTCAAGGG
1379	miR-5341	1	TGGGAAGGAGTATTTTGGCAA
1380	miR-5405-3p	1	ATAGGGAGAGGATCTAGGAGCAGAG
1381	miR-5445	1	CAAGAGCTCCTGGTTAAGATA
1382	miR-5738-5p	1	AACTGTAATGAAAGCAAGAAACA
1383	miR-577	1	ATAGATAAAGAGCATGTGGTACCTA
1384	miR-582-3p	1	AACCAGTTGAACAACTGAACCC
1385	miR-5890f-5p	1	ATAGGGCTGAATGTGGGACGGG
1386	miR-606	1	AAAATAACTGAGATCAAAGAT
1387	miR-6093	1	TCTTACAAGCTGTTGATCTT
1388	miR-6313	1	TTATATTTGTGAAGTTTGGATG
1389	miR-6-3-5p	1	AGGGAAGCCGGCTGATGATGATGA
1390	miR-641	1	AAAGACAAAGGAGAAGCACC
1391	miR-6542-3p	1	GAGCGGGACGGTGCTGAAGACCA
1392	miR-6595-5p	1	TGCATATGATGAAGCTTTCTGATGCA
1393	miR-6614-3p	1	TGGAGGACAGCGAGAAGGCG
1394	miR-6631-5p	1	GAAGATAATGTTGGTTCTG
1395	miR-6648-5p	1	AGGAGCGTTTCAGACTGGCGTG
1396	miR-6650-5p	1	TCCAGTCAGAAGAGAACAGGGCA
1397	miR-6661-5p	1	AGGGCCTGAGGAGCATGCAGACAGCT
1398	miR-668-5p	1	GTAAGTGCGTCTCGGGTGAGCATG
1399	miR-6753-5p	1	CCCCAGGTGTAGAGCAGGGCTA
1400	miR-6759-3p	1	TGGACCTTTGGCCTCTGCCCCTCA
1401	miR-6763-5p	1	CTGTGGGAGTGGCAGGGGGAG
1402	miR-6795-5p	1	AGGGGACGACAGGATGAGATGGCTG
1403	miR-6831-5p	1	AGGTTGCGTGTGTAGGAGGAGGC
1404	miR-6835-5p	1	AGGGGTGGCAAAATGGCTGAAG
1405	miR-6860	1	ACTGGGCGTGCGTGGTGACT
1406	miR-6863	1	TACAGGCGTGGTGAAGATTGTAGTG
1407	miR-6868-3p	1	CCTTGAGTTGTCTGTGCAG
1408	miR-6875-5p	1	TGGAGGGACTCAGCACAGGGA
1409	miR-6886-5p	1	ACCCGCAGGGAGATTGATGGCT
1410	miR-6888-5p	1	AAGGCAGATACTCAGGCTAGA
1411	miR-6962-5p	1	ATGGACCAGGTGGGAGATTCT
1412	miR-6992-5p	1	GCCTGTGATGGTTTACAGAGT
1413	miR-7046-5p	1	GTAGAGGTGAGGCTGGGAGCGGA
1414	miR-7050-5p	1	CAGGAGAAGGGGTCTGAGAGA
1415	miR-7071-5p	1	CCCGGAGAGCAGGGGCTGCAGGTG
1416	miR-7084-5p	1	AGAGGATAGATAGGATAGAGAGT
1417	miR-7154-3p	1	AGGATGACAAGCATGTGGGA
1418	miR-7181-5p	1	TGGGCCCTGAGCTGGAGGTCTT
1419	miR-7191-3p	1	TGCTGCTGCAAGCCACGTCTGAGGT
1420	miR-7194-5p	1	TTGACATGCAGAGCTATCCA
1421	miR-7221-3p	1	TGACTGTGGATGCGGACTCGG
1422	miR-7274-5p	1	CCCTACAGACAGGCACGGAGTGGA
1423	miR-7279-3p	1	TTCTGATCTTCCCTTTGCAG
1424	miR-7335-3p	1	TCTGATGCCTTTGGAGCTCAT
1425	miR-7355-5p	1	TAGGGGAAAGAAGGGAAGGAG
1426	miR-7372-5p	1	AGGGCAGGCAAGAATGAGAA
1427	miR-7470-5p	1	GTGACTTCAAGAACGTGGGCC
1428	miR-74a	1	TGGTCAAAAAATGGCAGACCATG
1429	miR-758-3p	1	TTTGTGACCTGGTCCACTAA
1430	miR-78	1	TGGAAGCTCTGGGTGTGTCTCTG
1431	miR-787	1	TAAAGCTGTCACTGTTTCCATTTTT
1432	miR-790	1	CTGCACCTCAGAGAACGACTGCCG
1433	miR-7902-3p	1	AAGGAAAATGAAACAGGCTG
1434	miR-8092	1	GCTCATCGGCACTCGCAAGCA
1435	miR-81a	1	TGGATTTTGTGAAAGCATT
1436	miR-877-3p	1	TGTCCTCTTCTCCCTCCTCCAA
1437	miR-892a	1	ACTGTGACCGTTTCTGTGTG
1438	miR-927-3p	1	CAGAACTGTTTGGATTTAA
1439	miR-935	1	CAGTTACCGCTTCCGCTACCG
1440	miR-995-5p	1	TAGCTGAACTTAAGGCTGTCTTCC
1441	bantam-3p	1	TGCAGATATTTTGAAAGCAGAG
