# Supplementary material for: Identification and characterization of microRNAs in the ovaries of multiple and uniparous goats (Capra hircus) during follicular phase
Source: BMC Genomics. 2014 May 6;15(1):339. doi: 10.1186/1471-2164-15-339 (PMC4035069; doi:10.1186/1471-2164-15-339)
Supplement: Supplementary file 4 — Additional file 4: Differential expression of conserved miRNAs in the ovaries of multiple and uniparous goats during follicular phase. (1). -std. represents normalized expression level of miRNA in a sample. Normalized expression = Actual miRNA count/Total count of clean reads*1,000,000. (2). Sig-label: ** represents fold change (log2) > 1 or fold change(log2) < -1, and p-value < 0.01; * represents fold change(log2) > 1 or fold change(log2) < -1, and 0.01 ≤ p < 0.05; None represents others. Fold change = log2(Pregnant std./Non-pregnant std.) (3). miRNAs in red font used for the RT-PCR analysis. (XLS 176 KB) [file 12864_2014_6036_MOESM4_ESM.xls]

## Sheet: Sheet1
Additional file 4: Differential expression of conserved miRNAs in the ovaries of multiple and uniparous goats during follicular phase
(1). -std. represents normalized expression level of miRNA in a sample. Normalized expression = Actual miRNA count/Total count of clean reads*1,000,000.
(2). Sig-label: ** represents fold change (log2)>1 or fold change(log2)<-1, and p-value<0.01; * represents fold change(log2)>1 or fold change(log2)<-1, and 0.01≤p<0.05; None represents others. Fold change = log2(Pregnant std./Non-pregnant std.)
(3). miRNAs in red font used for the RT-PCR analysis.
ID	miR-name	Mul-std	Uni-std	fold-change(log2 Uni/Mul)	p-value	sig-lable
1	let-7b	194815	177896	-0.13107	0
2	let-7b-5p	181661	168345	-0.109833	0
3	let-7c	167068	163727	-0.0291512	1.40609e-45
4	let-7c-5p	162236	160190	-0.0183118	1.52389e-18
5	let-7-5p	169166	143770	-0.234676	0
6	let-7f-5p	147051	138846	-0.0828244	1.76958e-306
7	let-7f	146058	137831	-0.083641	2.51376465852133e-310
8	miR-140	23775.9	22523.4	-0.0780745	9.72829e-46
9	let-7	25885.4	19038.6	-0.443214	0
10	miR-320a	20734.6	17647	-0.23262	1.97626258336499e-323
11	miR-140-3p	15879.9	16014.4	0.012168	0.0662672
12	let-7e	16038.8	13246.4	-0.275959	0
13	let-7e-5p	15960.6	13184	-0.275723	0
14	miR-199b-3p	14597.6	12837.2	-0.185405	3.23389e-148
15	miR-199-3p	13919.5	12276.4	-0.181222	2.12774e-135
16	miR-320	13990.8	11981.7	-0.223645	3.35321e-203
17	miR-199a-3p	12683.2	11139.5	-0.187228	1.80908e-131
18	miR-199b	12705.8	11042.1	-0.202475	6.94481e-153
19	miR-107	10181.7	10765.9	0.0805007	7.1894e-23
20	miR-103-3p	9227.35	9622.64	0.0605167	2.19621e-12
21	miR-103a-3p	9095.39	9471.59	0.0584715	1.66122e-11
22	miR-29a	10921.3	9201.96	-0.24713	3.1637e-192
23	miR-29a-3p	10378.3	8732.17	-0.249163	1.25556e-185
24	miR-145a-5p	5703.47	8358.25	0.551361	0
25	miR-145	5727.17	7712.34	0.429347	0
26	miR-145-5p	6415.2	7461.72	0.218013	3.55793e-104
27	miR-26-5p	8110.83	7333.04	-0.145438	1.29273e-52
28	miR-6406	0.01	7160.63	19.4497	0	**
29	miR-423	6428.48	6716.57	0.0632469	8.90629e-10
30	let-7g-5p	9365.53	6611.28	-0.502431	0
31	miR-423-5p	6244.92	6580.33	0.0754767	5.08827e-13
32	miR-26a-5p	7005.91	6379.83	-0.135054	8.92308e-40
33	miR-84a	2441.49	5528.88	1.17923	0	**
34	miR-143	6573.39	5312.74	-0.307181	2.93558e-175
35	miR-101	6347.96	5272.03	-0.267934	4.81147e-131
36	miR-101a-3p	6351.83	5262.78	-0.271347	2.82072e-134
37	miR-143-3p	6296.52	5145.04	-0.291374	3.80071e-152
38	miR-101-3p	6282.4	5144.7	-0.288229	9.38278e-149
39	miR-21-5p	2902.75	4843.95	0.738763	0
40	miR-2284k	4394.47	4732.43	0.106892	6.25578e-18
41	miR-21	2781.55	4704.51	0.758155	0
42	miR-101a	5694.56	4704.34	-0.275591	3.80157e-124
43	miR-2284x	4320.34	4641.6	0.103478	1.26784e-16
44	miR-2284y	4232.26	4558.85	0.107242	1.97512e-17
45	miR-2284u	4212.76	4537.65	0.107182	2.43701e-17
46	let-7d-5p	4272.43	3766.27	-0.181922	3.77649e-43
47	let-7d	4202.67	3713.45	-0.178546	5.06965e-41
48	let-7i-5p	3881.43	3703.69	-0.0676235	6.46156e-07
49	let-7i	3867.48	3671.06	-0.0751955	3.44913e-08
50	miR-125b-5p	4488.44	3561.23	-0.333841	1.88531e-140
51	miR-125b	4455.49	3555.51	-0.32553	4.69788e-133
52	miR-101c	4251.08	3434.23	-0.307843	1.65157e-114
53	miR-125c	4297.14	3413.71	-0.332037	3.32886e-133
54	let-7j	3476.31	3351.47	-0.0527608	0.000229353
55	miR-1-3p	4370.6	3049.04	-0.519476	5.43689e-308
56	miR-26b-5p	2732.64	2861.66	0.0665609	2.58795e-05
57	miR-1a-3p	3895.38	2837.44	-0.457175	7.03864e-218
58	miR-99a-5p	3515.81	2785.8	-0.335765	1.25922e-111
59	miR-99a	3409.07	2680.67	-0.346782	5.88664e-115
60	miR-202-5p	422.94	2652.42	2.64878	0	**
61	miR-26b	2495.45	2634.42	0.078187	2.22322e-06
62	miR-202	415.88	2605.66	2.64741	0	**
63	miR-152-3p	2260.27	2537.53	0.166929	1.60738e-22
64	miR-185-5p	1764.38	2464.53	0.482154	1.25377e-152
65	miR-99b	3111.03	2423.83	-0.360105	1.21782e-112
66	miR-2284h-5p	2216.23	2353.69	0.0868128	7.09353e-07
67	miR-25-3p	3324.35	2344.1	-0.504038	2.50206e-222
68	miR-100-5p	2909.31	2292.8	-0.343569	1.02523e-96
69	miR-100a-5p	2902.58	2290.61	-0.341607	1.75044e-95
70	miR-191	1566.02	2207.01	0.494991	1.54696e-143
71	miR-191-5p	1563.67	2174.21	0.475559	1.43182e-131
72	miR-3432	1706.38	2167.31	0.344966	4.48039e-73
73	miR-25	2607.23	1848.4	-0.496243	5.75191e-170
74	miR-24b	1578.12	1834.1	0.216863	1.11933e-26
75	miR-24-3p	1460.29	1722.08	0.2379	1.00878e-29
76	miR-24	1432.04	1707.28	0.253619	4.17811e-33
77	miR-29d-3p	1342.45	1586.5	0.240986	3.68327e-28
78	miR-4006b-5p	590.704	1543.44	1.38565	0	**
79	miR-342	1476.42	1487.26	0.0105546	0.627243
80	miR-3958-3p	290.813	1449.59	2.31748	0	**
81	miR-125a	1971.31	1345.8	-0.550686	1.79715e-155
82	miR-125a-5p	1535.43	1269.44	-0.274448	1.55299e-34
83	miR-10b-5p	1502.81	1266.75	-0.246538	7.00552e-28
84	miR-1839	983.722	1250.26	0.345911	3.96234e-43
85	miR-4006f-5p	594.906	1212.75	1.02755	1.21973e-280	**
86	miR-10b	1241.76	1147.49	-0.113898	2.55984e-06
87	miR-10d	1225.95	1142.11	-0.102205	2.64543e-05
88	miR-192-5p	1246.13	1116.04	-0.159065	6.63517e-11
89	miR-6131	1019.53	1080.71	0.0840845	0.00112998
90	miR-192	1148.12	1044.72	-0.136164	7.21308e-08
91	miR-148a	973.804	1026.55	0.0761035	0.00402596
92	miR-1839-5p	786.204	1026.55	0.384831	3.0943e-43
93	miR-23a	783.178	1023.69	0.38637	1.98086e-43
94	miR-1237-5p	527.666	1019.82	0.950622	5.61528e-208
95	miR-148a-3p	915.305	982.987	0.10292	0.000151571
96	miR-23a-3p	697.447	953.215	0.450717	2.15536e-53
97	miR-6317	0.01	951.196	16.5375	0	**
98	miR-221	969.433	949.683	-0.0296962	0.271588
99	miR-7156-3p	517.244	918.565	0.828536	4.99261e-149
100	miR-10a-5p	240.047	876.514	1.86846	0	**
101	miR-10a	236.181	866.59	1.87546	0	**
102	miR-16	902.866	865.748	-0.0605634	0.0313761
103	miR-10	233.155	860.702	1.88423	0	**
104	miR-7446-3p	631.384	858.684	0.44361	6.25098e-47
105	miR-920	720.645	858.011	0.251707	3.28532e-17
106	miR-2779	606.337	833.453	0.458981	1.91438e-48
107	miR-10-5p	1092.15	812.596	-0.426556	3.44604e-55
108	miR-5991	1551.06	786.356	-0.98	0
109	miR-181a	790.239	777.105	-0.0241791	0.418535
110	miR-221-3p	668.198	769.704	0.204028	6.56721e-11
111	miR-23b	584.82	762.976	0.383644	2.13498e-32
112	miR-30a-5p	797.803	755.07	-0.0794223	0.00818114
113	miR-6236	331.325	729.166	1.138	8.31194e-200	**
114	miR-2371	171.966	726.307	2.07845	0	**
115	miR-5606-5p	462.107	720.924	0.641621	8.51743e-76
116	miR-23b-3p	531.869	711.337	0.419462	1.71992e-35
117	miR-29c-3p	775.446	706.627	-0.134077	1.30172e-05
118	miR-181a-5p	675.762	686.779	0.0233298	0.466756
119	miR-503	493.542	686.442	0.475967	7.27265e-43
120	miR-31	887.4	645.064	-0.460142	1.07517e-51
121	miR-2487	342.252	640.523	0.904191	6.12687e-121
122	miR-130a-3p	696.102	636.149	-0.129934	6.1765e-05
123	miR-31-5p	956.826	632.281	-0.597691	2.59375e-88
124	miR-99b-5p	657.776	630.767	-0.0604888	0.0665367
125	miR-4001e-3p	0.01	612.937	15.9035	0	**
126	miR-4651	280.895	610.582	1.12015	1.75744e-163	**
127	miR-503-5p	410.5	595.107	0.535766	5.5058e-46
128	miR-16b	549.015	581.651	0.0833087	0.017939
129	miR-7398f-5p	477.404	562.644	0.237011	1.12852e-10
130	miR-7977	283.585	560.625	0.983257	8.83583e-122
131	miR-30d	464.124	545.823	0.233923	3.56171e-10
132	miR-22-3p	263.917	544.478	1.04479	1.40026e-130	**
133	miR-320b	775.446	541.114	-0.519094	3.64783e-56
134	miR-16-5p	489.339	520.088	0.0879212	0.0182692
135	miR-4175-3p	9.0774	511.846	5.81729	0	**
136	miR-1692	0.01	509.323	15.6363	0	**
137	miR-127	215.84	489.307	1.18077	8.27133e-143	**
138	miR-1827	601.462	487.457	-0.3032	3.3967e-17
139	miR-30d-5p	373.855	471.477	0.33471	2.47728e-16
140	miR-92a-3p	623.147	465.926	-0.41947	2.66836e-31
141	miR-378a-3p	266.271	462.731	0.79728	2.76949e-71
142	miR-4510	508.503	443.219	-0.198237	2.44234e-07
143	miR-432-5p	118.511	440.864	1.89532	1.32248e-257	**
144	miR-4707-5p	142.885	439.855	1.62217	3.62929e-207	**
145	miR-424-5p	323.593	412.774	0.351172	1.02945e-15
146	miR-92c	546.662	411.26	-0.410597	1.1926e-26
147	miR-3138	269.969	410.755	0.605487	8.22023e-40
148	miR-127-3p	130.614	409.41	1.64824	2.14954e-197	**
149	miR-6215	0.01	402.682	15.2974	0	**
150	miR-128-3p	314.851	387.207	0.298432	2.65787e-11
151	miR-181b	321.407	370.218	0.203972	5.97129e-06
152	miR-378a	201.552	364.163	0.853431	2.98495e-63
153	miR-7680-5p	196.677	356.93	0.859812	8.44321e-63
154	miR-31b-5p	525.313	354.911	-0.565718	7.81754e-45
155	miR-4674	0.01	341.455	15.0594	0	**
156	miR-497-5p	474.715	335.904	-0.49901	9.62326e-33
157	miR-27d-3p	457.568	335.4	-0.448106	2.99338e-26
158	miR-1591-3p	0.01	334.895	15.0314	0	**
159	miR-128	268.12	332.372	0.309922	1.56096e-10
160	miR-1c-3p	633.905	330.354	-0.940256	1.05888e-127
161	miR-2068-3p	199.871	327.494	0.7124	3.14047e-42
162	miR-497	463.62	327.326	-0.502215	2.25193e-32
163	miR-3885-5p	38.4949	327.326	3.08799	0	**
164	miR-716b	233.827	321.607	0.459856	8.99319e-20
165	miR-4508	267.615	316.729	0.243088	7.16591e-07
166	miR-4206-3p	161.712	313.197	0.95364	1.54808e-65
167	miR-107b	411.509	307.982	-0.418076	4.2151e-21
168	miR-4090-3p	0.01	302.768	14.8859	0	**
169	miR-455-3p	327.123	297.722	-0.135867	0.00412618
170	miR-214-3p	170.453	284.77	0.74042	2.11201e-39
171	miR-2904	244.417	284.266	0.217892	2.36282e-05
172	miR-222	227.439	283.425	0.317482	1.49049e-09
173	miR-432	61.6927	276.696	2.16513	6.14083e-193	**
174	miR-202-3p	101.028	272.659	1.43234	7.83922e-108	**
175	miR-1285	45.0508	270.641	2.58676	3.59173e-233	**
176	miR-7704	145.238	269.968	0.894366	4.00762e-51
177	miR-222a	184.07	264.754	0.5244	1.26797e-20
178	miR-4507	118.679	251.466	1.0833	6.20672e-65	**
179	miR-100	313.843	246.083	-0.350897	2.73924e-12
180	miR-4497	121.873	245.242	1.00883	1.36073e-56	**
181	miR-379-5p	125.067	242.551	0.955592	2.5143e-51
182	miR-2288	270.809	239.691	-0.176099	0.000782274
183	miR-6763-3p	110.61	237.168	1.10043	7.04638e-63	**
184	miR-1589	0.01	234.645	14.5182	0	**
185	miR-452-5p	250.133	229.431	-0.124635	0.0211537
186	miR-145b	6.724	228.926	5.08942	0	**
187	miR-27b-3p	298.714	220.852	-0.435681	7.17237e-17
188	miR-3201	132.127	220.348	0.737861	1.07827e-30
189	miR-4492	144.902	220.012	0.602498	6.56542e-22
190	miR-29b-3p	248.956	217.993	-0.19161	0.000474372
191	miR-29b	247.611	216.143	-0.196093	0.000365042
192	miR-29e	236.181	206.05	-0.196892	0.000474818
193	miR-574-3p	167.091	201.004	0.266588	1.6143e-05
194	miR-6937-5p	87.9163	200.5	1.1894	2.73086e-60	**
195	miR-296-3p	97.8342	200.332	1.03398	2.10307e-48	**
196	miR-7641	116.83	194.613	0.736199	3.3582e-27
197	miR-4330	49.7576	190.407	1.9361	1.44246e-115	**
198	miR-27b	253.495	186.875	-0.439882	8.84181e-15
199	miR-1	329.14	186.539	-0.819226	1.38252e-53
200	miR-151a-3p	230.129	184.52	-0.318663	4.59666e-08
201	miR-664-5p	199.199	183.847	-0.115698	0.055809
202	miR-106b-5p	167.764	174.596	0.0575898	0.367977
203	miR-1469	88.9249	169.55	0.931052	6.42383e-35
204	miR-331-3p	177.178	165.513	-0.0982491	0.12447
205	miR-28-3p	137.842	164.672	0.25658	0.000167821
206	miR-222-3p	221.388	161.476	-0.455253	7.42056e-14
207	miR-151-3p	199.199	158.785	-0.327133	1.85847e-07
208	miR-99a-3p	149.441	157.103	0.0721347	0.286007
209	miR-92	195.5	156.767	-0.318553	4.74441e-07
210	miR-374-5p	119.015	156.767	0.397476	2.84824e-08
211	miR-374b	117.67	156.094	0.407665	1.42346e-08
212	miR-7846-3p	0.01	156.094	13.9301	3.30299e-280	**
213	miR-424-3p	109.601	151.889	0.470749	1.67075e-10
214	miR-10c	0.5043	151.048	8.22651	5.47818e-264	**
215	miR-98-5p	127.756	148.525	0.21731	0.00230817
216	miR-6130	174.656	146.843	-0.250247	0.000154333
217	let-7a-5p	153.812	145.329	-0.0818447	0.231796
218	miR-186	124.73	144.319	0.210453	0.00358399
219	miR-4205-5p	74.8045	144.319	0.948068	7.68241e-31
220	miR-151a	166.587	143.647	-0.213754	0.00149
221	miR-195	248.284	141.965	-0.806459	8.25943e-40
222	miR-6239	84.05	141.965	0.756212	3.6231e-21
223	miR-151-5p	163.898	140.955	-0.217556	0.00135155
224	miR-93	99.3471	138.769	0.482132	4.32443e-10
225	miR-196	80.5199	138.769	0.785265	5.11045e-22
226	miR-196-5p	80.1837	137.928	0.782531	9.00089e-22
227	miR-7134-3p	147.424	136.75	-0.108427	0.122662
228	miR-2354	138.178	136.75	-0.0149881	0.833712
229	miR-378b	98.8428	136.246	0.463002	2.536e-09
230	miR-195a-5p	268.792	134.732	-0.9964	1.24043e-60
231	miR-181d-5p	68.0805	133.386	0.970295	1.08376e-29
232	miR-30b-3p	129.437	131.704	0.0250491	0.732353
233	miR-30e-5p	143.053	130.358	-0.134067	0.0612212
234	miR-93-5p	94.3041	129.686	0.459627	7.70635e-09
235	miR-451	77.1579	127.835	0.728402	4.22758e-18
236	miR-451a	76.8217	125.985	0.713668	2.74678e-17
237	miR-532-5p	47.5723	125.817	1.40313	3.15884e-49	**
238	miR-5100	61.8608	124.135	1.00481	2.65658e-29	**
239	miR-499a-5p	164.402	123.294	-0.415126	3.2523e-09
240	miR-193-5p	99.179	122.789	0.308078	0.00011038
241	miR-196b-5p	141.372	122.453	-0.207272	0.00450219
242	miR-4488	13.6161	121.948	3.16288	1.67064e-130	**
243	miR-499a	162.217	121.275	-0.419635	2.88454e-09
244	miR-499	159.863	119.93	-0.414648	5.55045e-09
245	miR-27a-3p	168.941	119.762	-0.496351	1.51508e-12
246	miR-423-3p	128.597	117.911	-0.125151	0.0970681
247	miR-196a-5p	63.0375	117.575	0.899298	2.09188e-23
248	miR-532	36.4777	117.07	1.68229	2.02824e-59	**
249	miR-193a-5p	95.817	116.566	0.28279	0.00051432
250	miR-7162-5p	0.01	115.893	13.5005	3.14268e-208	**
251	miR-345-3p	104.054	114.379	0.13649	0.0885251
252	miR-330-3p	80.8561	114.379	0.500394	4.56317e-09
253	miR-345	98.3385	114.211	0.215871	0.00793101
254	miR-1307-3p	60.516	113.874	0.912055	3.16111e-23
255	miR-146b-5p	38.3268	113.874	1.57102	1.3934e-52	**
256	miR-221-5p	206.259	113.033	-0.867707	1.40467e-37
257	miR-92b	130.278	112.361	-0.213453	0.0050297
258	miR-186-5p	87.412	111.856	0.355739	2.37801e-05
259	miR-1c	194.66	111.52	-0.803658	2.13377e-31
260	miR-378c	73.2916	110.678	0.594655	1.56367e-11
261	miR-142	235.172	110.51	-1.08954	2.166e-61	**
262	miR-320c	125.235	110.006	-0.187055	0.0154703
263	miR-450b-3p	86.7396	108.828	0.327291	0.000116178
264	miR-193-3p	84.8905	108.156	0.349432	4.38302e-05
265	miR-142-5p	253.495	106.137	-1.25603	2.24604e-82	**
266	miR-143-5p	105.903	104.791	-0.0152245	0.851922
267	miR-764-5p	0.01	103.95	13.3436	7.58583e-187	**
268	miR-4154-3p	259.883	103.614	-1.32664	1.00362e-91	**
269	miR-4008b-5p	69.5934	101.764	0.548201	1.88366e-09
270	miR-33a	66.3995	101.764	0.615979	2.53323e-11
271	miR-33a-5p	66.2314	101.596	0.617249	2.4192e-11
272	miR-155-5p	47.7404	101.596	1.08955	1.74454e-27	**
273	miR-30e	107.416	101.259	-0.0851573	0.298828
274	miR-155	48.749	99.9135	1.03531	5.04932e-25	**
275	miR-33-5p	65.3909	99.7453	0.609159	6.17449e-11
276	miR-196a	52.6153	98.5678	0.905634	4.28816e-20
277	miR-33	64.5504	97.7268	0.598328	1.89354e-10
278	miR-331	123.89	96.8858	-0.3547	9.18381e-06
279	miR-6576-3p	0.01	96.8858	13.2421	3.38007e-174	**
280	miR-145-3p	85.3948	93.1853	0.125954	0.155283
281	miR-27e	4.8749	92.8489	4.25144	9.60295e-127	**
282	miR-6126	59.6755	91.8396	0.621978	1.63245e-10
283	miR-181b-5p	146.751	91.335	-0.684135	1.43285e-18
284	miR-30a-3p	77.1579	88.9802	0.20567	0.0253273
285	miR-193a-3p	69.7615	88.1391	0.337351	0.000359191
286	miR-2136	59.3393	88.1391	0.570794	6.70774e-09
287	miR-708	77.8303	87.8027	0.173933	0.0588796
288	miR-27d	118.174	82.9248	-0.511042	1.24473e-09
289	miR-6538	93.2955	81.7474	-0.190635	0.0333257
290	miR-708-5p	55.473	80.0653	0.529391	2.44469e-07
291	miR-365a-3p	34.9648	79.8971	1.19224	4.05397e-25	**
292	miR-485-5p	40.8483	79.5607	0.96178	4.19967e-18
293	miR-340	41.6888	77.0377	0.885905	1.65097e-15
294	let-7g	98.1704	76.3648	-0.36238	5.62439e-05
295	miR-485	38.9992	75.692	0.956696	3.69847e-17
296	miR-145a-3p	67.4081	75.3556	0.160793	0.104934
297	miR-340-5p	40.5121	74.3464	0.87591	9.21626e-15
298	miR-365a	34.7967	74.3464	1.09531	1.06361e-20	**
299	miR-27a	114.812	73.0007	-0.653296	8.17982e-14
300	miR-199a-5p	94.136	72.8325	-0.370164	5.73171e-05
301	miR-1013-3p	17.4824	72.6643	2.05534	9.68682e-49	**
302	miR-339b	81.3604	71.9915	-0.1765	0.0651303
303	miR-204	70.9382	71.4869	0.0111162	0.910782
304	miR-204-5p	71.1063	71.3187	0.00430302	0.9654
305	miR-760-3p	54.2963	70.9823	0.386605	0.000274697
306	miR-320d	85.3948	69.132	-0.304795	0.00141649
307	miR-339	79.5113	68.291	-0.219464	0.0244336
308	miR-196b	84.05	67.9546	-0.306677	0.00144992
309	miR-6529	21.1806	67.45	1.67107	1.2489e-34	**
310	miR-374a	80.5199	67.2818	-0.259129	0.00792084
311	miR-532-3p	45.2189	67.1136	0.569679	4.42974e-07
312	miR-129-2-3p	48.4128	66.1044	0.449358	5.43086e-05
313	miR-241-5p	0.01	65.768	12.6832	1.75557e-118	**
314	miR-374a-5p	76.4855	63.4131	-0.270405	0.00703265
315	miR-30c	77.326	62.7403	-0.301561	0.0026467
316	miR-660	53.2877	62.7403	0.23559	0.0324025
317	miR-744-5p	44.3784	62.7403	0.499535	1.46948e-05
318	miR-1957a	42.025	62.2357	0.566495	1.31361e-06
319	miR-8112	23.8702	61.731	1.37078	3.57824e-24	**
320	miR-1246	53.1196	61.5628	0.212815	0.0546145
321	miR-495-3p	17.6505	60.049	1.76643	2.15813e-33	**
322	miR-4634	14.2885	60.049	2.07129	5.92553e-41	**
323	miR-132-3p	7.7326	60.049	2.95711	4.9911e-61	**
324	miR-760	43.0336	59.8808	0.47663	5.01079e-05
325	miR-15a	55.9773	59.208	0.0809502	0.463245
326	miR-762	23.1978	59.208	1.3518	8.60031e-23	**
327	miR-6334	27.2322	58.7034	1.10813	5.93794e-17	**
328	miR-495	16.81	57.8623	1.7833	1.2167e-32	**
329	miR-30c-5p	69.0891	57.3577	-0.268471	0.0109595
330	miR-383-5p	44.8827	56.6849	0.336805	0.00428569
331	miR-2861	16.4738	56.0121	1.76557	3.10278e-31	**
332	miR-1260	36.8139	55.6757	0.596797	1.63023e-06
333	miR-4028-3p	24.0383	55.5075	1.20735	2.97359e-18	**
334	miR-361-5p	48.2447	55.3393	0.197934	0.0893207
335	miR-4448	7.5645	54.4983	2.84889	1.68266e-53	**
336	miR-15a-5p	50.2619	53.9936	0.103323	0.373176
337	miR-132	6.5559	52.648	3.00551	1.46009e-54	**
338	miR-224-5p	56.6497	52.4798	-0.110306	0.330723
339	miR-339a	60.8522	52.3116	-0.218179	0.0503376
340	miR-25-5p	58.3307	52.1434	-0.161771	0.151389
341	miR-2885	15.129	51.9752	1.78051	2.0201e-29	**
342	miR-3960	17.6505	51.6388	1.54875	2.94812e-24	**
343	miR-148b-3p	36.982	51.1342	0.467465	0.000232807
344	miR-7930-3p	23.8702	50.966	1.09432	1.20495e-14	**
345	miR-148b	38.3268	50.7978	0.406412	0.00126768
346	miR-433	0.1681	50.2931	8.2249	1.35112e-88	**
347	miR-411	49.9257	50.1249	0.0057448	0.961288
348	miR-339-5p	57.8264	49.9567	-0.21105	0.0646507
349	miR-4478	34.6286	49.7885	0.523848	5.57751e-05
350	miR-4066-3p	0.01	49.6203	12.2767	1.43298e-89	**
351	miR-30e-3p	41.1845	49.4521	0.26393	0.0342632
352	miR-4608	0.01	49.2839	12.2669	5.7355e-89	**
353	miR-1357	63.3737	49.1157	-0.3677	0.0010387
354	miR-433-3p	8.405	49.1157	2.54686	5.56577e-43	**
355	miR-455b	41.8569	48.6111	0.21582	0.0835136
356	miR-574-5p	41.0164	48.2747	0.235066	0.0611831
357	miR-411-5p	43.0336	48.1065	0.160768	0.195394
358	miR-125b-2-3p	60.6841	47.9383	-0.34014	0.00285396
359	miR-224	52.4472	47.9383	-0.129687	0.272837
360	miR-7044-5p	25.3831	47.9383	0.91731	9.97825e-11
361	miR-486-5p	33.4519	47.7701	0.51402	0.000104533
362	miR-214	74.9726	47.4337	-0.660451	1.12126e-09
363	miR-485-3p	9.2455	47.4337	2.35909	3.8193e-38	**
364	miR-455-5p	41.5207	47.0973	0.181814	0.148875
365	miR-1892	25.0469	46.088	0.879759	9.29527e-10
366	miR-30c-3p	48.4128	45.7516	-0.0815663	0.504063
367	miR-126a-5p	46.0594	45.5834	-0.0149871	0.903602
368	miR-126-5p	45.5551	45.247	-0.00979044	0.937231
369	miR-6238	21.1806	45.0788	1.08971	4.82619e-13	**
370	miR-4454	32.1071	43.565	0.440277	0.00130855
371	miR-3959-5p	23.7021	43.2286	0.866971	4.78793e-09
372	miR-206-3p	63.2056	42.8921	-0.55934	1.43849e-06
373	miR-193	24.7107	42.7239	0.789907	7.69777e-08
374	miR-35h	25.7193	41.8829	0.70351	1.50638e-06
375	miR-265	0.5043	41.8829	6.37594	3.45445e-70	**
376	miR-19b	34.1243	41.2101	0.272199	0.0466175
377	miR-6134	32.9476	39.8645	0.274931	0.0481982
378	miR-1273e	23.8702	39.1916	0.715334	2.34337e-06
379	miR-7475-5p	1.1767	39.0234	5.05152	9.06109e-60	**
380	miR-1290	41.1845	38.687	-0.0902526	0.496071
381	miR-4418	0.01	38.3506	11.905	2.15916e-69	**
382	miR-4293	0.3362	38.1824	6.82744	2.87067e-65	**
383	miR-5126	27.0641	37.846	0.48376	0.00109009
384	miR-6519	56.9859	37.5096	-0.603345	9.66663e-07
385	miR-193b-3p	22.5254	37.5096	0.735707	2.20891e-06
386	miR-7648-3p	27.5684	37.1732	0.431247	0.00359126
387	miR-494-3p	7.3964	37.1732	2.32937	8.5423e-30	**
388	miR-4332	9.0774	37.005	2.02737	3.57464e-25	**
389	miR-2900	0.01	36.6686	11.8403	2.21786e-66	**
390	miR-19b-3p	31.0985	36.5004	0.231067	0.109427
391	miR-3195	17.4824	36.3322	1.05535	2.59155e-10	**
392	miR-487b-3p	9.5817	34.1455	1.83334	1.32412e-20	**
393	miR-8095	0.01	34.1455	11.7375	7.30139e-62	**
394	miR-15b	19.8358	33.8091	0.769305	3.00037e-06
395	miR-154b-5p	8.0688	33.4727	2.05256	2.93154e-23	**
396	miR-106a	24.2064	33.3045	0.460329	0.00342438
397	miR-15b-5p	18.1548	32.7999	0.85334	4.93382e-07
398	miR-17a-5p	23.7021	32.6317	0.461259	0.00370322
399	miR-487b	9.2455	32.6317	1.81945	1.44009e-19	**
400	miR-542-3p	27.7365	32.4635	0.227033	0.13779
401	miR-1755	0.1681	32.4635	7.59336	7.35213e-57	**
402	miR-1247-5p	59.0031	32.1271	-0.877	4.87073e-12
403	miR-6007-5p	0.01	31.9589	11.642	6.00549e-58	**
404	miR-335	36.982	31.7906	-0.218223	0.127231
405	miR-2285o	35.6372	31.7906	-0.164784	0.253876
406	miR-28-5p	39.3354	31.286	-0.330311	0.0195387
407	miR-409-3p	6.0516	30.9496	2.35453	2.30795e-25	**
408	miR-1388-3p	50.5981	30.6132	-0.724929	5.66061e-08
409	miR-382-5p	14.9609	30.6132	1.03296	1.20073e-08	**
410	miR-17-3p	29.4175	30.2768	0.0415381	0.786543
411	miR-212-3p	1.0086	30.1086	4.89975	1.05903e-45	**
412	miR-139-5p	29.7537	29.9404	0.00902441	0.953073
413	miR-130b	0.6724	29.9404	5.47663	7.1434e-48	**
414	miR-382-3p	13.6161	29.604	1.12048	2.12822e-09	**
415	miR-665-3p	5.043	29.4358	2.54522	2.38315e-26	**
416	miR-2284d	29.9218	29.2676	-0.0318925	0.835999
417	miR-2305	12.1032	29.2676	1.27392	4.3677e-11	**
418	miR-17-5p	22.0211	29.0994	0.402103	0.0158004
419	miR-382	13.2799	29.0994	1.13175	2.17465e-09	**
420	miR-130b-3p	11.2627	28.763	1.35266	7.72294e-12	**
421	miR-3656	15.129	28.2584	0.901363	1.01905e-06
422	miR-210-3p	13.1118	28.2584	1.10781	6.7924e-09	**
423	miR-30b-5p	38.9992	27.9219	-0.482047	0.000950257
424	miR-877-5p	12.2713	27.7537	1.17739	1.62673e-09	**
425	miR-1648-3p	9.4136	27.7537	1.55986	7.50609e-14	**
426	miR-2981	12.4394	27.5855	1.14899	3.70587e-09	**
427	miR-543-3p	11.0946	27.5855	1.31405	5.61209e-11	**
428	miR-2285ae	29.9218	27.4173	-0.12611	0.42065
429	miR-2284b	27.4003	27.4173	0.00089482	0.995518
430	miR-4791	38.3268	27.2491	-0.492145	0.000841033
431	miR-2886	13.448	27.2491	1.01882	1.06474e-07	**
432	miR-1388	42.025	27.0809	-0.633972	1.10835e-05
433	miR-574	23.8702	27.0809	0.182065	0.273431
434	miR-106b-3p	25.3831	26.9127	0.0844189	0.606616
435	miR-4443	15.129	26.5763	0.812824	1.42323e-05
436	miR-7205-5p	5.3792	26.4081	2.29552	3.0384e-21	**
437	miR-3535	36.4777	26.0717	-0.48453	0.00132277
438	miR-2955-3p	0.01	26.0717	11.3483	2.08601e-47	**
439	miR-4792	16.4738	25.3989	0.624593	0.000755691
440	miR-7471-3p	0.3362	25.3989	6.2393	9.97795e-43	**
441	miR-2887	35.301	25.2307	-0.484529	0.00158522
442	miR-342-5p	13.2799	24.8943	0.906571	4.0529e-06
443	miR-541-5p	10.5903	24.7261	1.22329	4.46538e-09	**
444	miR-6076	0.01	24.0532	11.232	8.5762e-44	**
445	miR-616-3p	1.0086	23.885	4.56568	3.84536e-35	**
446	miR-2284c	18.6591	23.5486	0.335762	0.0667771
447	miR-99b-3p	9.2455	23.5486	1.34882	6.6059e-10	**
448	miR-92-3p	11.0946	23.044	1.05453	5.01384e-07	**
449	miR-4088-5p	5.3792	23.044	2.09893	6.67421e-17	**
450	miR-4532	11.4308	22.8758	1.0009	1.60976e-06	**
451	miR-5345b	0.01	22.8758	11.1596	1.10014e-41	**
452	miR-139-3p	28.4089	22.7076	-0.323168	0.0520278
453	miR-96	26.5598	22.203	-0.25849	0.128655
454	miR-6125	0.3362	22.0348	6.03432	7.97876e-37	**
455	miR-122-5p	24.0383	21.362	-0.170288	0.333644
456	miR-362-5p	21.3487	21.362	0.0008985	0.996041
457	miR-29d-5p	9.9179	21.362	1.10694	4.85061e-07	**
458	miR-7975	7.7326	21.362	1.46602	3.7985e-10	**
459	miR-3178	0.01	21.1938	11.0494	1.13005e-38	**
460	miR-122	24.0383	21.0256	-0.193188	0.274634
461	miR-2284v	8.0688	20.6892	1.35845	5.98273e-09	**
462	miR-1260b	14.2885	20.5209	0.52224	0.010002
463	miR-1307-5p	31.939	20.3527	-0.650099	9.0016e-05
464	miR-20a	21.0125	20.3527	-0.0460276	0.802936
465	miR-1306-3p	17.1462	20.0163	0.223286	0.251911
466	miR-6240	11.4308	20.0163	0.808249	0.000180009
467	miR-1983	1.5129	20.0163	3.72579	6.2807e-26	**
468	miR-2478	9.4136	19.8481	1.07618	2.13837e-06	**
469	miR-23b-5p	19.6677	19.5117	-0.0114888	0.951682
470	miR-328	17.3143	19.5117	0.172375	0.378324
471	miR-362	19.8358	19.3435	-0.0362577	0.848294
472	miR-4466	26.2236	19.1753	-0.451617	0.0107546
473	miR-7082-5p	0.01	19.0071	10.8923	9.2948e-35	**
474	miR-193b-5p	17.1462	18.8389	0.135826	0.492456
475	miR-328a-3p	15.129	18.8389	0.316398	0.121286
476	miR-1394	10.4222	18.6707	0.841116	0.000182416
477	miR-7859	5.2111	18.5025	1.82806	8.94336e-12	**
478	miR-20a-5p	18.1548	18.3343	0.0141942	0.94237
479	miR-6089	9.0774	18.3343	1.01419	1.43502e-05	**
480	miR-1207-5p	3.6982	18.3343	2.30965	2.78322e-15	**
481	miR-664b	14.1204	18.1661	0.363468	0.0830327
482	miR-365-2-5p	5.5473	18.1661	1.71139	1.0685e-10	**
483	miR-92a	28.9132	17.9979	-0.6839	9.78219e-05
484	miR-323c	2.8577	17.9979	2.6549	2.15895e-17	**
485	miR-450b-5p	15.4652	17.8297	0.205257	0.318858
486	miR-5112	9.7498	17.8297	0.870838	0.000165881
487	miR-450b	16.6419	17.4933	0.0719823	0.723052
488	miR-28c	0.01	17.3251	10.7586	9.54747e-32	**
489	miR-152a	22.3573	17.1569	-0.381957	0.0438668
490	miR-365b-5p	5.7154	17.1569	1.58586	2.83709e-09	**
491	miR-4324	31.0985	16.9887	-0.87227	6.09464e-07
492	miR-206	17.1462	16.9887	-0.0133134	0.947739
493	miR-22a-3p	12.7756	16.9887	0.411184	0.0600831
494	miR-6961-5p	7.5645	16.9887	1.16726	2.88583e-06	**
495	miR-1273g-3p	10.5903	16.8204	0.667469	0.00368235
496	miR-142b	35.301	16.6522	-1.084	1.91655e-10	**
497	miR-210	3.5301	16.6522	2.23793	1.56714e-13	**
498	miR-514	0.3362	16.6522	5.63025	2.01021e-27	**
499	miR-30c-2-3p	16.3057	16.484	0.01569	0.939618
500	miR-296-5p	9.2455	16.3158	0.819446	0.000627733
501	miR-1346	1.3448	16.3158	3.60081	7.8569e-21	**
502	miR-3431	16.3057	16.1476	-0.0140566	0.946235
503	miR-106	14.9609	16.1476	0.110123	0.604924
504	miR-374a-3p	9.5817	16.1476	0.752966	0.0015669
505	miR-252a-3p	10.5903	15.9794	0.59347	0.0108029
506	miR-31-3p	12.7756	15.643	0.292126	0.19076
507	miR-4286	4.8749	15.4748	1.66648	5.10479e-09	**
508	miR-4948-5p	0.01	15.4748	10.5957	1.96201e-28	**
509	miR-299a-3p	6.724	15.3066	1.18676	6.85999e-06	**
510	miR-1599	0.01	15.3066	10.5799	3.92524e-28	**
511	miR-197-3p	10.5903	15.1384	0.515469	0.0289616
512	miR-22-5p	9.4136	15.1384	0.685394	0.00481514
513	miR-199b-5p	15.8014	14.9702	-0.0779589	0.715676
514	miR-877	4.2025	14.9702	1.83277	8.19998e-10	**
515	miR-1961	3.5301	14.9702	2.08431	2.26501e-11	**
516	miR-3779	0.01	14.9702	10.5479	1.57107e-27	**
517	miR-1957b	161.544	14.802	-3.44806	2.21849e-186	**
518	miR-450a-5p	11.767	14.802	0.331046	0.152091
519	miR-421	8.5731	14.6338	0.771416	0.00212104
520	miR-3897-3p	12.1032	14.4656	0.257238	0.265141
521	miR-450a	11.5989	14.4656	0.318638	0.172069
522	miR-2284m	8.5731	14.4656	0.754737	0.00272172
523	miR-7134-5p	8.2369	14.4656	0.812453	0.00140104
524	miR-6119-5p	8.0688	14.4656	0.8422	0.000986809
525	miR-6786-5p	0.01	14.4656	10.4984	1.25803e-26	**
526	miR-126a-3p	19.4996	14.2974	-0.447692	0.0292463
527	miR-380-3p	5.5473	14.2974	1.3659	1.24564e-06	**
528	miR-92b-3p	18.6591	14.1292	-0.4012	0.054046
529	miR-3865-5p	0.01	14.1292	10.4645	5.03524e-26	**
530	miR-204-3p	17.3143	13.7928	-0.328049	0.124414
531	miR-3896-5p	12.1032	13.7928	0.188527	0.419706
532	miR-4499	0.3362	13.7928	5.35845	1.84314e-22	**
533	miR-126-3p	16.6419	13.6246	-0.288606	0.182127
534	miR-2137	7.2283	13.6246	0.914486	0.000610258
535	miR-223-3p	1.681	13.6246	3.01882	3.23138e-15	**
536	miR-503-3p	16.6419	13.4564	-0.306528	0.157754
537	miR-144-3p	11.2627	13.2882	0.238593	0.320469
538	miR-3586-3p	19.4996	13.1199	-0.571688	0.00644069
539	miR-30f	9.0774	13.1199	0.531406	0.0367053
540	miR-6557-5p	8.9093	13.1199	0.558373	0.0289093
541	miR-1306-5p	6.8921	13.1199	0.928741	0.000658524
542	miR-27c	17.8186	12.9517	-0.460243	0.032583
543	miR-378d	12.6075	12.9517	0.0388592	0.86859
544	miR-493-3p	3.8663	12.9517	1.74412	3.49107e-08	**
545	miR-4184-3p	0.01	12.9517	10.3389	6.45912e-24	**
546	miR-505-5p	9.7498	12.7835	0.390838	0.120151
547	miR-6412	11.9351	12.6153	0.0799639	0.738745
548	miR-194a	11.2627	12.6153	0.163622	0.501271
549	miR-194-5p	11.0946	12.4471	0.165952	0.498284
550	miR-212-5p	0.8405	12.4471	3.88842	4.16126e-17	**
551	miR-1306	8.0688	12.2789	0.605755	0.0230094
552	miR-1268b	14.7928	12.1107	-0.288613	0.208603
553	miR-201-5p	10.9265	12.1107	0.148451	0.548976
554	let-7d-3p	9.7498	12.1107	0.312838	0.219777
555	miR-542-5p	6.5559	12.1107	0.885417	0.00167588
556	miR-493-5p	3.6982	12.1107	1.71139	1.43964e-07	**
557	miR-484	6.2197	11.9425	0.941188	0.0010212
558	miR-664-3p	9.4136	11.7743	0.322823	0.212677
559	miR-376c-3p	4.2025	11.7743	1.48632	2.82602e-06	**
560	miR-1268a	13.1118	11.4379	-0.197044	0.411724
561	miR-133b	13.6161	11.2697	-0.272864	0.252902
562	miR-34a-5p	8.2369	11.2697	0.452276	0.095006
563	miR-34b-5p	8.2369	11.2697	0.452276	0.095006
564	miR-376e-3p	8.2369	11.2697	0.452276	0.095006
565	miR-181c	6.0516	11.2697	0.897061	0.00218631
566	miR-29c-5p	5.7154	11.2697	0.979523	0.00097566
567	miR-6596-5p	2.6896	11.2697	2.06699	8.40404e-09	**
568	miR-6789-5p	0.01	11.2697	10.1382	6.63471e-21	**
569	miR-133-3p	12.4394	11.1015	-0.164162	0.50298
570	miR-376c	1.0086	11.1015	3.46033	3.87298e-14	**
571	miR-133a-3p	13.448	10.9333	-0.298663	0.215704
572	miR-2484	11.5989	10.9333	-0.0852591	0.733508
573	miR-329b	5.7154	10.9333	0.935803	0.00177125
574	let-7k	16.4738	10.7651	-0.613812	0.00764059
575	miR-133	12.4394	10.7651	-0.208555	0.398459
576	miR-92b-5p	8.5731	10.7651	0.328473	0.225989
577	miR-181c-5p	5.2111	10.5969	1.02398	0.000914763	**
578	miR-493	3.5301	10.5969	1.58586	3.23213e-06	**
579	miR-874-3p	11.0946	10.4287	-0.0892983	0.727505
580	miR-1934-3p	3.1939	10.2605	1.68371	1.74912e-06	**
581	miR-345-5p	5.7154	10.0923	0.820329	0.00724749
582	miR-369-3p	3.1939	10.0923	1.65986	2.69579e-06	**
583	miR-181a-3p	12.7756	9.9241	-0.364383	0.145636
584	miR-4468	12.2713	9.7559	-0.330941	0.192715
585	miR-2285l	4.5387	9.7559	1.104	0.000724151	**
586	miR-1842	2.8577	9.7559	1.77142	1.37846e-06	**
587	miR-150-5p	17.8186	9.4195	-0.919662	8.07731e-05
588	miR-412-5p	0.8405	9.4195	3.48633	3.01626e-12	**
589	miR-181a-2-3p	12.2713	9.2512	-0.407576	0.113459
590	miR-6583-5p	1.5129	9.2512	2.61232	2.01934e-09	**
591	miR-154b-3p	0.3362	9.2512	4.78225	1.16816e-14	**
592	miR-504	13.1118	9.083	-0.529625	0.0373541
593	miR-125a-3p	12.2713	9.083	-0.434047	0.0933738
594	miR-4020b-5p	9.9179	8.9148	-0.153832	0.574908
595	miR-136-5p	4.0344	8.9148	1.14385	0.000892273	**
596	miR-6775-5p	0.3362	8.9148	4.72881	4.36148e-14	**
597	miR-3123	0.01	8.9148	9.80006	1.09177e-16	**
598	miR-663a	7.3964	8.7466	0.241899	0.415019
599	miR-2285j	4.2025	8.7466	1.05747	0.00201263	**
600	miR-6902-3p	0.01	8.7466	9.77258	2.18421e-16	**
601	miR-874	9.0774	8.5784	-0.0815705	0.77337
602	let-7e-3p	5.5473	8.5784	0.628923	0.0499162
603	miR-411-3p	3.0258	8.5784	1.50339	5.78644e-05	**
604	miR-6739-5p	2.1853	8.5784	1.97288	1.15453e-06	**
605	miR-652-3p	9.0774	8.4102	-0.110139	0.698826
606	miR-7-1-3p	9.2455	8.242	-0.165757	0.560539
607	miR-3968	7.5645	8.242	0.12375	0.679519
608	miR-27b-5p	3.1939	8.242	1.36768	0.000241976	**
609	miR-3940-5p	0.01	8.242	9.68685	1.749e-15	**
610	miR-1261	89.4292	8.0738	-3.46943	1.69127e-104	**
611	miR-7475-3p	0.6724	8.0738	3.58586	6.95576e-11	**
612	let-7k-5p	14.1204	7.9056	-0.836834	0.00121007
613	miR-500	7.9007	7.9056	0.00089448	0.99758
614	miR-21a-3p	7.0602	7.9056	0.163166	0.596363
615	miR-324-3p	4.3706	7.9056	0.855044	0.0139761
616	miR-150	15.9695	7.7374	-1.0454	3.34708e-05	**
617	miR-501-3p	7.7326	7.7374	0.00089527	0.997605
618	miR-1777b	3.6982	7.7374	1.06503	0.00351582	**
619	miR-3907	0.01	7.7374	9.59571	1.4005e-14	**
620	miR-1468	8.405	7.5692	-0.151107	0.612206
621	miR-2285e	6.8921	7.5692	0.135197	0.666173
622	miR-299	3.6982	7.5692	1.03332	0.00486472	**
623	miR-299a-5p	2.6896	7.401	1.46033	0.000261832	**
624	miR-132-5p	0.6724	7.2328	3.42716	1.49506e-09	**
625	miR-223-5p	0.5043	7.2328	3.8422	2.43345e-10	**
626	miR-4451	0.3362	7.2328	4.42716	3.03531e-11	**
627	miR-34c	17.3143	7.0646	-1.29328	3.05297e-07	**
628	miR-652	7.0602	7.0646	0.00089882	0.99771
629	miR-329-3p	2.6896	7.0646	1.39322	0.000579304	**
630	miR-15c-5p	0.8405	7.0646	3.07129	1.3519e-08	**
631	miR-34c-5p	16.3057	6.8964	-1.24146	1.49747e-06	**
632	miR-365a-5p	4.5387	6.8964	0.603564	0.0906935
633	miR-1227	4.3706	6.8964	0.658012	0.0677329
634	miR-188-5p	4.3706	6.8964	0.658012	0.0677329
635	miR-376b	3.6982	6.8964	0.89902	0.016745
636	miR-4281	1.8491	6.8964	1.89902	2.2256e-05	**
637	miR-186-3p	4.5387	6.7282	0.567941	0.113668
638	miR-4171-5p	3.6982	6.7282	0.863397	0.0224299
639	miR-6098	0.01	6.7282	9.39408	8.97991e-13	**
640	miR-2284z	15.129	6.56	-1.20555	5.97449e-06	**
641	miR-2284aa	14.4566	6.3918	-1.17743	1.40815e-05	**
642	miR-500a-3p	5.8835	6.3918	0.119548	0.725536
643	miR-29a-5p	4.3706	6.3918	0.548391	0.135376
644	miR-1249-3p	3.6982	6.3918	0.789399	0.0393851
645	miR-376b-3p	3.362	6.3918	0.926903	0.01822
646	miR-3488	2.5215	6.2236	1.30347	0.00217387	**
647	miR-4665-3p	1.681	6.2236	1.88843	6.11505e-05	**
648	miR-2285ad	5.8835	5.8872	0.00090699	0.997906
649	miR-2388-3p	0.01	5.8872	9.20144	2.87804e-11	**
650	miR-6090	0.01	5.8872	9.20144	2.87804e-11	**
651	miR-342-3p	31.939	5.719	-2.48148	1.09025e-27	**
652	miR-655	3.0258	5.719	0.918446	0.0268528
653	miR-1770	0.3362	5.719	4.08837	1.01398e-08	**
654	miR-2284n	7.3964	5.5507	-0.414154	0.213692
655	miR-347	5.043	5.5507	0.138387	0.706128
656	miR-575	0.01	5.5507	9.11653	1.15193e-10	**
657	miR-140-5p	10.7584	5.3825	-0.999115	0.00106095
658	miR-29a-1-5p	4.2025	5.3825	0.357029	0.356904
659	miR-98-3p	3.0258	5.3825	0.83096	0.0486206
660	miR-2356	0.5043	5.3825	3.41592	2.25095e-07	**
661	miR-6525	4.2025	5.2143	0.311226	0.425675
662	miR-7	4.2025	5.2143	0.311226	0.425675
663	miR-7-5p	4.2025	5.2143	0.311226	0.425675
664	miR-6620-5p	0.01	5.2143	9.02633	4.61058e-10	**
665	miR-2284a	5.043	5.0461	0.00088657	0.998058
666	miR-3197	2.1853	5.0461	1.20734	0.00950323	**
667	miR-379-3p	1.3448	5.0461	1.90778	0.00029193	**
668	miR-6750-3p	0.01	5.0461	8.97902	9.22402e-10	**
669	miR-3851d-3p	0.01	4.8779	8.93012	1.84538e-09	**
670	miR-7857	0.01	4.8779	8.93012	1.84538e-09	**
671	miR-6727-5p	62.5332	4.7097	-3.73092	4.49816e-78	**
672	miR-181c-3p	5.043	4.7097	-0.0986471	0.796691
673	miR-324-5p	3.1939	4.7097	0.560316	0.192675
674	miR-2127	2.8577	4.7097	0.720781	0.103358
675	miR-409	0.6724	4.7097	2.80824	1.08432e-05	**
676	miR-409-5p	0.5043	4.7097	3.22328	2.5353e-06	**
677	miR-425-5p	3.1939	4.5415	0.50785	0.2421
678	miR-187-3p	2.6896	4.5415	0.755777	0.0957307
679	miR-1277	2.5215	4.5415	0.848887	0.0656951
680	miR-1277-3p	2.5215	4.5415	0.848887	0.0656951
681	miR-431	0.01	4.5415	8.82703	7.38609e-09	**
682	miR-4800-5p	0.01	4.5415	8.82703	7.38609e-09	**
683	miR-362-3p	7.2283	4.3733	-0.724934	0.0416506
684	miR-1777a	4.3706	4.3733	0.00089097	0.998188
685	miR-2366	0.8405	4.3733	2.3794	0.000112291	**
686	miR-1292-3p	0.01	4.3733	8.77258	1.47768e-08	**
687	miR-125b-1-3p	5.3792	4.2051	-0.355252	0.359385
688	miR-369-5p	1.1767	4.2051	1.83739	0.00131072	**
689	miR-4130-3p	0.01	4.2051	8.716	2.95627e-08	**
690	miR-6724-5p	188.945	4.0369	-5.54857	1.3343e-296	**
691	miR-125-5p	6.724	4.0369	-0.736072	0.0466283
692	miR-125	5.7154	4.0369	-0.501607	0.193343
693	miR-331-5p	5.7154	4.0369	-0.501607	0.193343
694	miR-127-5p	2.5215	4.0369	0.678966	0.153293
695	miR-6744-5p	0.1681	4.0369	4.58586	7.98671e-07	**
696	miR-4152-5p	0.01	4.0369	8.6571	5.91438e-08	**
697	miR-490-3p	4.5387	3.8687	-0.23043	0.577369
698	miR-301a-5p	4.0344	3.8687	-0.0605053	0.887141
699	miR-361-3p	4.0344	3.8687	-0.0605053	0.887141
700	miR-21-3p	3.1939	3.8687	0.27653	0.541029
701	miR-10b-3p	1.681	3.8687	1.20253	0.024193	*
702	miR-3077-5p	0.5043	3.8687	2.93949	4.89097e-05	**
703	miR-1434	0.01	3.8687	8.59571	1.18324e-07	**
704	miR-4877-3p	0.01	3.8687	8.59571	1.18324e-07	**
705	let-7a-3p	3.362	3.7005	0.1384	0.759233
706	miR-187	2.8577	3.7005	0.372866	0.428439
707	miR-7004-3p	0.01	3.7005	8.53158	2.36722e-07	**
708	miR-24b-3p	1592.41	3.5323	-8.81639	0	**
709	miR-1777	9.9179	3.5323	-1.48943	1.71472e-05	**
710	miR-483-3p	1.8491	3.5323	0.933785	0.0798361
711	miR-2f-3p	0.01	3.5323	8.46446	4.73591e-07	**
712	miR-322-5p	79.6794	3.3641	-4.56591	5.10702e-114	**
713	miR-660-5p	49.7576	3.3641	-3.88662	2.04729e-64	**
714	miR-2284ab	3.5301	3.3641	-0.0694885	0.87921
715	miR-1421z-3p	1.681	3.3641	1.0009	0.0704867
716	miR-6087	1.681	3.3641	1.0009	0.0704867
717	miR-1343-3p	1.5129	3.3641	1.1529	0.0426005	*
718	miR-4436b-3p	0.01	3.3641	8.39408	9.47477e-07	**
719	miR-6368	0.01	3.3641	8.39408	9.47477e-07	**
720	miR-505	3.362	3.1959	-0.0730975	0.876186
721	miR-505-3p	3.362	3.1959	-0.0730975	0.876186
722	miR-363-3p	1.5129	3.1959	1.07891	0.0611971
723	let-7f-1-3p	1.3448	3.1959	1.24883	0.0355546	*
724	miR-6779-5p	0.1681	3.1959	4.24883	2.08568e-05	**
725	miR-320e	0.01	3.1959	8.32008	1.89554e-06	**
726	miR-3718b	0.01	3.1959	8.32008	1.89554e-06	**
727	miR-188	9.4136	3.0277	-1.63652	7.33425e-06	**
728	miR-2411	2.5215	3.0277	0.26394	0.606318
729	miR-18a-5p	1.3448	3.0277	1.17083	0.0520442
730	miR-4434	1.1767	3.0277	1.36348	0.0288439	*
731	miR-541	0.3362	3.0277	3.17083	0.000220074	**
732	miR-1470	0.01	3.0277	8.24208	3.79226e-06	**
733	miR-378h	0.01	3.0277	8.24208	3.79226e-06	**
734	miR-3888-5p	0.01	3.0277	8.24208	3.79226e-06	**
735	miR-496-3p	0.01	3.0277	8.24208	3.79226e-06	**
736	miR-139	5.5473	2.8595	-0.956023	0.0242317
737	miR-30c-1-3p	3.8663	2.8595	-0.435191	0.349917
738	miR-2285k	1.681	2.8595	0.766443	0.184388
739	miR-18a	0.01	2.8595	8.15962	7.58688e-06	**
740	miR-241	0.01	2.8595	8.15962	7.58688e-06	**
741	miR-2899	0.01	2.8595	8.15962	7.58688e-06	**
742	miR-7878-3p	0.01	2.8595	8.15962	7.58688e-06	**
743	miR-142-3p	6.2197	2.6913	-1.20854	0.00386598	**
744	miR-196b-3p	3.6982	2.6913	-0.45852	0.337764
745	miR-708-3p	2.5215	2.6913	0.094021	0.85866
746	miR-9-5p	2.0172	2.6913	0.415949	0.457239
747	miR-9a-5p	1.681	2.6913	0.678983	0.247126
748	miR-191-3p	1.3448	2.6913	1.00091	0.107412
749	miR-338-3p	1.0086	2.6913	1.41595	0.0345629	*
750	miR-3957-3p	0.3362	2.6913	3.00091	0.000725172	**
751	miR-410-3p	0.3362	2.6913	3.00091	0.000725172	**
752	miR-496	0.3362	2.6913	3.00091	0.000725172	**
753	miR-1397-3p	0.01	2.6913	8.07216	1.51785e-05	**
754	miR-6870-5p	0.01	2.6913	8.07216	1.51785e-05	**
755	miR-980	0.01	2.6913	8.07216	1.51785e-05	**
756	miR-374c-5p	3.1939	2.5231	-0.340122	0.500734
757	let-7a-1-3p	3.0258	2.5231	-0.262119	0.608866
758	miR-1271	2.8577	2.5231	-0.179657	0.729682
759	miR-10c-5p	2.6896	2.5231	-0.0921942	0.86144
760	miR-129-5p	2.1853	2.5231	0.207366	0.709816
761	miR-1185-3p	0.3362	2.5231	2.90781	0.00130647	**
762	miR-144	3.8663	2.3549	-0.715288	0.143832
763	miR-365-1-5p	3.5301	2.3549	-0.584043	0.24374
764	miR-363	3.1939	2.3549	-0.439653	0.392535
765	miR-425-3p	1.5129	2.3549	0.638349	0.306731
766	miR-6791-5p	0.5043	2.3549	2.22331	0.0075089	**
767	miR-3983	0.01	2.3549	7.87952	6.07516e-05	**
768	miR-2963-3p	1.3448	2.1867	0.701364	0.285617
769	miR-544-5p	1.1767	2.1867	0.894009	0.188766
770	miR-2312	0.01	2.1867	7.77261	0.000121541	**
771	miR-4463	0.01	2.1867	7.77261	0.000121541	**
772	miR-4667	0.01	2.1867	7.77261	0.000121541	**
773	miR-6127	0.01	2.1867	7.77261	0.000121541	**
774	miR-2976	4.0344	2.0185	-0.999071	0.0472406
775	miR-874-5p	3.1939	2.0185	-0.662036	0.215981
776	miR-500a-5p	3.0258	2.0185	-0.584033	0.281817
777	miR-2304	2.8577	2.0185	-0.501571	0.362495
778	miR-452-3p	2.5215	2.0185	-0.320999	0.572714
779	miR-2284i	2.0172	2.0185	0.00092946	0.998749
780	miR-195a-3p	1.681	2.0185	0.263964	0.676539
781	miR-148	1.1767	2.0185	0.778537	0.26258
782	miR-1839-3p	1.1767	2.0185	0.778537	0.26258
783	miR-6651-5p	1.1767	2.0185	0.778537	0.26258
784	miR-144-5p	1.0086	2.0185	1.00093	0.166651
785	miR-1814c	1.0086	2.0185	1.00093	0.166651
786	miR-4311	1.0086	2.0185	1.00093	0.166651
787	miR-7847-3p	1.0086	2.0185	1.00093	0.166651
788	miR-376d	0.6724	2.0185	1.58589	0.0488954	*
789	miR-2411-3p	0.5043	2.0185	2.00093	0.0212019	*
790	miR-765	0.1681	2.0185	3.58589	0.00182417	**
791	miR-10d-5p	0.01	2.0185	7.65714	0.000243157	**
792	miR-1185	0.01	2.0185	7.65714	0.000243157	**
793	miR-341	0.01	2.0185	7.65714	0.000243157	**
794	miR-3479-5p	0.01	2.0185	7.65714	0.000243157	**
795	miR-3569-5p	0.01	2.0185	7.65714	0.000243157	**
796	miR-676-5p	0.01	2.0185	7.65714	0.000243157	**
797	miR-2285b	11.0946	1.8502	-2.5841	6.22628e-11	**
798	miR-135a-5p	3.362	1.8502	-0.861638	0.110576
799	miR-375	2.8577	1.8502	-0.627173	0.265652
800	miR-376e-5p	2.0172	1.8502	-0.124673	0.840021
801	miR-6878-5p	2.0172	1.8502	-0.124673	0.840021
802	miR-376c-5p	1.5129	1.8502	0.290365	0.66258
803	miR-1343	1.0086	1.8502	0.875327	0.237357
804	miR-323	1.0086	1.8502	0.875327	0.237357
805	miR-323-3p	1.0086	1.8502	0.875327	0.237357
806	miR-148b-5p	0.8405	1.8502	1.13836	0.143112
807	miR-6528	0.8405	1.8502	1.13836	0.143112
808	miR-6811-3p	0.8405	1.8502	1.13836	0.143112
809	miR-4127-3p	0.1681	1.8502	3.46029	0.00340616	**
810	miR-200a-3p	0.01	1.8502	7.53154	0.000486466	**
811	miR-376b-5p	0.01	1.8502	7.53154	0.000486466	**
812	miR-4194-3p	0.01	1.8502	7.53154	0.000486466	**
813	miR-431-3p	0.01	1.8502	7.53154	0.000486466	**
814	miR-6829-5p	0.01	1.8502	7.53154	0.000486466	**
815	miR-200a	2.0172	1.682	-0.262176	0.678741
816	miR-491	1.8491	1.682	-0.136646	0.832961
817	miR-502-3p	1.681	1.682	0.00085798	0.998851
818	miR-1185-5p	1.1767	1.682	0.515431	0.479854
819	miR-1296-5p	1.0086	1.682	0.737824	0.331662
820	miR-2387	1.0086	1.682	0.737824	0.331662
821	miR-93-3p	0.8405	1.682	1.00086	0.209659
822	miR-134	0.01	1.682	7.39403	0.000973233	**
823	miR-1908-3p	0.01	1.682	7.39403	0.000973233	**
824	miR-1271-3p	4.7068	1.5138	-1.63657	0.00166876	**
825	miR-72-5p	4.5387	1.5138	-1.5841	0.00257899	**
826	miR-628-3p	2.6896	1.5138	-0.829217	0.169129
827	miR-6516-3p	2.3534	1.5138	-0.636572	0.308183
828	miR-146a	2.1853	1.5138	-0.529657	0.40572
829	miR-491-5p	2.0172	1.5138	-0.41418	0.524425
830	miR-29b-2-5p	1.681	1.5138	-0.151145	0.824897
831	miR-2285c	1.3448	1.5138	0.170783	0.813493
832	miR-6123	1.1767	1.5138	0.363428	0.628138
833	miR-2285d	0.8405	1.5138	0.848855	0.301189
834	miR-1767	0.5043	1.5138	1.58582	0.0920686
835	miR-33-3p	0.5043	1.5138	1.58582	0.0920686
836	miR-33a-3p	0.5043	1.5138	1.58582	0.0920686
837	miR-6527	0.5043	1.5138	1.58582	0.0920686
838	miR-10a-3p	0.3362	1.5138	2.17078	0.0384743	*
839	miR-130a-5p	0.3362	1.5138	2.17078	0.0384743	*
840	miR-1411	0.01	1.5138	7.24203	0.00194707	**
841	miR-2983	0.01	1.5138	7.24203	0.00194707	**
842	miR-3473b	0.01	1.5138	7.24203	0.00194707	**
843	miR-4426	0.01	1.5138	7.24203	0.00194707	**
844	miR-6132	0.01	1.5138	7.24203	0.00194707	**
845	miR-6746-5p	0.01	1.5138	7.24203	0.00194707	**
846	miR-6960-5p	0.01	1.5138	7.24203	0.00194707	**
847	miR-87a-3p	0.01	1.5138	7.24203	0.00194707	**
848	miR-195b	4.7068	1.3456	-1.8065	0.00075797	**
849	miR-135a-1-3p	3.362	1.3456	-1.32107	0.024224	*
850	miR-2331-5p	1.8491	1.3456	-0.458574	0.50434
851	miR-664	1.8491	1.3456	-0.458574	0.50434
852	miR-195-3p	1.5129	1.3456	-0.169067	0.815566
853	miR-218-5p	1.5129	1.3456	-0.169067	0.815566
854	miR-9-3p	1.1767	1.3456	0.193503	0.802644
855	miR-9a-3p	1.1767	1.3456	0.193503	0.802644
856	miR-2483-3p	1.0086	1.3456	0.415895	0.606386
857	miR-7865	1.0086	1.3456	0.415895	0.606386
858	miR-1343-5p	0.8405	1.3456	0.67893	0.423268
859	miR-615-5p	0.8405	1.3456	0.67893	0.423268
860	miR-668-3p	0.8405	1.3456	0.67893	0.423268
861	miR-126a	0.6724	1.3456	1.00086	0.266358
862	miR-6119-3p	0.6724	1.3456	1.00086	0.266358
863	miR-2411-5p	0.3362	1.3456	2.00086	0.0652798
864	miR-95-3p	0.3362	1.3456	2.00086	0.0652798
865	miR-2392	0.1681	1.3456	3.00086	0.0214299	*
866	miR-1806	0.01	1.3456	7.07211	0.00389535	**
867	miR-30a	0.01	1.3456	7.07211	0.00389535	**
868	miR-450c-3p	0.01	1.3456	7.07211	0.00389535	**
869	miR-6328	0.01	1.3456	7.07211	0.00389535	**
870	miR-7151-3p	0.01	1.3456	7.07211	0.00389535	**
871	miR-7845-5p	0.01	1.3456	7.07211	0.00389535	**
872	miR-7967-3p	0.01	1.3456	7.07211	0.00389535	**
873	miR-981	0.01	1.3456	7.07211	0.00389535	**
874	miR-151b	169.949	1.1774	-7.17336	1.08582e-289	**
875	miR-21c	7.5645	1.1774	-2.68364	4.05236e-08	**
876	miR-666-5p	2.1853	1.1774	-0.892227	0.189729
877	miR-32-5p	2.0172	1.1774	-0.77675	0.263773
878	miR-33b-5p	2.0172	1.1774	-0.77675	0.263773
879	miR-218a	1.3448	1.1774	-0.191787	0.804595
880	miR-3613-3p	1.3448	1.1774	-0.191787	0.804595
881	miR-211	1.1767	1.1774	0.00085798	0.999025
882	miR-1784-3p	1.0086	1.1774	0.22325	0.789617
883	miR-200b-3p	1.0086	1.1774	0.22325	0.789617
884	miR-211-5p	1.0086	1.1774	0.22325	0.789617
885	miR-219a-5p	0.8405	1.1774	0.486285	0.580275
886	miR-507	0.6724	1.1774	0.808213	0.387095
887	miR-545-5p	0.6724	1.1774	0.808213	0.387095
888	miR-1329	0.5043	1.1774	1.22325	0.226163
889	miR-615	0.5043	1.1774	1.22325	0.226163
890	miR-1224	0.3362	1.1774	1.80821	0.109157
891	miR-2331-3p	0.3362	1.1774	1.80821	0.109157
892	miR-3154	0.3362	1.1774	1.80821	0.109157
893	miR-4444	0.3362	1.1774	1.80821	0.109157
894	miR-154a-3p	0.1681	1.1774	2.80821	0.0389753	*
895	miR-2440	0.1681	1.1774	2.80821	0.0389753	*
896	miR-4937	0.1681	1.1774	2.80821	0.0389753	*
897	miR-1180	0.01	1.1774	6.87946	0.00779312	**
898	miR-1576	0.01	1.1774	6.87946	0.00779312	**
899	miR-5134-5p	0.01	1.1774	6.87946	0.00779312	**
900	miR-6059	0.01	1.1774	6.87946	0.00779312	**
901	miR-6776-5p	0.01	1.1774	6.87946	0.00779312	**
902	miR-150-3p	55.9773	1.0092	-5.79356	2.06608e-90	**
903	miR-2284j	12.2713	1.0092	-3.604	5.51203e-16	**
904	miR-31a-5p	4.7068	1.0092	-2.22153	0.000117695	**
905	miR-2284g	2.6896	1.0092	-1.41418	0.0348169	*
906	miR-6516-5p	1.681	1.0092	-0.736108	0.332951
907	miR-135a-3p	1.5129	1.0092	-0.584105	0.455257
908	miR-24-1-5p	1.5129	1.0092	-0.584105	0.455257
909	miR-5787	1.5129	1.0092	-0.584105	0.455257
910	miR-190	1.0086	1.0092	0.00085798	0.99909
911	miR-2285aa	1.0086	1.0092	0.00085798	0.99909
912	miR-370-3p	1.0086	1.0092	0.00085798	0.99909
913	miR-219	0.8405	1.0092	0.263892	0.773574
914	miR-1575	0.6724	1.0092	0.58582	0.548128
915	miR-628-5p	0.6724	1.0092	0.58582	0.548128
916	miR-1291	0.5043	1.0092	1.00086	0.343241
917	miR-185-3p	0.5043	1.0092	1.00086	0.343241
918	miR-210-5p	0.5043	1.0092	1.00086	0.343241
919	miR-2355-3p	0.5043	1.0092	1.00086	0.343241
920	miR-16-1-3p	0.3362	1.0092	1.58582	0.179382
921	miR-370	0.3362	1.0092	1.58582	0.179382
922	miR-450a-3p	0.3362	1.0092	1.58582	0.179382
923	miR-615-3p	0.3362	1.0092	1.58582	0.179382
924	miR-6517	0.3362	1.0092	1.58582	0.179382
925	miR-7070-5p	0.3362	1.0092	1.58582	0.179382
926	miR-200c-3p	0.1681	1.0092	2.58582	0.0701768
927	miR-4667-5p	0.1681	1.0092	2.58582	0.0701768
928	miR-1609	0.01	1.0092	6.65707	0.0155911	*
929	miR-210a	0.01	1.0092	6.65707	0.0155911	*
930	miR-22a	0.01	1.0092	6.65707	0.0155911	*
931	miR-26a-2-3p	0.01	1.0092	6.65707	0.0155911	*
932	miR-487a-3p	0.01	1.0092	6.65707	0.0155911	*
933	miR-7170-5p	0.01	1.0092	6.65707	0.0155911	*
934	miR-7190-5p	0.01	1.0092	6.65707	0.0155911	*
935	miR-152	1836.33	0.841	-11.0924	0	**
936	miR-124c-3p	4.0344	0.841	-2.26218	0.00032698	**
937	let-7i-3p	2.5215	0.841	-1.5841	0.0267002	*
938	miR-1247-3p	2.5215	0.841	-1.5841	0.0267002	*
939	miR-339-3p	1.8491	0.841	-1.13665	0.143815
940	miR-2993	1.5129	0.841	-0.847139	0.302327
941	miR-32	1.5129	0.841	-0.847139	0.302327
942	miR-146a-5p	1.3448	0.841	-0.677214	0.424633
943	miR-138	1.1767	0.841	-0.484569	0.581835
944	miR-138-5p	1.1767	0.841	-0.484569	0.581835
945	miR-1434-3p	1.1767	0.841	-0.484569	0.581835
946	miR-197-5p	1.1767	0.841	-0.484569	0.581835
947	miR-1388-5p	1.0086	0.841	-0.262176	0.775254
948	miR-190b	1.0086	0.841	-0.262176	0.775254
949	miR-664a-5p	1.0086	0.841	-0.262176	0.775254
950	miR-1790	2.0172	0.6728	-1.5841	0.0491885	*
951	miR-2285h	2.0172	0.6728	-1.5841	0.0491885	*
952	miR-8072	1.5129	0.6728	-1.16907	0.179945
953	let-7h	1.0086	0.6728	-0.584105	0.549529
954	miR-4718	1.0086	0.6728	-0.584105	0.549529
955	miR-499-5p	1.0086	0.6728	-0.584105	0.549529
956	miR-30b	4.0344	0.5046	-2.99914	2.76305e-05	**
957	miR-767-5p	2.0172	0.5046	-1.99914	0.0213398	*
958	miR-20b	1.1767	0.5046	-1.22153	0.226963
959	miR-2285f	1.1767	0.5046	-1.22153	0.226963
960	miR-2424	1.0086	0.5046	-0.999142	0.34426
961	miR-4077d-5p	1.0086	0.5046	-0.999142	0.34426
962	miR-129-1-3p	50.2619	0.3364	-7.22314	1.23188e-86	**
963	miR-3652	38.9992	0.3364	-6.85712	1.07916e-66	**
964	miR-932-3p	17.6505	0.3364	-5.71339	3.7472e-29	**
965	miR-4459	8.0688	0.3364	-4.5841	1.19596e-12	**
966	miR-466i-5p	2.3534	0.3364	-2.8065	0.00235953	**
967	miR-224-3p	1.3448	0.3364	-1.99914	0.0655799
968	miR-490-5p	1.0086	0.3364	-1.5841	0.179993
969	miR-6535	1.0086	0.3364	-1.5841	0.179993
970	miR-101b-3p	99.0109	0.1682	-9.20127	1.75394e-175	**
971	miR-193a	85.5629	0.1682	-8.99066	1.78887e-151	**
972	miR-2285i	1.8491	0.1682	-3.45857	0.00342981	**
973	miR-103a	1.681	0.1682	-3.32107	0.00636769	**
974	miR-92c-3p	1.3448	0.1682	-2.99914	0.021539	*
975	miR-105-3p	1.0086	0.1682	-2.5841	0.0704484
976	miR-3120-3p	1.0086	0.1682	-2.5841	0.0704484
977	miR-6494	1.0086	0.1682	-2.5841	0.0704484
978	miR-29c	876.474	0.01	-16.4194	0	**
979	miR-1996b	297.705	0.01	-14.8616	0	**
980	miR-3135b	253.495	0.01	-14.6297	0	**
981	miR-3934-5p	203.737	0.01	-14.3144	0	**
982	miR-3180	145.238	0.01	-13.8261	1.06335e-260	**
983	miR-3808-5p	122.209	0.01	-13.5771	1.77549e-219	**
984	miR-2723	47.2361	0.01	-12.2057	2.80919e-85	**
985	miR-146b	42.3612	0.01	-12.0485	1.49466e-76	**
986	miR-7905-3p	36.982	0.01	-11.8526	6.35608e-67	**
987	miR-2285y	34.7967	0.01	-11.7647	5.18593e-63	**
988	miR-2882	23.534	0.01	-11.2005	7.49559e-43	**
989	miR-126	20.172	0.01	-10.9781	7.81106e-37	**
990	miR-3621	16.3057	0.01	-10.6712	6.50578e-30	**
991	miR-6602-5p	13.9523	0.01	-10.4463	1.06129e-25	**
992	miR-2162-3p	13.6161	0.01	-10.4111	4.24251e-25	**
993	miR-352	12.9437	0.01	-10.338	6.7796e-24	**
994	miR-1894-3p	12.7756	0.01	-10.3192	1.3555e-23	**
995	miR-2298	12.1032	0.01	-10.2412	2.16611e-22	**
996	miR-2284l	9.7498	0.01	-9.92923	3.53356e-18	**
997	miR-5122	9.4136	0.01	-9.8786	1.41255e-17	**
998	miR-285	9.2455	0.01	-9.85261	2.82422e-17	**
999	miR-6704-5p	8.2369	0.01	-9.68596	1.80414e-15	**
1000	miR-4166-5p	7.7326	0.01	-9.59481	1.44197e-14	**
1001	miR-1728-5p	7.3964	0.01	-9.53068	5.76429e-14	**
1002	miR-299b-3p	6.724	0.01	-9.39318	9.21142e-13	**
1003	miR-6673-3p	6.2197	0.01	-9.2807	7.36228e-12	**
1004	miR-3745	5.7154	0.01	-9.15871	5.88434e-11	**
1005	miR-4645-5p	5.3792	0.01	-9.07125	2.35228e-10	**
1006	miR-1003-5p	3.5301	0.01	-8.46357	4.80104e-07	**
1007	miR-4140-3p	3.362	0.01	-8.39318	9.5991e-07	**
1008	miR-100b-5p	3.1939	0.01	-8.31918	1.91922e-06	**
1009	miR-7-3p	3.0258	0.01	-8.24117	3.83726e-06	**
1010	miR-989a	3.0258	0.01	-8.24117	3.83726e-06	**
1011	miR-6491	2.8577	0.01	-8.15871	7.67214e-06	**
1012	miR-266	2.5215	0.01	-7.97814	3.06695e-05	**
1013	miR-270	2.3534	0.01	-7.8786	6.132e-05	**
1014	miR-375-3p	2.3534	0.01	-7.8786	6.132e-05	**
1015	miR-5129-5p	2.3534	0.01	-7.8786	6.132e-05	**
1016	miR-2014-5p	2.1853	0.01	-7.77169	0.000122602	**
1017	miR-5928d	2.0172	0.01	-7.65621	0.000245128	**
1018	miR-135a-2-3p	1.8491	0.01	-7.53068	0.000490103	**
1019	miR-2341	1.8491	0.01	-7.53068	0.000490103	**
1020	miR-3547-5p	1.8491	0.01	-7.53068	0.000490103	**
1021	miR-456-3p	1.8491	0.01	-7.53068	0.000490103	**
1022	miR-1763	1.681	0.01	-7.39318	0.000979902	**
1023	miR-4442	1.5129	0.01	-7.24117	0.0019592	**
1024	miR-7016-5p	1.3448	0.01	-7.07125	0.00391718	**
1025	miR-8117	1.3448	0.01	-7.07125	0.00391718	**
1026	miR-1402	1.1767	0.01	-6.8786	0.00783192	**
1027	miR-200b	1.1767	0.01	-6.8786	0.00783192	**
1028	miR-4429	1.1767	0.01	-6.8786	0.00783192	**
1029	miR-4758-5p	1.1767	0.01	-6.8786	0.00783192	**
1030	miR-5196-5p	1.1767	0.01	-6.8786	0.00783192	**
1031	miR-6129	1.1767	0.01	-6.8786	0.00783192	**
1032	miR-6552-3p	1.1767	0.01	-6.8786	0.00783192	**
1033	miR-1759-5p	1.0086	0.01	-6.65621	0.015659	*
1034	miR-1940	1.0086	0.01	-6.65621	0.015659	*
1035	miR-199b-2-5p	1.0086	0.01	-6.65621	0.015659	*
1036	miR-378g	1.0086	0.01	-6.65621	0.015659	*
1037	miR-3970	1.0086	0.01	-6.65621	0.015659	*
1038	miR-466f-3p	1.0086	0.01	-6.65621	0.015659	*
1039	miR-652-5p	1.0086	0.01	-6.65621	0.015659	*
1040	miR-7075-5p	1.0086	0.01	-6.65621	0.015659	*
1041	let-7b-3p	2.6896	5.719	1.08837	0.0109045	*
