# Supplementary material for: Identification and characterization of microRNAs in the ovaries of multiple and uniparous goats (Capra hircus) during follicular phase
Source: BMC Genomics. 2014 May 6;15(1):339. doi: 10.1186/1471-2164-15-339 (PMC4035069; doi:10.1186/1471-2164-15-339)
Supplement: Supplementary file 6 — Additional file 6: Information of the potential novel miRNAs on goat. (XLS 74 KB) [file 12864_2014_6036_MOESM6_ESM.xls]

## Sheet: List
Additional file 6: Information of the potential novel miRNAs on goat
	Table 1 Predicted chromosomal positions and hairpin structures of the potential novel goat miRNAs
	Table 2 Information on putative miRNAs of two libraries

## Sheet: Table 1
Table 1 Predicted chromosomal positions and hairpin structures of the potential novel goat miRNAs
mireap
Mul-m0001 C65422896:68:146:- 79(nt) -27.70(kcal/mol)
TGCCCTGGACCGTCCCAATGGTCTCTGCCTGACTCTCCAACTCTAGAACCGGGGACTGTGGAGACGGAGCCCACGGAGC Mul-m0001 15
.(((((((.((((((((.(((((((((.(((............)))...)))))))))))).)))))...))).)).))
***********************************************ACCGGGGACTGTGGAGACGGAG********** Mul-m0001-3p 15
----------------------------------------------AACCGGGGACTGTGGAGACGG------------ t0061155 1
-----------------------------------------------ACCGGGGACTGTGGAGACGGA----------- t0015996 5
-----------------------------------------------ACCGGGGACTGTGGAGACGGAG---------- t0010934 9
//
mireap
Mul-m0002 chr13:50806005:50806100:- 96(nt) -26.40(kcal/mol)
GATGCTGGCTTTGCAGTGATGACTTGAGTCTGTCAATCCCCTGAGTGAGTGTAATCACTGATGTCTCCATGTCTCTGAGCAAAGCCTCTGAGTAAG Mul-m0002 11
..((((((((((((...((.(((..(((.(.((((.........((((......))))))))).)))...)))))...))))))))....))))..
**********TTGCAGTGATGACTTGAGTCTGT*************************************************************** Mul-m0002-5p 11
----------TTGCAGTGATGACTTGAGTCTG---------------------------------------------------------------- t0030509 2
----------TTGCAGTGATGACTTGAGTCTGT--------------------------------------------------------------- t0012287 7
----------TTGCAGTGATGACTTGAGTCTGTCA------------------------------------------------------------- t0149182 1
-----------TGCAGTGATGACTTGAGTCTGT--------------------------------------------------------------- t0059189 1
//
mireap
Mul-m0003 chr13:61256351:61256446:- 96(nt) -48.60(kcal/mol)
CGCTGACTACAACTCCCGGTAGGCAACGCGCCGGCCGTGCTTCAAAGCTAATGGAAGGAGGCGCGCTGCATGCCGGGAGGATATAGTCTTCCGGCT Mul-m0003 8
.((((((((...(((((((((.(((.((((((..(((((((....)))..)))).....)))))).))).)))))))))....)))))....))).
**********AACTCCCGGTAGGCAACGCGC***************************************************************** Mul-m0003-5p 8
----------AACTCCCGGTAGGCAACGCG------------------------------------------------------------------ t0035499 2
----------AACTCCCGGTAGGCAACGCGC----------------------------------------------------------------- t0016576 5
-----------ACTCCCGGTAGGCAACGCGCC---------------------------------------------------------------- t0146058 1
//
mireap
Mul-m0004 chr15:15297127:15297200:+ 74(nt) -25.20(kcal/mol)
GCTTTTCTGGCTCTTGGGCTCGGATCTAGGTTGCGTTAACATGGCGAAACGCACCAAGGTCGGAATCGTGGGCA Mul-m0004 9
.........((((.(((..((.(((((.(((.(((((..........)))))))).))))).)).))).)))).
**********CTCTTGGGCTCGGATCTAGGTTG***************************************** Mul-m0004-5p 9
----------CTCTTGGGCTCGGATCTAG--------------------------------------------- t0058715 1
----------CTCTTGGGCTCGGATCTAGGTTG----------------------------------------- t0012280 7
-----------TCTTGGGCTCGGATCTAGGTTG----------------------------------------- t0111390 1
//
mireap
Mul-m0005 chr17:60239326:60239406:+ 81(nt) -66.09(kcal/mol)
CTTCATCTGAGATGAGGCTCAGCGAGCCCTGGTCCCTGTGTCTGATTCCCAGGGCTCGCTGAGCCTCATCTTAGATGAAGG Mul-m0005 12
((((((((((((((((((((((((((((((((................)))))))))))))))))))))))))))))))).
**********GATGAGGCTCAGCGAGCCCTGG************************************************* Mul-m0005-5p 12
----------GATGAGGCTCAGCGAGCCCT--------------------------------------------------- t0073152 1
----------GATGAGGCTCAGCGAGCCCTG-------------------------------------------------- t0030998 2
----------GATGAGGCTCAGCGAGCCCTGG------------------------------------------------- t0012552 7
----------GATGAGGCTCAGCGAGCCCTGGT------------------------------------------------ t0031603 2
//
mireap
Mul-m0006 chr17:60239325:60239405:- 81(nt) -64.40(kcal/mol)
CTTCATCTAAGATGAGGCTCAGCGAGCCCTGGGAATCAGACACAGGGACCAGGGCTCGCTGAGCCTCATCTCAGATGAAGG Mul-m0006 10
((((((((.(((((((((((((((((((((((...((.......))..))))))))))))))))))))))).)))))))).
**********GATGAGGCTCAGCGAGCCCTGG************************************************* Mul-m0006-5p 10
----------GATGAGGCTCAGCGAGCCCT--------------------------------------------------- t0073152 1
----------GATGAGGCTCAGCGAGCCCTG-------------------------------------------------- t0030998 2
----------GATGAGGCTCAGCGAGCCCTGG------------------------------------------------- t0012552 7
//
mireap
Mul-m0007 chr18:24548895:24548973:+ 79(nt) -18.19(kcal/mol)
TTAGTGACTAAATGACAAAGAAGCGGTGAACTGGCTACCCGACTCTCACTCCTGTTCCCTGCTCCTTTGCCAGTACGAC Mul-m0007 13
...(((......((.(((((.(((((.((((.((................)).)))).))))).))))).)).)))...
**********AATGACAAAGAAGCGGTGAACT*********************************************** Mul-m0007-5p 13
----------AATGACAAAGAAGCGGTGAACT----------------------------------------------- t0022716 3
----------AATGACAAAGAAGCGGTGAACTG---------------------------------------------- t0028175 2
-----------ATGACAAAGAAGCGGTGAACT----------------------------------------------- t0030103 2
-----------ATGACAAAGAAGCGGTGAACTG---------------------------------------------- t0036848 2
-----------ATGACAAAGAAGCGGTGAACTGG--------------------------------------------- t0024598 3
-----------ATGACAAAGAAGCGGTGAACTGGC-------------------------------------------- t0078640 1
//
mireap
Mul-m0008 chr19:26318144:26318237:- 94(nt) -41.00(kcal/mol)
GGGGTGGCTCTCTGGTGTGGAGTAGACAGGAGGGTGTGCACACTGACAAGGCCCTCCTTTCATCACCACTGCCAGTCGGGCTTTGCAACCACCA Mul-m0008 8
((((((((((.(((((((((.(..((.((((((((.(((.....).))..)))))))).))..).)))).)))))..))))).....))).)).
**********TCTGGTGTGGAGTAGACAGGAG************************************************************** Mul-m0008-5p 8
--------TCTCTGGTGTGGAGTAGACAGGA--------------------------------------------------------------- t0046139 1
----------TCTGGTGTGGAGTAGACAGGA--------------------------------------------------------------- t0030333 2
----------TCTGGTGTGGAGTAGACAGGAG-------------------------------------------------------------- t0036329 2
----------TCTGGTGTGGAGTAGACAGGAGG------------------------------------------------------------- t0081606 1
----------TCTGGTGTGGAGTAGACAGGAGGG------------------------------------------------------------ t0047837 1
------------TGGTGTGGAGTAGACAGGAGGG------------------------------------------------------------ t0105962 1
//
mireap
Mul-m0009 chr26:32011001:32011079:+ 79(nt) -34.20(kcal/mol)
GGGAGGGGCGTAGAGAAGCACTGGGGGAAAGTCTTGGACGTGAGGTGCTGCCCCTTGATGCTTGTCTTCATCCCTTTCG Mul-m0009 18
(..((((..(.(((.(((((..(((((..((((((......)))..)))..)))))..))))).))).)..))))..).
**********TAGAGAAGCACTGGGGGAAAGT*********************************************** Mul-m0009-5p 18
----------TAGAGAAGCACTGGGGGAA-------------------------------------------------- t0095402 1
----------TAGAGAAGCACTGGGGGAAA------------------------------------------------- t0016867 5
----------TAGAGAAGCACTGGGGGAAAG------------------------------------------------ t0098626 1
----------TAGAGAAGCACTGGGGGAAAGT----------------------------------------------- t0010072 10
----------TAGAGAAGCACTGGGGGAAAGTC---------------------------------------------- t0086642 1
//
mireap
Mul-m0010 chr3:19556100:19556165:+ 66(nt) -23.10(kcal/mol)
AACTATCGTTTCGTTTTCTGAGGTGGGACGCTTTAAGCCTTCCCGCCGAGATCCGGAGCTGTCCTC Mul-m0010 7
.......((((((...(((..(((((((.((.....))..))))))).)))..)))))).......
**********TCGTTTTCTGAGGTGGGACGCT********************************** Mul-m0010-5p 7
----------TCGTTTTCTGAGGTGGGACGCT---------------------------------- t0037177 2
------------GTTTTCTGAGGTGGGACG------------------------------------ t0030939 2
------------GTTTTCTGAGGTGGGACGCT---------------------------------- t0037442 2
------------GTTTTCTGAGGTGGGACGCTTT-------------------------------- t0068649 1
//
mireap
Mul-m0011 chr3:18807904:18807983:- 80(nt) -69.90(kcal/mol)
GGAGGGGACAGCGCTGATGCTCTGTGCAGGGCCCGCCATCTGTCCAGGGGCCTGCACACGAGCATCAGCGCTGTCCCCTC Mul-m0011 8
.(((((((((((((((((((((((((((((.(((............))).)))))))).)))))))))))))))))))))
************************************************GGCCTGCACACGAGCATCAGCG********** Mul-m0011-3p 8
------------------------------------------------GGCCTGCACACGAGCATCA------------- t0032795 2
------------------------------------------------GGCCTGCACACGAGCATCAGCG---------- t0013450 6
//
mireap
Mul-m0012 chr4:90340051:90340129:- 79(nt) -45.20(kcal/mol)
CGGGCTGCCCCCAGGGCAGGATGGCTATCTCGGGTGCTTTACTCTCCCGAGGGCTTCCCTGTCCTGCAGGGCCACCTGA Mul-m0012 19
((((..((((.(((((((((..((((..((((((...........))))))))))..)))))))))..))))..)))).
**********CCAGGGCAGGATGGCTATCTCG*********************************************** Mul-m0012-5p 19
----------CCAGGGCAGGATGGCTATCTCG----------------------------------------------- t0010542 9
----------CCAGGGCAGGATGGCTATCTCGG---------------------------------------------- t0021738 3
----------CCAGGGCAGGATGGCTATCTCGGG--------------------------------------------- t0027683 2
-----------CAGGGCAGGATGGCTATCTCG----------------------------------------------- t0034488 2
-----------CAGGGCAGGATGGCTATCTCGG---------------------------------------------- t0020756 3
//
mireap
Mul-m0013 chr5:92226253:92226340:+ 88(nt) -48.40(kcal/mol)
CCCACTTGCGGCAACTAAAGATTCCACATGCTGTACAACAAAGTGAATCAGATGTACCTCATGTGGAATCTTTAGTTGTGGCATGTGG Mul-m0013 5
.((((.(((.((((((((((((((((((((..(((((.(...........).)))))..)))))))))))))))))))).))).))))
********************************************************CCTCATGTGGAATCTTTAGTTG********** Mul-m0013-3p 5
--------------------------------------------------------CCTCATGTGGAATCTTTAGTTG---------- t0015622 5
//
mireap
Mul-m0014 chr7:8913186:8913263:+ 78(nt) -29.60(kcal/mol)
TCTGCCTCCCGTGCCTACTGAGCTGAAACACAGTTGATTTGTGCACACTGGCTCAGTTCAGCAGGAACAGGAGTCAAG Mul-m0014 10
..((.((((.((.(((.(((((((((....((((((.......)).))))..))))))))).))).)).)))).))..
**********GTGCCTACTGAGCTGAAACAC*********************************************** Mul-m0014-5p 10
----------GTGCCTACTGAGCTGAAACAC----------------------------------------------- t0018465 4
----------GTGCCTACTGAGCTGAAACACA---------------------------------------------- t0029598 2
----------GTGCCTACTGAGCTGAAACACAG--------------------------------------------- t0037450 2
----------GTGCCTACTGAGCTGAAACACAGT-------------------------------------------- t0030793 2
//
mireap
Mul-m0015 chr7:9863341:9863436:+ 96(nt) -26.90(kcal/mol)
AGCCCTGGCCTCAAGTGATGGAGAAGATGACCTGGGAGTACTGTGACCGAACTGGGATGTATTCGTACTGTCTGATGGGGCCTGCCCCTCGGGTTT Mul-m0015 15
(((((.(((((((...(((((.(((.(((.((..(..((......))....)..)).))).)))...)))))...)))))))........))))).
**********TCAAGTGATGGAGAAGATGA****************************************************************** Mul-m0015-5p 12
**********************************************************GTATTCGTACTGTCTGATGGGG**************** Mul-m0015-3p 2
---------CTCAAGTGATGGAGAAGATGA------------------------------------------------------------------ t0145307 1
----------TCAAGTGATGGAGAAGATG------------------------------------------------------------------- t0047775 1
----------TCAAGTGATGGAGAAGATGA------------------------------------------------------------------ t0021846 3
----------TCAAGTGATGGAGAAGATGAC----------------------------------------------------------------- t0051466 1
----------TCAAGTGATGGAGAAGATGACC---------------------------------------------------------------- t0026966 2
----------TCAAGTGATGGAGAAGATGACCT--------------------------------------------------------------- t0030938 2
----------TCAAGTGATGGAGAAGATGACCTG-------------------------------------------------------------- t0104318 1
----------TCAAGTGATGGAGAAGATGACCTGG------------------------------------------------------------- t0130330 1
----------------------------------------------CCGAACTGGGATGTATTCGT------------------------------ t0085779 1
----------------------------------------------------------GTATTCGTACTGTCTGATGGG----------------- t0085165 1
-------------------------------------------------------------TTCGTACTGTCTGATGGG----------------- t0056045 1
//
mireap
Mul-m0016 chrX:53483199:53483283:- 85(nt) -32.80(kcal/mol)
ATGAATGCGAAAACCTCAGTCAGCCTTGTGGATGTATGTTCTGCAGACCTGACATCTAGAGGACTGACTGAAATTTTCACTTTCA Mul-m0016 28
.((((.(.(((((..((((((((((((.(((((((..(((.....)))...))))))))))).))))))))..))))).).))))
*****************************************************ATCTAGAGGACTGACTGAAATT********** Mul-m0016-3p 28
--------------------------------------------------GACATCTAGAGGACTGACTGA-------------- t0063625 1
----------------------------------------------------CATCTAGAGGACTGACTGA-------------- t0016394 5
----------------------------------------------------CATCTAGAGGACTGACTGAA------------- t0034358 2
----------------------------------------------------CATCTAGAGGACTGACTGAAAT----------- t0019576 4
----------------------------------------------------CATCTAGAGGACTGACTGAAATT---------- t0122374 1
-----------------------------------------------------ATCTAGAGGACTGACTGA-------------- t0056978 1
-----------------------------------------------------ATCTAGAGGACTGACTGAA------------- t0019916 4
-----------------------------------------------------ATCTAGAGGACTGACTGAAA------------ t0034933 2
-----------------------------------------------------ATCTAGAGGACTGACTGAAAT----------- t0027355 2
-----------------------------------------------------ATCTAGAGGACTGACTGAAATT---------- t0013295 6
//
mireap
Mul-m0017 chrX:93542385:93542462:- 78(nt) -43.70(kcal/mol)
TGGGCTGGCCAAAAAGTTCAGTTGGATTCATCCGTAAGATGGTATGGAAAATCCGAACGAACTTTTTGGCCAACCCAA Mul-m0017 19
((((.((((((((((((((..(((((((..((((((......)))))).)))))))..)))))))))))))).)))).
**********AAAAAGTTCAGTTGGATTCAT*********************************************** Mul-m0017-5p 19
----------AAAAAGTTCAGTTGGATTC------------------------------------------------- t0092122 1
----------AAAAAGTTCAGTTGGATTCAT----------------------------------------------- t0008089 13
----------AAAAAGTTCAGTTGGATTCATC---------------------------------------------- t0018141 4
----------AAAAAGTTCAGTTGGATTCATCCG-------------------------------------------- t0138816 1
//
mireap
Uni-m0001 C64456798:73:146:+ 74(nt) -33.90(kcal/mol)
CGGATCGGGAGCGAGGCTGTGGCGAGTGCGGCGCTGACAGAGACGCGCGCGCGCGACTCAGCTCGGACCCCGGA Uni-m0001 21
....(((((..(..(((((.(.((.((((((((((.....)).))).))))).)).).)))))..)..))))).
**********GCGAGGCTGTGGCGAGTGCGG******************************************* Uni-m0001-5p 16
**********************************************GCGCGCGCGACTCAGCTCGGA******* Uni-m0001-3p 5
---------AGCGAGGCTGTGGCGAGTGCG-------------------------------------------- t0038833 2
---------AGCGAGGCTGTGGCGAGTGCGG------------------------------------------- t0020430 5
----------GCGAGGCTGTGGCGAGTGCGG------------------------------------------- t0014420 9
----------------------------------------------GCGCGCGCGACTCAGCTCGGA------- t0031319 3
----------------------------------------------GCGCGCGCGACTCAGCTCGGACC----- t0040174 2
//
mireap
Uni-m0002 C65422896:69:146:- 78(nt) -26.70(kcal/mol)
TGCCCTGGACCGTCCCAATGGTCTCTGCCTGACTCTCCAACTCTAGAACCGGGGACTGTGGAGACGGAGCCCACGGAG Uni-m0002 24
..((.(((.((((((((.(((((((((.(((............)))...)))))))))))).)))))...))).))..
***********************************************ACCGGGGACTGTGGAGACGGA********** Uni-m0002-3p 24
----------------------------------------------AACCGGGGACTGTGGAGACGGA---------- t0023896 4
----------------------------------------------AACCGGGGACTGTGGAGACGGAG--------- t0048455 2
----------------------------------------------AACCGGGGACTGTGGAGACGGAGCC------- t0164220 1
-----------------------------------------------ACCGGGGACTGTGGAGACGG----------- t0213542 1
-----------------------------------------------ACCGGGGACTGTGGAGACGGA---------- t0015857 8
-----------------------------------------------ACCGGGGACTGTGGAGACGGAG--------- t0020375 6
-----------------------------------------------ACCGGGGACTGTGGAGACGGAGC-------- t0055941 1
------------------------------------------------CCGGGGACTGTGGAGACGGAG--------- t0123168 1
//
mireap
Uni-m0003 chr13:50806005:50806100:- 96(nt) -26.40(kcal/mol)
GATGCTGGCTTTGCAGTGATGACTTGAGTCTGTCAATCCCCTGAGTGAGTGTAATCACTGATGTCTCCATGTCTCTGAGCAAAGCCTCTGAGTAAG Uni-m0003 12
..((((((((((((...((.(((..(((.(.((((.........((((......))))))))).)))...)))))...))))))))....))))..
**********TTGCAGTGATGACTTGAGTCTGT*************************************************************** Uni-m0003-5p 12
----------TTGCAGTGATGACTTGAGT------------------------------------------------------------------- t0078721 1
----------TTGCAGTGATGACTTGAGTCTG---------------------------------------------------------------- t0042124 2
----------TTGCAGTGATGACTTGAGTCTGT--------------------------------------------------------------- t0018782 6
----------TTGCAGTGATGACTTGAGTCTGTC-------------------------------------------------------------- t0044735 2
-----------TGCAGTGATGACTTGAGTCTGT--------------------------------------------------------------- t0084439 1
//
mireap
Uni-m0004 chr15:27868993:27869076:- 84(nt) -40.50(kcal/mol)
GCTGGGGGCAAAGGAGTAGCGGGAACGTGGAGGGCTGCTTTGTGACCTGGCCGCATTCCGGCTTTTCTCCTACAGCCGCCCAAG Uni-m0004 8
..(((((((..(((((.(((.((((.((((.(((..((...))..)))..)))).)))).)))...)))))...))).))))..
**********AAGGAGTAGCGGGAACGTGGAG**************************************************** Uni-m0004-5p 8
----------AAGGAGTAGCGGGAACGTGG------------------------------------------------------ t0038554 2
----------AAGGAGTAGCGGGAACGTGGAG---------------------------------------------------- t0027336 4
----------AAGGAGTAGCGGGAACGTGGAGG--------------------------------------------------- t0037504 2
//
mireap
Uni-m0005 chr15:27870099:27870182:- 84(nt) -40.50(kcal/mol)
GCTGGGGGCAAAGGAGTAGCGGGAACGTGGAGGGCTGCTTTGTGACCTGGCCGCATTCCGGCTTTTCTCCTACAGCCGCCCAAG Uni-m0005 8
..(((((((..(((((.(((.((((.((((.(((..((...))..)))..)))).)))).)))...)))))...))).))))..
**********AAGGAGTAGCGGGAACGTGGAG**************************************************** Uni-m0005-5p 8
----------AAGGAGTAGCGGGAACGTGG------------------------------------------------------ t0038554 2
----------AAGGAGTAGCGGGAACGTGGAG---------------------------------------------------- t0027336 4
----------AAGGAGTAGCGGGAACGTGGAGG--------------------------------------------------- t0037504 2
//
mireap
Uni-m0006 chr17:60239326:60239406:+ 81(nt) -66.09(kcal/mol)
CTTCATCTGAGATGAGGCTCAGCGAGCCCTGGTCCCTGTGTCTGATTCCCAGGGCTCGCTGAGCCTCATCTTAGATGAAGG Uni-m0006 7
((((((((((((((((((((((((((((((((................)))))))))))))))))))))))))))))))).
**********GATGAGGCTCAGCGAGCCCTGG************************************************* Uni-m0006-5p 7
----------GATGAGGCTCAGCGAGCCCTGG------------------------------------------------- t0019230 6
----------GATGAGGCTCAGCGAGCCCTGGT------------------------------------------------ t0140248 1
//
mireap
Uni-m0007 chr17:60239325:60239405:- 81(nt) -64.40(kcal/mol)
CTTCATCTAAGATGAGGCTCAGCGAGCCCTGGGAATCAGACACAGGGACCAGGGCTCGCTGAGCCTCATCTCAGATGAAGG Uni-m0007 6
((((((((.(((((((((((((((((((((((...((.......))..))))))))))))))))))))))).)))))))).
**********GATGAGGCTCAGCGAGCCCTGG************************************************* Uni-m0007-5p 6
----------GATGAGGCTCAGCGAGCCCTGG------------------------------------------------- t0019230 6
//
mireap
Uni-m0008 chr18:24548896:24548972:+ 77(nt) -18.19(kcal/mol)
TAGTGACTAAATGACAAAGAAGCGGTGAACTGGCTACCCGACTCTCACTCCTGTTCCCTGCTCCTTTGCCAGTACGA Uni-m0008 15
..(((......((.(((((.(((((.((((.((................)).)))).))))).))))).)).)))..
**********ATGACAAAGAAGCGGTGAACT********************************************** Uni-m0008-5p 15
---------AATGACAAAGAAGCGGTGAACT---------------------------------------------- t0131949 1
---------AATGACAAAGAAGCGGTGAACTG--------------------------------------------- t0088002 1
----------ATGACAAAGAAGCGGTGAACT---------------------------------------------- t0025133 4
----------ATGACAAAGAAGCGGTGAACTG--------------------------------------------- t0034934 3
----------ATGACAAAGAAGCGGTGAACTGG-------------------------------------------- t0194142 1
-----------TGACAAAGAAGCGGTGAACTGG-------------------------------------------- t0176367 1
-----------TGACAAAGAAGCGGTGAACTGGC------------------------------------------- t0037868 2
------------GACAAAGAAGCGGTGAACTGGC------------------------------------------- t0232797 1
-------------ACAAAGAAGCGGTGAACTGGC------------------------------------------- t0149258 1
//
mireap
Uni-m0009 chr18:24921847:24921929:- 83(nt) -40.30(kcal/mol)
CACCCGCCGTGGGCCAGGCTCAGTGATACCACCATTATAGCTGGGTTTGTGGGGTACCACTGTAGGCCAGGCTCTGGGCTGGT Uni-m0009 9
.(((.(((..(((((.(((((((((.((((.((((...(((...))).)))))))).)))))..)))).)))))..))).)))
****************************************************GGTACCACTGTAGGCCAGGCT********** Uni-m0009-3p 9
--------------------------------------------------GGGGTACCACTGTAGGCCAGGC----------- t0049163 2
--------------------------------------------------GGGGTACCACTGTAGGCCAGGCT---------- t0044614 2
--------------------------------------------------GGGGTACCACTGTAGGCCAGGCTC--------- t0098003 1
---------------------------------------------------GGGTACCACTGTAGGCCAGGCTC--------- t0052425 2
----------------------------------------------------GGTACCACTGTAGGCCAGGCT---------- t0036732 2
//
mireap
Uni-m0010 chr20:70235571:70235650:+ 80(nt) -26.40(kcal/mol)
AACTGCGAGGAACAGCGTGGATTTCAGTTGGCTACTGACAGATGAGAGACGCCACTGAAAGCACACTGTCCGTCGGGCTC Uni-m0010 7
.....((((((.(((.(((..(((((((.(((..((..(....)..))..)))))))))).))).)))))).))).....
**********AACAGCGTGGATTTCAGTTGGCT*********************************************** Uni-m0010-5p 7
----------AACAGCGTGGATTTCAGTTGG------------------------------------------------- t0050051 2
----------AACAGCGTGGATTTCAGTTGGC------------------------------------------------ t0183702 1
----------AACAGCGTGGATTTCAGTTGGCT----------------------------------------------- t0027480 4
//
mireap
Uni-m0011 chr22:11692314:11692384:+ 71(nt) -26.90(kcal/mol)
ACTGCCCTTTCCAGGAGTGTCTTTGGATTGTCTGGAGCCTGGGCAATTCTGAGAACTCCTGCAAGCCCACT Uni-m0011 6
..((..(((..(((((((.((((.((((((((..(...)..)))))))).))))))))))).)))..))..
**********CCAGGAGTGTCTTTGGATTGTC*************************************** Uni-m0011-5p 6
----------CCAGGAGTGTCTTTGGATTGT---------------------------------------- t0115654 1
----------CCAGGAGTGTCTTTGGATTGTC--------------------------------------- t0035308 3
----------CCAGGAGTGTCTTTGGATTGTCT-------------------------------------- t0044866 2
//
mireap
Uni-m0012 chr23:27562476:27562560:+ 85(nt) -27.50(kcal/mol)
TGCTTTTTCCGAGGTGTCAGGATGGCCGAGTGGTCTAAGGCGCCAGACTCAAGCTTAGAGCTTCCCCGCCTTGGGGATTCTGGTC Uni-m0012 13
.(((.(..((((((((...(((.(((((((((((((........)))))...)))).).)))))).))))))))..)....))).
**********GAGGTGTCAGGATGGCCGAG******************************************************* Uni-m0012-5p 13
----------GAGGTGTCAGGATGGCCGAG------------------------------------------------------- t0020242 6
----------GAGGTGTCAGGATGGCCGAGT------------------------------------------------------ t0026532 4
----------GAGGTGTCAGGATGGCCGAGTGG---------------------------------------------------- t0160757 1
----------GAGGTGTCAGGATGGCCGAGTGGTC-------------------------------------------------- t0123962 1
-----------AGGTGTCAGGATGGCCGAGTGGTC-------------------------------------------------- t0139581 1
//
mireap
Uni-m0013 chr25:33879412:33879493:- 82(nt) -41.14(kcal/mol)
GACGTTGCGGCATGCGGGATCTTTAGTTGTGGCGTGTGCATTCTTAGTTGCAGCAACTAAAGATCCCTCAGGCTGCAGTGAA Uni-m0013 6
..(((((((((.((.(((((((((((((((.(((..............))).))))))))))))))).)).)))))))))..
**************************************************CAGCAACTAAAGATCCCTCAGG********** Uni-m0013-3p 6
--------------------------------------------------CAGCAACTAAAGATCCCTCAG----------- t0230126 1
--------------------------------------------------CAGCAACTAAAGATCCCTCAGG---------- t0022700 5
//
mireap
Uni-m0014 chr25:36469371:36469449:- 79(nt) -42.10(kcal/mol)
AGTATTGGGTTGGCCACAAGTTTGTTCAAATTTTCCTATAACGGTAAAATCTGAACGAACTTTGTGGCAAACCCAATAC Uni-m0014 6
.((((((((((.((((((((((((((((.(((((((......)).))))).))))))))).))))))).))))))))))
*************************************************TCTGAACGAACTTTGTGGCA********** Uni-m0014-3p 6
-------------------------------------------------TCTGAACGAACTTTGTGGCA---------- t0027093 4
-------------------------------------------------TCTGAACGAACTTTGTGGCAA--------- t0193049 1
-------------------------------------------------TCTGAACGAACTTTGTGGCAAAC------- t0204414 1
//
mireap
Uni-m0015 chr26:32011001:32011079:+ 79(nt) -34.20(kcal/mol)
GGGAGGGGCGTAGAGAAGCACTGGGGGAAAGTCTTGGACGTGAGGTGCTGCCCCTTGATGCTTGTCTTCATCCCTTTCG Uni-m0015 21
(..((((..(.(((.(((((..(((((..((((((......)))..)))..)))))..))))).))).)..))))..).
**********TAGAGAAGCACTGGGGGAAAGT*********************************************** Uni-m0015-5p 21
----------TAGAGAAGCACTGGGGGAA-------------------------------------------------- t0043578 2
----------TAGAGAAGCACTGGGGGAAA------------------------------------------------- t0051239 2
----------TAGAGAAGCACTGGGGGAAAG------------------------------------------------ t0044033 2
----------TAGAGAAGCACTGGGGGAAAGT----------------------------------------------- t0010737 14
----------TAGAGAAGCACTGGGGGAAAGTC---------------------------------------------- t0125803 1
//
mireap
Uni-m0016 chr29:28511790:28511869:+ 80(nt) -33.20(kcal/mol)
AGAGCCCATGCCCAGGGACTGGGAGTAAGGTAGGTCCAGCTTTTGTGACCTGCTCTCTCTGTCTCTTGTAGAATGGCTGT Uni-m0016 5
..((((..(((..((((((.(((((...(((((((((((...))).))))))))))))).)))))).)))....))))..
**********CCCAGGGACTGGGAGTAAGGTA************************************************ Uni-m0016-5p 5
----------CCCAGGGACTGGGAGTAAGGTA------------------------------------------------ t0043010 2
----------CCCAGGGACTGGGAGTAAGGTAG----------------------------------------------- t0050984 2
----------CCCAGGGACTGGGAGTAAGGTAGGT--------------------------------------------- t0168407 1
//
mireap
Uni-m0017 chr3:7813722:7813818:- 97(nt) -41.12(kcal/mol)
GGGCCTTCACTAGAGGATAGAGTTAAGGGAAGCAAGTGGATTTGGTGGACAGTGCTTTCCTTAGTCTATCCTCTTCTTGAGGACGTGTGGAGAGCAG Uni-m0017 5
..((((((((.((((((((((.((((((((((((..((..(.....)..)).))))))))))))))))))))))............)))))).))..
**********TAGAGGATAGAGTTAAGGGAAG***************************************************************** Uni-m0017-5p 5
----------TAGAGGATAGAGTTAAGGGAA------------------------------------------------------------------ t0054942 1
----------TAGAGGATAGAGTTAAGGGAAG----------------------------------------------------------------- t0026360 4
//
mireap
Uni-m0018 chr3:18807904:18807983:- 80(nt) -69.90(kcal/mol)
GGAGGGGACAGCGCTGATGCTCTGTGCAGGGCCCGCCATCTGTCCAGGGGCCTGCACACGAGCATCAGCGCTGTCCCCTC Uni-m0018 5
.(((((((((((((((((((((((((((((.(((............))).)))))))).)))))))))))))))))))))
************************************************GGCCTGCACACGAGCATCAGCG********** Uni-m0018-3p 5
------------------------------------------------GGCCTGCACACGAGCATCAGCG---------- t0024324 4
------------------------------------------------GGCCTGCACACGAGCATCAGCGC--------- t0174830 1
//
mireap
Uni-m0019 chr4:32345126:32345226:- 101(nt) -27.40(kcal/mol)
GCGTACTATCAATAGGAGCTGTATTCGCCATCATAGGAGGGTTTGTACATTGATTCCCCCTATTCTCAGGCTACACTCTTAATGATACATGAGCCAAAATC Uni-m0019 18
((....(((((.((((((.((((...(((...(((((.(((..(........)..)))))))).....))))))))))))).))))).....)).......
*******************************************************************AGGCTACACTCTTAATGATACATG********** Uni-m0019-3p 17
------------------------------------------------------------------CAGGCTACACTCTTAATGATACAT----------- t0040797 2
-------------------------------------------------------------------AGGCTACACTCTTAATGATACA------------ t0026968 4
-------------------------------------------------------------------AGGCTACACTCTTAATGATACAT----------- t0024151 4
-------------------------------------------------------------------AGGCTACACTCTTAATGATACATG---------- t0018425 6
-------------------------------------------------------------------AGGCTACACTCTTAATGATACATGA--------- t0149878 1
------------------------------------------------------------------------ACACTCTTAATGATACATGAGCCAA---- t0194616 1
//
mireap
Uni-m0020 chr4:90340052:90340129:- 78(nt) -44.10(kcal/mol)
CGGGCTGCCCCCAGGGCAGGATGGCTATCTCGGGTGCTTTACTCTCCCGAGGGCTTCCCTGTCCTGCAGGGCCACCTG Uni-m0020 12
((((..((((.(((((((((..((((..((((((...........))))))))))..)))))))))..))))..))))
**********CCAGGGCAGGATGGCTATCTCG********************************************** Uni-m0020-5p 11
***********************************************CGAGGGCTTCCCTGTCCTGCA********** Uni-m0020-3p 1
----------CCAGGGCAGGATGGCTATCTCG---------------------------------------------- t0022045 5
----------CCAGGGCAGGATGGCTATCTCGG--------------------------------------------- t0024721 4
----------CCAGGGCAGGATGGCTATCTCGGG-------------------------------------------- t0038108 2
-----------------------------------------------CGAGGGCTTCCCTGTCCTGCA---------- t0161724 1
//
mireap
Uni-m0021 chr5:94960993:94961081:+ 89(nt) -32.50(kcal/mol)
ACGCACAGCAAGCTCCCTCTCAGTTTAGGAGGGCCGTCCTGAGAATAGGGCTGGCTCTTAAAGGCACGAGAGGACAGTTTAAGATGAGA Uni-m0021 77
.........(((((.((((((.((((..(((((((((((((....)))))).)))))))..))))..))))))..))))).........
*******************************************************TCTTAAAGGCACGAGAGGACAGTT********** Uni-m0021-3p 76
-------------------------------GGCCGTCCTGAGAATAGGGCTG------------------------------------ t0158296 1
-----------------------------------------------------GCTCTTAAAGGCACGAGAGGACAGTT---------- t0031146 3
-------------------------------------------------------TCTTAAAGGCACGAGAGGACAG------------ t0113572 1
-------------------------------------------------------TCTTAAAGGCACGAGAGGACAGT----------- t0045794 2
-------------------------------------------------------TCTTAAAGGCACGAGAGGACAGTT---------- t0003208 62
-------------------------------------------------------TCTTAAAGGCACGAGAGGACAGTTT--------- t0015482 8
//
mireap
Uni-m0022 chr7:9863341:9863436:+ 96(nt) -26.90(kcal/mol)
AGCCCTGGCCTCAAGTGATGGAGAAGATGACCTGGGAGTACTGTGACCGAACTGGGATGTATTCGTACTGTCTGATGGGGCCTGCCCCTCGGGTTT Uni-m0022 17
(((((.(((((((...(((((.(((.(((.((..(..((......))....)..)).))).)))...)))))...)))))))........))))).
**********TCAAGTGATGGAGAAGATGACC**************************************************************** Uni-m0022-5p 14
********************************************************ATGTATTCGTACTGTCTGATGGGG**************** Uni-m0022-3p 3
---------CTCAAGTGATGGAGAAGATGACC---------------------------------------------------------------- t0231938 1
---------CTCAAGTGATGGAGAAGATGACCT--------------------------------------------------------------- t0195280 1
---------CTCAAGTGATGGAGAAGATGACCTGG------------------------------------------------------------- t0076815 1
----------TCAAGTGATGGAGAAGATG------------------------------------------------------------------- t0067332 1
----------TCAAGTGATGGAGAAGATGA------------------------------------------------------------------ t0103732 1
----------TCAAGTGATGGAGAAGATGAC----------------------------------------------------------------- t0072668 1
----------TCAAGTGATGGAGAAGATGACC---------------------------------------------------------------- t0028796 3
----------TCAAGTGATGGAGAAGATGACCT--------------------------------------------------------------- t0130125 1
----------TCAAGTGATGGAGAAGATGACCTG-------------------------------------------------------------- t0152412 1
----------TCAAGTGATGGAGAAGATGACCTGG------------------------------------------------------------- t0048316 2
----------TCAAGTGATGGAGAAGATGACCTGGG------------------------------------------------------------ t0121030 1
-----------------------------------------------------------TATTCGTACTGTCTGATGGG----------------- t0047544 2
------------------------------------------------------------ATTCGTACTGTCTGATGGG----------------- t0116648 1
//
mireap
Uni-m0023 chr9:47379695:47379776:- 82(nt) -51.10(kcal/mol)
TGCCGCGTTGCACAGCTCCAGGGGACGCCGTTCCTGTCCTGGACTATGTGAGTGGTGCTCCCTGGAGCTGAGCAGCGCACAG Uni-m0023 5
....(((((((.(((((((((((..(((((((((.(((...)))...).))))))))..))))))))))).)))))))....
**********CACAGCTCCAGGGGACGCCGTT************************************************** Uni-m0023-5p 5
----------CACAGCTCCAGGGGACGCCGT--------------------------------------------------- t0051018 2
----------CACAGCTCCAGGGGACGCCGTT-------------------------------------------------- t0043504 2
----------CACAGCTCCAGGGGACGCCGTTC------------------------------------------------- t0105750 1
//
mireap
Uni-m0024 chrX:21671506:21671599:- 94(nt) -29.30(kcal/mol)
AGATGACCTGTTTCTGGGTTGGGGTTTTGCATGTAGCAGAGCAGCTCTCTCGCTTTGATCTGTTGAAAGTCAGCCCTCGACACAAGGGTCTGTA Uni-m0024 17
....(((((((.((.(((((((..(((.(((.(...((((((((....)).))))))..)))).)))..)))))))..)).))..)))))....
****************************************************************GAAAGTCAGCCCTCGACACA********** Uni-m0024-3p 17
--------------------------------------------------------------TTGAAAGTCAGCCCTCGAC------------- t0089050 1
---------------------------------------------------------------TGAAAGTCAGCCCTCGACACA---------- t0017067 7
---------------------------------------------------------------TGAAAGTCAGCCCTCGACACAA--------- t0052739 1
---------------------------------------------------------------TGAAAGTCAGCCCTCGACACAAG-------- t0188209 1
----------------------------------------------------------------GAAAGTCAGCCCTCGACACA---------- t0017438 7
//
mireap
Uni-m0025 chrX:53483199:53483283:- 85(nt) -32.80(kcal/mol)
ATGAATGCGAAAACCTCAGTCAGCCTTGTGGATGTATGTTCTGCAGACCTGACATCTAGAGGACTGACTGAAATTTTCACTTTCA Uni-m0025 32
.((((.(.(((((..((((((((((((.(((((((..(((.....)))...))))))))))).))))))))..))))).).))))
*****************************************************ATCTAGAGGACTGACTGAAATT********** Uni-m0025-3p 32
----------------------------------------------------CATCTAGAGGACTGACTGA-------------- t0022683 5
----------------------------------------------------CATCTAGAGGACTGACTGAA------------- t0033379 3
----------------------------------------------------CATCTAGAGGACTGACTGAAA------------ t0041384 2
----------------------------------------------------CATCTAGAGGACTGACTGAAAT----------- t0033996 3
-----------------------------------------------------ATCTAGAGGACTGACTGA-------------- t0038155 2
-----------------------------------------------------ATCTAGAGGACTGACTGAA------------- t0034778 3
-----------------------------------------------------ATCTAGAGGACTGACTGAAA------------ t0033777 3
-----------------------------------------------------ATCTAGAGGACTGACTGAAAT----------- t0037718 2
-----------------------------------------------------ATCTAGAGGACTGACTGAAATT---------- t0016587 7
------------------------------------------------------TCTAGAGGACTGACTGAAATT---------- t0040420 2
//
mireap
Uni-m0026 chrX:93542385:93542462:- 78(nt) -43.70(kcal/mol)
TGGGCTGGCCAAAAAGTTCAGTTGGATTCATCCGTAAGATGGTATGGAAAATCCGAACGAACTTTTTGGCCAACCCAA Uni-m0026 13
((((.((((((((((((((..(((((((..((((((......)))))).)))))))..)))))))))))))).)))).
**********AAAAAGTTCAGTTGGATTCAT*********************************************** Uni-m0026-5p 13
----------AAAAAGTTCAGTTGGATTCA------------------------------------------------ t0198804 1
----------AAAAAGTTCAGTTGGATTCAT----------------------------------------------- t0014580 9
----------AAAAAGTTCAGTTGGATTCATC---------------------------------------------- t0030563 3
//

## Sheet: Table 2
Table 2 Information on putative miRNAs of two libraries
ID	Location	MFE	Id(5p)	Id(3p)	count	count(5p)	count(3p)	Precursor sequence	structure	seq(5p)	seq(3p)	Co-expressed
Mul-m0001	C65422896:68:146:-	-27.7	-	Mul-m0001-3p	15	-	15	TGCCCTGGACCGTCCCAATGGTCTCTGCCTGACTCTCCAACTCTAGAACCGGGGACTGTGGAGACGGAGCCCACGGAGC	.(((((((.((((((((.(((((((((.(((............)))...)))))))))))).)))))...))).)).))	-	ACCGGGGACTGTGGAGACGGAG
Mul-m0002	chr13:50806005:50806100:-	-26.4	Mul-m0002-5p	-	11	11	-	GATGCTGGCTTTGCAGTGATGACTTGAGTCTGTCAATCCCCTGAGTGAGTGTAATCACTGATGTCTCCATGTCTCTGAGCAAAGCCTCTGAGTAAG	..((((((((((((...((.(((..(((.(.((((.........((((......))))))))).)))...)))))...))))))))....))))..	TTGCAGTGATGACTTGAGTCTGT	-	Co-expressed with Uni-m0003
Mul-m0003	chr13:61256351:61256446:-	-48.6	Mul-m0003-5p	-	8	8	-	CGCTGACTACAACTCCCGGTAGGCAACGCGCCGGCCGTGCTTCAAAGCTAATGGAAGGAGGCGCGCTGCATGCCGGGAGGATATAGTCTTCCGGCT	.((((((((...(((((((((.(((.((((((..(((((((....)))..)))).....)))))).))).)))))))))....)))))....))).	AACTCCCGGTAGGCAACGCGC	-
Mul-m0004	chr15:15297127:15297200:+	-25.2	Mul-m0004-5p	-	9	9	-	GCTTTTCTGGCTCTTGGGCTCGGATCTAGGTTGCGTTAACATGGCGAAACGCACCAAGGTCGGAATCGTGGGCA	.........((((.(((..((.(((((.(((.(((((..........)))))))).))))).)).))).)))).	CTCTTGGGCTCGGATCTAGGTTG	-
Mul-m0005	chr17:60239326:60239406:+	-66.09	Mul-m0005-5p	-	12	12	-	CTTCATCTGAGATGAGGCTCAGCGAGCCCTGGTCCCTGTGTCTGATTCCCAGGGCTCGCTGAGCCTCATCTTAGATGAAGG	((((((((((((((((((((((((((((((((................)))))))))))))))))))))))))))))))).	GATGAGGCTCAGCGAGCCCTGG	-	Co-expressed with Uni-m0006
Mul-m0006	chr17:60239325:60239405:-	-64.4	Mul-m0006-5p	-	10	10	-	CTTCATCTAAGATGAGGCTCAGCGAGCCCTGGGAATCAGACACAGGGACCAGGGCTCGCTGAGCCTCATCTCAGATGAAGG	((((((((.(((((((((((((((((((((((...((.......))..))))))))))))))))))))))).)))))))).	GATGAGGCTCAGCGAGCCCTGG	-	Co-expressed with Uni-m0007
Mul-m0007	chr18:24548895:24548973:+	-18.19	Mul-m0007-5p	-	13	13	-	TTAGTGACTAAATGACAAAGAAGCGGTGAACTGGCTACCCGACTCTCACTCCTGTTCCCTGCTCCTTTGCCAGTACGAC	...(((......((.(((((.(((((.((((.((................)).)))).))))).))))).)).)))...	AATGACAAAGAAGCGGTGAACT	-
Mul-m0008	chr19:26318144:26318237:-	-41	Mul-m0008-5p	-	8	8	-	GGGGTGGCTCTCTGGTGTGGAGTAGACAGGAGGGTGTGCACACTGACAAGGCCCTCCTTTCATCACCACTGCCAGTCGGGCTTTGCAACCACCA	((((((((((.(((((((((.(..((.((((((((.(((.....).))..)))))))).))..).)))).)))))..))))).....))).)).	TCTGGTGTGGAGTAGACAGGAG	-
Mul-m0009	chr26:32011001:32011079:+	-34.2	Mul-m0009-5p	-	18	18	-	GGGAGGGGCGTAGAGAAGCACTGGGGGAAAGTCTTGGACGTGAGGTGCTGCCCCTTGATGCTTGTCTTCATCCCTTTCG	(..((((..(.(((.(((((..(((((..((((((......)))..)))..)))))..))))).))).)..))))..).	TAGAGAAGCACTGGGGGAAAGT	-	Co-expressed with Uni-m0015
Mul-m0010	chr3:19556100:19556165:+	-23.1	Mul-m0010-5p	-	7	7	-	AACTATCGTTTCGTTTTCTGAGGTGGGACGCTTTAAGCCTTCCCGCCGAGATCCGGAGCTGTCCTC	.......((((((...(((..(((((((.((.....))..))))))).)))..)))))).......	TCGTTTTCTGAGGTGGGACGCT	-
Mul-m0011	chr3:18807904:18807983:-	-69.9	-	Mul-m0011-3p	8	-	8	GGAGGGGACAGCGCTGATGCTCTGTGCAGGGCCCGCCATCTGTCCAGGGGCCTGCACACGAGCATCAGCGCTGTCCCCTC	.(((((((((((((((((((((((((((((.(((............))).)))))))).)))))))))))))))))))))	-	GGCCTGCACACGAGCATCAGCG	Co-expressed with Uni-m0018
Mul-m0012	chr4:90340051:90340129:-	-45.2	Mul-m0012-5p	-	19	19	-	CGGGCTGCCCCCAGGGCAGGATGGCTATCTCGGGTGCTTTACTCTCCCGAGGGCTTCCCTGTCCTGCAGGGCCACCTGA	((((..((((.(((((((((..((((..((((((...........))))))))))..)))))))))..))))..)))).	CCAGGGCAGGATGGCTATCTCG	-
Mul-m0013	chr5:92226253:92226340:+	-48.4	-	Mul-m0013-3p	5	-	5	CCCACTTGCGGCAACTAAAGATTCCACATGCTGTACAACAAAGTGAATCAGATGTACCTCATGTGGAATCTTTAGTTGTGGCATGTGG	.((((.(((.((((((((((((((((((((..(((((.(...........).)))))..)))))))))))))))))))).))).))))	-	CCTCATGTGGAATCTTTAGTTG
Mul-m0014	chr7:8913186:8913263:+	-29.6	Mul-m0014-5p	-	10	10	-	TCTGCCTCCCGTGCCTACTGAGCTGAAACACAGTTGATTTGTGCACACTGGCTCAGTTCAGCAGGAACAGGAGTCAAG	..((.((((.((.(((.(((((((((....((((((.......)).))))..))))))))).))).)).)))).))..	GTGCCTACTGAGCTGAAACAC	-
Mul-m0015	chr7:9863341:9863436:+	-26.9	Mul-m0015-5p	Mul-m0015-3p	15	12	2	AGCCCTGGCCTCAAGTGATGGAGAAGATGACCTGGGAGTACTGTGACCGAACTGGGATGTATTCGTACTGTCTGATGGGGCCTGCCCCTCGGGTTT	(((((.(((((((...(((((.(((.(((.((..(..((......))....)..)).))).)))...)))))...)))))))........))))).	TCAAGTGATGGAGAAGATGA	GTATTCGTACTGTCTGATGGGG	Co-expressed with Uni-m0022
Mul-m0016	chrX:53483199:53483283:-	-32.8	-	Mul-m0016-3p	28	-	28	ATGAATGCGAAAACCTCAGTCAGCCTTGTGGATGTATGTTCTGCAGACCTGACATCTAGAGGACTGACTGAAATTTTCACTTTCA	.((((.(.(((((..((((((((((((.(((((((..(((.....)))...))))))))))).))))))))..))))).).))))	-	ATCTAGAGGACTGACTGAAATT	Co-expressed with Uni-m0025
Mul-m0017	chrX:93542385:93542462:-	-43.7	Mul-m0017-5p	-	19	19	-	TGGGCTGGCCAAAAAGTTCAGTTGGATTCATCCGTAAGATGGTATGGAAAATCCGAACGAACTTTTTGGCCAACCCAA	((((.((((((((((((((..(((((((..((((((......)))))).)))))))..)))))))))))))).)))).	AAAAAGTTCAGTTGGATTCAT	-	Co-expressed with Uni-m0026
Uni-m0001	C64456798:73:146:+	-33.9	Uni-m0001-5p	Uni-m0001-3p	21	16	5	CGGATCGGGAGCGAGGCTGTGGCGAGTGCGGCGCTGACAGAGACGCGCGCGCGCGACTCAGCTCGGACCCCGGA	....(((((..(..(((((.(.((.((((((((((.....)).))).))))).)).).)))))..)..))))).	GCGAGGCTGTGGCGAGTGCGG	GCGCGCGCGACTCAGCTCGGA
Uni-m0002	C65422896:69:146:-	-26.7	-	Uni-m0002-3p	24	-	24	TGCCCTGGACCGTCCCAATGGTCTCTGCCTGACTCTCCAACTCTAGAACCGGGGACTGTGGAGACGGAGCCCACGGAG	..((.(((.((((((((.(((((((((.(((............)))...)))))))))))).)))))...))).))..	-	ACCGGGGACTGTGGAGACGGA
Uni-m0003	chr13:50806005:50806100:-	-26.4	Uni-m0003-5p	-	12	12	-	GATGCTGGCTTTGCAGTGATGACTTGAGTCTGTCAATCCCCTGAGTGAGTGTAATCACTGATGTCTCCATGTCTCTGAGCAAAGCCTCTGAGTAAG	..((((((((((((...((.(((..(((.(.((((.........((((......))))))))).)))...)))))...))))))))....))))..	TTGCAGTGATGACTTGAGTCTGT	-	Co-expressed with Mul-m0002
Uni-m0004	chr15:27868993:27869076:-	-40.5	Uni-m0004-5p	-	8	8	-	GCTGGGGGCAAAGGAGTAGCGGGAACGTGGAGGGCTGCTTTGTGACCTGGCCGCATTCCGGCTTTTCTCCTACAGCCGCCCAAG	..(((((((..(((((.(((.((((.((((.(((..((...))..)))..)))).)))).)))...)))))...))).))))..	AAGGAGTAGCGGGAACGTGGAG	-
Uni-m0005	chr15:27870099:27870182:-	-40.5	Uni-m0005-5p	-	8	8	-	GCTGGGGGCAAAGGAGTAGCGGGAACGTGGAGGGCTGCTTTGTGACCTGGCCGCATTCCGGCTTTTCTCCTACAGCCGCCCAAG	..(((((((..(((((.(((.((((.((((.(((..((...))..)))..)))).)))).)))...)))))...))).))))..	AAGGAGTAGCGGGAACGTGGAG	-
Uni-m0006	chr17:60239326:60239406:+	-66.09	Uni-m0006-5p	-	7	7	-	CTTCATCTGAGATGAGGCTCAGCGAGCCCTGGTCCCTGTGTCTGATTCCCAGGGCTCGCTGAGCCTCATCTTAGATGAAGG	((((((((((((((((((((((((((((((((................)))))))))))))))))))))))))))))))).	GATGAGGCTCAGCGAGCCCTGG	-	Co-expressed with Mul-m0005
Uni-m0007	chr17:60239325:60239405:-	-64.4	Uni-m0007-5p	-	6	6	-	CTTCATCTAAGATGAGGCTCAGCGAGCCCTGGGAATCAGACACAGGGACCAGGGCTCGCTGAGCCTCATCTCAGATGAAGG	((((((((.(((((((((((((((((((((((...((.......))..))))))))))))))))))))))).)))))))).	GATGAGGCTCAGCGAGCCCTGG	-	Co-expressed with Mul-m0006
Uni-m0008	chr18:24548896:24548972:+	-18.19	Uni-m0008-5p	-	15	15	-	TAGTGACTAAATGACAAAGAAGCGGTGAACTGGCTACCCGACTCTCACTCCTGTTCCCTGCTCCTTTGCCAGTACGA	..(((......((.(((((.(((((.((((.((................)).)))).))))).))))).)).)))..	ATGACAAAGAAGCGGTGAACT	-
Uni-m0009	chr18:24921847:24921929:-	-40.3	-	Uni-m0009-3p	9	-	9	CACCCGCCGTGGGCCAGGCTCAGTGATACCACCATTATAGCTGGGTTTGTGGGGTACCACTGTAGGCCAGGCTCTGGGCTGGT	.(((.(((..(((((.(((((((((.((((.((((...(((...))).)))))))).)))))..)))).)))))..))).)))	-	GGTACCACTGTAGGCCAGGCT
Uni-m0010	chr20:70235571:70235650:+	-26.4	Uni-m0010-5p	-	7	7	-	AACTGCGAGGAACAGCGTGGATTTCAGTTGGCTACTGACAGATGAGAGACGCCACTGAAAGCACACTGTCCGTCGGGCTC	.....((((((.(((.(((..(((((((.(((..((..(....)..))..)))))))))).))).)))))).))).....	AACAGCGTGGATTTCAGTTGGCT	-
Uni-m0011	chr22:11692314:11692384:+	-26.9	Uni-m0011-5p	-	6	6	-	ACTGCCCTTTCCAGGAGTGTCTTTGGATTGTCTGGAGCCTGGGCAATTCTGAGAACTCCTGCAAGCCCACT	..((..(((..(((((((.((((.((((((((..(...)..)))))))).))))))))))).)))..))..	CCAGGAGTGTCTTTGGATTGTC	-
Uni-m0012	chr23:27562476:27562560:+	-27.5	Uni-m0012-5p	-	13	13	-	TGCTTTTTCCGAGGTGTCAGGATGGCCGAGTGGTCTAAGGCGCCAGACTCAAGCTTAGAGCTTCCCCGCCTTGGGGATTCTGGTC	.(((.(..((((((((...(((.(((((((((((((........)))))...)))).).)))))).))))))))..)....))).	GAGGTGTCAGGATGGCCGAG	-
Uni-m0013	chr25:33879412:33879493:-	-41.14	-	Uni-m0013-3p	6	-	6	GACGTTGCGGCATGCGGGATCTTTAGTTGTGGCGTGTGCATTCTTAGTTGCAGCAACTAAAGATCCCTCAGGCTGCAGTGAA	..(((((((((.((.(((((((((((((((.(((..............))).))))))))))))))).)).)))))))))..	-	CAGCAACTAAAGATCCCTCAGG
Uni-m0014	chr25:36469371:36469449:-	-42.1	-	Uni-m0014-3p	6	-	6	AGTATTGGGTTGGCCACAAGTTTGTTCAAATTTTCCTATAACGGTAAAATCTGAACGAACTTTGTGGCAAACCCAATAC	.((((((((((.((((((((((((((((.(((((((......)).))))).))))))))).))))))).))))))))))	-	TCTGAACGAACTTTGTGGCA
Uni-m0015	chr26:32011001:32011079:+	-34.2	Uni-m0015-5p	-	21	21	-	GGGAGGGGCGTAGAGAAGCACTGGGGGAAAGTCTTGGACGTGAGGTGCTGCCCCTTGATGCTTGTCTTCATCCCTTTCG	(..((((..(.(((.(((((..(((((..((((((......)))..)))..)))))..))))).))).)..))))..).	TAGAGAAGCACTGGGGGAAAGT	-	Co-expressed with Mul-m0009
Uni-m0016	chr29:28511790:28511869:+	-33.2	Uni-m0016-5p	-	5	5	-	AGAGCCCATGCCCAGGGACTGGGAGTAAGGTAGGTCCAGCTTTTGTGACCTGCTCTCTCTGTCTCTTGTAGAATGGCTGT	..((((..(((..((((((.(((((...(((((((((((...))).))))))))))))).)))))).)))....))))..	CCCAGGGACTGGGAGTAAGGTA	-
Uni-m0017	chr3:7813722:7813818:-	-41.12	Uni-m0017-5p	-	5	5	-	GGGCCTTCACTAGAGGATAGAGTTAAGGGAAGCAAGTGGATTTGGTGGACAGTGCTTTCCTTAGTCTATCCTCTTCTTGAGGACGTGTGGAGAGCAG	..((((((((.((((((((((.((((((((((((..((..(.....)..)).))))))))))))))))))))))............)))))).))..	TAGAGGATAGAGTTAAGGGAAG	-
Uni-m0018	chr3:18807904:18807983:-	-69.9	-	Uni-m0018-3p	5	-	5	GGAGGGGACAGCGCTGATGCTCTGTGCAGGGCCCGCCATCTGTCCAGGGGCCTGCACACGAGCATCAGCGCTGTCCCCTC	.(((((((((((((((((((((((((((((.(((............))).)))))))).)))))))))))))))))))))	-	GGCCTGCACACGAGCATCAGCG	Co-expressed with Mul-m0011
Uni-m0019	chr4:32345126:32345226:-	-27.4	-	Uni-m0019-3p	18	-	17	GCGTACTATCAATAGGAGCTGTATTCGCCATCATAGGAGGGTTTGTACATTGATTCCCCCTATTCTCAGGCTACACTCTTAATGATACATGAGCCAAAATC	((....(((((.((((((.((((...(((...(((((.(((..(........)..)))))))).....))))))))))))).))))).....)).......	-	AGGCTACACTCTTAATGATACATG
Uni-m0020	chr4:90340052:90340129:-	-44.1	Uni-m0020-5p	Uni-m0020-3p	12	11	1	CGGGCTGCCCCCAGGGCAGGATGGCTATCTCGGGTGCTTTACTCTCCCGAGGGCTTCCCTGTCCTGCAGGGCCACCTG	((((..((((.(((((((((..((((..((((((...........))))))))))..)))))))))..))))..))))	CCAGGGCAGGATGGCTATCTCG	CGAGGGCTTCCCTGTCCTGCA
Uni-m0021	chr5:94960993:94961081:+	-32.5	-	Uni-m0021-3p	77	-	76	ACGCACAGCAAGCTCCCTCTCAGTTTAGGAGGGCCGTCCTGAGAATAGGGCTGGCTCTTAAAGGCACGAGAGGACAGTTTAAGATGAGA	.........(((((.((((((.((((..(((((((((((((....)))))).)))))))..))))..))))))..))))).........	-	TCTTAAAGGCACGAGAGGACAGTT
Uni-m0022	chr7:9863341:9863436:+	-26.9	Uni-m0022-5p	Uni-m0022-3p	17	14	3	AGCCCTGGCCTCAAGTGATGGAGAAGATGACCTGGGAGTACTGTGACCGAACTGGGATGTATTCGTACTGTCTGATGGGGCCTGCCCCTCGGGTTT	(((((.(((((((...(((((.(((.(((.((..(..((......))....)..)).))).)))...)))))...)))))))........))))).	TCAAGTGATGGAGAAGATGACC	ATGTATTCGTACTGTCTGATGGGG	Co-expressed with Mul-m0015
Uni-m0023	chr9:47379695:47379776:-	-51.1	Uni-m0023-5p	-	5	5	-	TGCCGCGTTGCACAGCTCCAGGGGACGCCGTTCCTGTCCTGGACTATGTGAGTGGTGCTCCCTGGAGCTGAGCAGCGCACAG	....(((((((.(((((((((((..(((((((((.(((...)))...).))))))))..))))))))))).)))))))....	CACAGCTCCAGGGGACGCCGTT	-
Uni-m0024	chrX:21671506:21671599:-	-29.3	-	Uni-m0024-3p	17	-	17	AGATGACCTGTTTCTGGGTTGGGGTTTTGCATGTAGCAGAGCAGCTCTCTCGCTTTGATCTGTTGAAAGTCAGCCCTCGACACAAGGGTCTGTA	....(((((((.((.(((((((..(((.(((.(...((((((((....)).))))))..)))).)))..)))))))..)).))..)))))....	-	GAAAGTCAGCCCTCGACACA
Uni-m0025	chrX:53483199:53483283:-	-32.8	-	Uni-m0025-3p	32	-	32	ATGAATGCGAAAACCTCAGTCAGCCTTGTGGATGTATGTTCTGCAGACCTGACATCTAGAGGACTGACTGAAATTTTCACTTTCA	.((((.(.(((((..((((((((((((.(((((((..(((.....)))...))))))))))).))))))))..))))).).))))	-	ATCTAGAGGACTGACTGAAATT	Co-expressed with Mul-m0016
Uni-m0026	chrX:93542385:93542462:-	-43.7	Uni-m0026-5p	-	13	13	-	TGGGCTGGCCAAAAAGTTCAGTTGGATTCATCCGTAAGATGGTATGGAAAATCCGAACGAACTTTTTGGCCAACCCAA	((((.((((((((((((((..(((((((..((((((......)))))).)))))))..)))))))))))))).)))).	AAAAAGTTCAGTTGGATTCAT	-	Co-expressed with Mul-m0017
