# Supplementary material for: Identification and characterization of microRNAs in the ovaries of multiple and uniparous goats (Capra hircus) during follicular phase
Source: BMC Genomics. 2014 May 6;15(1):339. doi: 10.1186/1471-2164-15-339 (PMC4035069; doi:10.1186/1471-2164-15-339)
Supplement: Supplementary file 8 — Additional file 8: GO enrichment analysis for the target genes of conserved miRNAs. (XLS 5 MB) [file 12864_2014_6036_MOESM8_ESM.xls]

## Sheet: List
Additional file 8: GO enrichment analysis for the target genes of conserved miRNAs
	Table 1 Multiple
	Table 2 Uniparous

## Sheet: Table 1
cellular component
Gene Ontology term	Cluster frequency	Genome frequency of use	Corrected P-value
integral to membrane	925 out of 11577 genes, 8.0%	1049 out of 13973 genes, 7.5%	0.00018
intrinsic to membrane	3411 out of 11577 genes, 29.5%	3999 out of 13973 genes, 28.6%	0.00022
cell junction	319 out of 11577 genes, 2.8%	356 out of 13973 genes, 2.5%	0.08491
cell-cell junction	167 out of 11577 genes, 1.4%	182 out of 13973 genes, 1.3%	0.16898
nucleoplasm	410 out of 11577 genes, 3.5%	465 out of 13973 genes, 3.3%	0.3412
cell leading edge	193 out of 11577 genes, 1.7%	213 out of 13973 genes, 1.5%	0.37833
membrane part	3768 out of 11577 genes, 32.5%	4470 out of 13973 genes, 32.0%	0.41873
microbody	107 out of 11577 genes, 0.9%	115 out of 13973 genes, 0.8%	0.49776
nucleoplasm part	404 out of 11577 genes, 3.5%	459 out of 13973 genes, 3.3%	0.51165
integral to plasma membrane	170 out of 11577 genes, 1.5%	188 out of 13973 genes, 1.3%	0.96404
membrane	5154 out of 11577 genes, 44.5%	6146 out of 13973 genes, 44.0%	1
intrinsic to plasma membrane	178 out of 11577 genes, 1.5%	198 out of 13973 genes, 1.4%	1
vacuole	293 out of 11577 genes, 2.5%	332 out of 13973 genes, 2.4%	1
plasma membrane part	555 out of 11577 genes, 4.8%	642 out of 13973 genes, 4.6%	1
peroxisome	70 out of 11577 genes, 0.6%	75 out of 13973 genes, 0.5%	1
microbody part	70 out of 11577 genes, 0.6%	75 out of 13973 genes, 0.5%	1
peroxisomal part	70 out of 11577 genes, 0.6%	75 out of 13973 genes, 0.5%	1
plasma membrane	611 out of 11577 genes, 5.3%	709 out of 13973 genes, 5.1%	1
ribonucleoprotein granule	74 out of 11577 genes, 0.6%	80 out of 13973 genes, 0.6%	1
extracellular matrix	225 out of 11577 genes, 1.9%	255 out of 13973 genes, 1.8%	1
lytic vacuole	253 out of 11577 genes, 2.2%	288 out of 13973 genes, 2.1%	1
cell periphery	623 out of 11577 genes, 5.4%	725 out of 13973 genes, 5.2%	1
anchoring junction	130 out of 11577 genes, 1.1%	145 out of 13973 genes, 1.0%	1
lysosome	147 out of 11577 genes, 1.3%	165 out of 13973 genes, 1.2%	1
protein complex	1791 out of 11577 genes, 15.5%	2121 out of 13973 genes, 15.2%	1
ion channel complex	75 out of 11577 genes, 0.6%	82 out of 13973 genes, 0.6%	1
cytoskeleton	1044 out of 11577 genes, 9.0%	1229 out of 13973 genes, 8.8%	1
Golgi-associated vesicle	30 out of 11577 genes, 0.3%	31 out of 13973 genes, 0.2%	1
synapse	236 out of 11577 genes, 2.0%	270 out of 13973 genes, 1.9%	1
synapse part	209 out of 11577 genes, 1.8%	239 out of 13973 genes, 1.7%	1
transport vesicle membrane	27 out of 11577 genes, 0.2%	28 out of 13973 genes, 0.2%	1
cell projection membrane	27 out of 11577 genes, 0.2%	28 out of 13973 genes, 0.2%	1
adherens junction	107 out of 11577 genes, 0.9%	120 out of 13973 genes, 0.9%	1
centrosome	69 out of 11577 genes, 0.6%	76 out of 13973 genes, 0.5%	1
nuclear body	194 out of 11577 genes, 1.7%	222 out of 13973 genes, 1.6%	1
cell surface	130 out of 11577 genes, 1.1%	147 out of 13973 genes, 1.1%	1
cell projection part	236 out of 11577 genes, 2.0%	272 out of 13973 genes, 1.9%	1
extracellular matrix part	33 out of 11577 genes, 0.3%	35 out of 13973 genes, 0.3%	1
cell-cell contact zone	25 out of 11577 genes, 0.2%	26 out of 13973 genes, 0.2%	1
replication fork	16 out of 11577 genes, 0.1%	16 out of 13973 genes, 0.1%	1
cell-substrate adherens junction	97 out of 11577 genes, 0.8%	109 out of 13973 genes, 0.8%	1
receptor complex	53 out of 11577 genes, 0.5%	58 out of 13973 genes, 0.4%	1
synaptic membrane	166 out of 11577 genes, 1.4%	190 out of 13973 genes, 1.4%	1
secretory granule	148 out of 11577 genes, 1.3%	169 out of 13973 genes, 1.2%	1
transport vesicle	58 out of 11577 genes, 0.5%	64 out of 13973 genes, 0.5%	1
histone deacetylase complex	23 out of 11577 genes, 0.2%	24 out of 13973 genes, 0.2%	1
actin filament	23 out of 11577 genes, 0.2%	24 out of 13973 genes, 0.2%	1
leading edge membrane	23 out of 11577 genes, 0.2%	24 out of 13973 genes, 0.2%	1
neuron projection membrane	23 out of 11577 genes, 0.2%	24 out of 13973 genes, 0.2%	1
cell-substrate junction	100 out of 11577 genes, 0.9%	113 out of 13973 genes, 0.8%	1
cell projection	772 out of 11577 genes, 6.7%	912 out of 13973 genes, 6.5%	1
coated vesicle membrane	56 out of 11577 genes, 0.5%	62 out of 13973 genes, 0.4%	1
endoplasmic reticulum-Golgi intermediate compartment	22 out of 11577 genes, 0.2%	23 out of 13973 genes, 0.2%	1
methyltransferase complex	49 out of 11577 genes, 0.4%	54 out of 13973 genes, 0.4%	1
dendritic spine	85 out of 11577 genes, 0.7%	96 out of 13973 genes, 0.7%	1
neuron spine	85 out of 11577 genes, 0.7%	96 out of 13973 genes, 0.7%	1
dendritic spine head	84 out of 11577 genes, 0.7%	95 out of 13973 genes, 0.7%	1
Golgi apparatus	179 out of 11577 genes, 1.5%	207 out of 13973 genes, 1.5%	1
membrane coat	47 out of 11577 genes, 0.4%	52 out of 13973 genes, 0.4%	1
coated membrane	47 out of 11577 genes, 0.4%	52 out of 13973 genes, 0.4%	1
chromosome, centromeric region	106 out of 11577 genes, 0.9%	121 out of 13973 genes, 0.9%	1
apical junction complex	71 out of 11577 genes, 0.6%	80 out of 13973 genes, 0.6%	1
dendrite	139 out of 11577 genes, 1.2%	160 out of 13973 genes, 1.1%	1
exosome (RNase complex)	12 out of 11577 genes, 0.1%	12 out of 13973 genes, 0.1%	1
mRNA cleavage factor complex	12 out of 11577 genes, 0.1%	12 out of 13973 genes, 0.1%	1
ER to Golgi transport vesicle membrane	12 out of 11577 genes, 0.1%	12 out of 13973 genes, 0.1%	1
site of polarized growth	19 out of 11577 genes, 0.2%	20 out of 13973 genes, 0.1%	1
SAGA-type complex	19 out of 11577 genes, 0.2%	20 out of 13973 genes, 0.1%	1
histone acetyltransferase complex	51 out of 11577 genes, 0.4%	57 out of 13973 genes, 0.4%	1
endomembrane system	854 out of 11577 genes, 7.4%	1014 out of 13973 genes, 7.3%	1
Golgi apparatus part	173 out of 11577 genes, 1.5%	201 out of 13973 genes, 1.4%	1
axoneme	44 out of 11577 genes, 0.4%	49 out of 13973 genes, 0.4%	1
microtubule cytoskeleton	643 out of 11577 genes, 5.6%	762 out of 13973 genes, 5.5%	1
spindle	134 out of 11577 genes, 1.2%	155 out of 13973 genes, 1.1%	1
cytoskeletal part	583 out of 11577 genes, 5.0%	691 out of 13973 genes, 4.9%	1
collagen	10 out of 11577 genes, 0.1%	10 out of 13973 genes, 0.1%	1
compact myelin	10 out of 11577 genes, 0.1%	10 out of 13973 genes, 0.1%	1
microvillus	24 out of 11577 genes, 0.2%	26 out of 13973 genes, 0.2%	1
SWI/SNF superfamily-type complex	24 out of 11577 genes, 0.2%	26 out of 13973 genes, 0.2%	1
ionotropic glutamate receptor complex	30 out of 11577 genes, 0.3%	33 out of 13973 genes, 0.2%	1
ruffle	47 out of 11577 genes, 0.4%	53 out of 13973 genes, 0.4%	1
endoplasmic reticulum part	235 out of 11577 genes, 2.0%	276 out of 13973 genes, 2.0%	1
proteinaceous extracellular matrix	108 out of 11577 genes, 0.9%	125 out of 13973 genes, 0.9%	1
coated vesicle	156 out of 11577 genes, 1.3%	182 out of 13973 genes, 1.3%	1
actin cytoskeleton	177 out of 11577 genes, 1.5%	207 out of 13973 genes, 1.5%	1
endosome	265 out of 11577 genes, 2.3%	312 out of 13973 genes, 2.2%	1
nuclear periphery	69 out of 11577 genes, 0.6%	79 out of 13973 genes, 0.6%	1
nucleotide-excision repair complex	9 out of 11577 genes, 0.1%	9 out of 13973 genes, 0.1%	1
ISWI-type complex	9 out of 11577 genes, 0.1%	9 out of 13973 genes, 0.1%	1
RNAi effector complex	9 out of 11577 genes, 0.1%	9 out of 13973 genes, 0.1%	1
growth cone	16 out of 11577 genes, 0.1%	17 out of 13973 genes, 0.1%	1
endoplasmic reticulum	280 out of 11577 genes, 2.4%	330 out of 13973 genes, 2.4%	1
neuron projection	418 out of 11577 genes, 3.6%	495 out of 13973 genes, 3.5%	1
neuron part	433 out of 11577 genes, 3.7%	513 out of 13973 genes, 3.7%	1
microtubule organizing center	331 out of 11577 genes, 2.9%	391 out of 13973 genes, 2.8%	1
cytoplasmic vesicle membrane	117 out of 11577 genes, 1.0%	136 out of 13973 genes, 1.0%	1
cytoplasmic vesicle part	117 out of 11577 genes, 1.0%	136 out of 13973 genes, 1.0%	1
cation channel complex	39 out of 11577 genes, 0.3%	44 out of 13973 genes, 0.3%	1
Golgi stack	15 out of 11577 genes, 0.1%	16 out of 13973 genes, 0.1%	1
intrinsic to endoplasmic reticulum membrane	72 out of 11577 genes, 0.6%	83 out of 13973 genes, 0.6%	1
cytoplasmic vesicle	498 out of 11577 genes, 4.3%	592 out of 13973 genes, 4.2%	1
basal lamina	8 out of 11577 genes, 0.1%	8 out of 13973 genes, 0.1%	1
dystrophin-associated glycoprotein complex	8 out of 11577 genes, 0.1%	8 out of 13973 genes, 0.1%	1
P granule	8 out of 11577 genes, 0.1%	8 out of 13973 genes, 0.1%	1
laminin complex	8 out of 11577 genes, 0.1%	8 out of 13973 genes, 0.1%	1
pole plasm	8 out of 11577 genes, 0.1%	8 out of 13973 genes, 0.1%	1
germ plasm	8 out of 11577 genes, 0.1%	8 out of 13973 genes, 0.1%	1
extracellular space	44 out of 11577 genes, 0.4%	50 out of 13973 genes, 0.4%	1
transcription factor complex	60 out of 11577 genes, 0.5%	69 out of 13973 genes, 0.5%	1
clathrin-coated vesicle membrane	32 out of 11577 genes, 0.3%	36 out of 13973 genes, 0.3%	1
brush border	26 out of 11577 genes, 0.2%	29 out of 13973 genes, 0.2%	1
cytoplasmic membrane-bounded vesicle	493 out of 11577 genes, 4.3%	587 out of 13973 genes, 4.2%	1
histone methyltransferase complex	37 out of 11577 genes, 0.3%	42 out of 13973 genes, 0.3%	1
transcription export complex	7 out of 11577 genes, 0.1%	7 out of 13973 genes, 0.1%	1
voltage-gated calcium channel complex	7 out of 11577 genes, 0.1%	7 out of 13973 genes, 0.1%	1
stereocilium bundle	7 out of 11577 genes, 0.1%	7 out of 13973 genes, 0.1%	1
filtration diaphragm	7 out of 11577 genes, 0.1%	7 out of 13973 genes, 0.1%	1
PcG protein complex	25 out of 11577 genes, 0.2%	28 out of 13973 genes, 0.2%	1
ER to Golgi transport vesicle	19 out of 11577 genes, 0.2%	21 out of 13973 genes, 0.2%	1
cell-cell adherens junction	13 out of 11577 genes, 0.1%	14 out of 13973 genes, 0.1%	1
membrane-bounded vesicle	572 out of 11577 genes, 4.9%	683 out of 13973 genes, 4.9%	1
synaptic vesicle	41 out of 11577 genes, 0.4%	47 out of 13973 genes, 0.3%	1
vesicle membrane	168 out of 11577 genes, 1.5%	199 out of 13973 genes, 1.4%	1
peroxisomal membrane	12 out of 11577 genes, 0.1%	13 out of 13973 genes, 0.1%	1
intrinsic to peroxisomal membrane	12 out of 11577 genes, 0.1%	13 out of 13973 genes, 0.1%	1
microbody membrane	12 out of 11577 genes, 0.1%	13 out of 13973 genes, 0.1%	1
Sin3-type complex	12 out of 11577 genes, 0.1%	13 out of 13973 genes, 0.1%	1
protein serine/threonine phosphatase complex	34 out of 11577 genes, 0.3%	39 out of 13973 genes, 0.3%	1
condensed nuclear chromosome kinetochore	6 out of 11577 genes, 0.1%	6 out of 13973 genes, 0.0%	1
condensed nuclear chromosome, centromeric region	6 out of 11577 genes, 0.1%	6 out of 13973 genes, 0.0%	1
palmitoyltransferase complex	6 out of 11577 genes, 0.1%	6 out of 13973 genes, 0.0%	1
dystroglycan complex	6 out of 11577 genes, 0.1%	6 out of 13973 genes, 0.0%	1
COPI-coated vesicle	6 out of 11577 genes, 0.1%	6 out of 13973 genes, 0.0%	1
intraflagellar transport particle	6 out of 11577 genes, 0.1%	6 out of 13973 genes, 0.0%	1
endoplasmic reticulum palmitoyltransferase complex	6 out of 11577 genes, 0.1%	6 out of 13973 genes, 0.0%	1
fibril	6 out of 11577 genes, 0.1%	6 out of 13973 genes, 0.0%	1
MLL1/2 complex	23 out of 11577 genes, 0.2%	26 out of 13973 genes, 0.2%	1
microtubule associated complex	65 out of 11577 genes, 0.6%	76 out of 13973 genes, 0.5%	1
vesicle	648 out of 11577 genes, 5.6%	776 out of 13973 genes, 5.6%	1
platelet alpha granule	28 out of 11577 genes, 0.2%	32 out of 13973 genes, 0.2%	1
AP-type membrane coat adaptor complex	17 out of 11577 genes, 0.1%	19 out of 13973 genes, 0.1%	1
vesicle coat	22 out of 11577 genes, 0.2%	25 out of 13973 genes, 0.2%	1
organelle lumen	1957 out of 11577 genes, 16.9%	2354 out of 13973 genes, 16.8%	1
intracellular organelle lumen	1957 out of 11577 genes, 16.9%	2354 out of 13973 genes, 16.8%	1
Golgi cisterna	11 out of 11577 genes, 0.1%	12 out of 13973 genes, 0.1%	1
germ cell nucleus	11 out of 11577 genes, 0.1%	12 out of 13973 genes, 0.1%	1
late endosome	73 out of 11577 genes, 0.6%	86 out of 13973 genes, 0.6%	1
mitochondrial matrix	32 out of 11577 genes, 0.3%	37 out of 13973 genes, 0.3%	1
gap junction	16 out of 11577 genes, 0.1%	18 out of 13973 genes, 0.1%	1
clathrin coat	16 out of 11577 genes, 0.1%	18 out of 13973 genes, 0.1%	1
I band	57 out of 11577 genes, 0.5%	67 out of 13973 genes, 0.5%	1
nuclear lumen	1920 out of 11577 genes, 16.6%	2311 out of 13973 genes, 16.5%	1
nuclear chromosome part	72 out of 11577 genes, 0.6%	85 out of 13973 genes, 0.6%	1
myofibril	107 out of 11577 genes, 0.9%	127 out of 13973 genes, 0.9%	1
clathrin-coated vesicle	107 out of 11577 genes, 0.9%	127 out of 13973 genes, 0.9%	1
proteasome regulatory particle	5 out of 11577 genes, 0.0%	5 out of 13973 genes, 0.0%	1
spindle microtubule	5 out of 11577 genes, 0.0%	5 out of 13973 genes, 0.0%	1
vacuolar proton-transporting V-type ATPase complex	5 out of 11577 genes, 0.0%	5 out of 13973 genes, 0.0%	1
clathrin coat of trans-Golgi network vesicle	5 out of 11577 genes, 0.0%	5 out of 13973 genes, 0.0%	1
ribonuclease P complex	5 out of 11577 genes, 0.0%	5 out of 13973 genes, 0.0%	1
multimeric ribonuclease P complex	5 out of 11577 genes, 0.0%	5 out of 13973 genes, 0.0%	1
basolateral plasma membrane	21 out of 11577 genes, 0.2%	24 out of 13973 genes, 0.2%	1
secretory granule membrane	26 out of 11577 genes, 0.2%	30 out of 13973 genes, 0.2%	1
sarcolemma	26 out of 11577 genes, 0.2%	30 out of 13973 genes, 0.2%	1
endoplasmic reticulum membrane	141 out of 11577 genes, 1.2%	168 out of 13973 genes, 1.2%	1
condensed nuclear chromosome	36 out of 11577 genes, 0.3%	42 out of 13973 genes, 0.3%	1
vacuolar part	36 out of 11577 genes, 0.3%	42 out of 13973 genes, 0.3%	1
contractile fiber	126 out of 11577 genes, 1.1%	150 out of 13973 genes, 1.1%	1
nuclear chromatin	51 out of 11577 genes, 0.4%	60 out of 13973 genes, 0.4%	1
nuclear pore	10 out of 11577 genes, 0.1%	11 out of 13973 genes, 0.1%	1
pore complex	10 out of 11577 genes, 0.1%	11 out of 13973 genes, 0.1%	1
nuclear membrane	15 out of 11577 genes, 0.1%	17 out of 13973 genes, 0.1%	1
transcription elongation factor complex	20 out of 11577 genes, 0.2%	23 out of 13973 genes, 0.2%	1
axon part	70 out of 11577 genes, 0.6%	83 out of 13973 genes, 0.6%	1
inclusion body	25 out of 11577 genes, 0.2%	29 out of 13973 genes, 0.2%	1
calcium channel complex	25 out of 11577 genes, 0.2%	29 out of 13973 genes, 0.2%	1
axon	84 out of 11577 genes, 0.7%	100 out of 13973 genes, 0.7%	1
membrane-enclosed lumen	1959 out of 11577 genes, 16.9%	2361 out of 13973 genes, 16.9%	1
nuclear outer membrane-endoplasmic reticulum membrane network	142 out of 11577 genes, 1.2%	170 out of 13973 genes, 1.2%	1
vacuolar membrane	34 out of 11577 genes, 0.3%	40 out of 13973 genes, 0.3%	1
kinetochore	68 out of 11577 genes, 0.6%	81 out of 13973 genes, 0.6%	1
trans-Golgi network transport vesicle membrane	9 out of 11577 genes, 0.1%	10 out of 13973 genes, 0.1%	1
clathrin vesicle coat	9 out of 11577 genes, 0.1%	10 out of 13973 genes, 0.1%	1
trans-Golgi network transport vesicle	9 out of 11577 genes, 0.1%	10 out of 13973 genes, 0.1%	1
Golgi-associated vesicle membrane	9 out of 11577 genes, 0.1%	10 out of 13973 genes, 0.1%	1
nuclear inner membrane	4 out of 11577 genes, 0.0%	4 out of 13973 genes, 0.0%	1
multivesicular body	4 out of 11577 genes, 0.0%	4 out of 13973 genes, 0.0%	1
phosphatidylinositol 3-kinase complex	4 out of 11577 genes, 0.0%	4 out of 13973 genes, 0.0%	1
external side of plasma membrane	4 out of 11577 genes, 0.0%	4 out of 13973 genes, 0.0%	1
host	4 out of 11577 genes, 0.0%	4 out of 13973 genes, 0.0%	1
90S preribosome	4 out of 11577 genes, 0.0%	4 out of 13973 genes, 0.0%	1
anchoring collagen	4 out of 11577 genes, 0.0%	4 out of 13973 genes, 0.0%	1
intrinsic to nuclear inner membrane	4 out of 11577 genes, 0.0%	4 out of 13973 genes, 0.0%	1
host cell part	4 out of 11577 genes, 0.0%	4 out of 13973 genes, 0.0%	1
NuA4 histone acetyltransferase complex	4 out of 11577 genes, 0.0%	4 out of 13973 genes, 0.0%	1
extraorganismal space	4 out of 11577 genes, 0.0%	4 out of 13973 genes, 0.0%	1
host cell	4 out of 11577 genes, 0.0%	4 out of 13973 genes, 0.0%	1
other organism	4 out of 11577 genes, 0.0%	4 out of 13973 genes, 0.0%	1
other organism cell	4 out of 11577 genes, 0.0%	4 out of 13973 genes, 0.0%	1
other organism part	4 out of 11577 genes, 0.0%	4 out of 13973 genes, 0.0%	1
nuclear membrane part	4 out of 11577 genes, 0.0%	4 out of 13973 genes, 0.0%	1
preribosome	13 out of 11577 genes, 0.1%	15 out of 13973 genes, 0.1%	1
sarcoplasmic reticulum membrane	8 out of 11577 genes, 0.1%	9 out of 13973 genes, 0.1%	1
axoneme part	8 out of 11577 genes, 0.1%	9 out of 13973 genes, 0.1%	1
chromosome, telomeric region	22 out of 11577 genes, 0.2%	26 out of 13973 genes, 0.2%	1
dynein complex	22 out of 11577 genes, 0.2%	26 out of 13973 genes, 0.2%	1
nuclear part	2096 out of 11577 genes, 18.1%	2531 out of 13973 genes, 18.1%	1
actin filament bundle	36 out of 11577 genes, 0.3%	43 out of 13973 genes, 0.3%	1
myelin sheath	17 out of 11577 genes, 0.1%	20 out of 13973 genes, 0.1%	1
BAF-type complex	12 out of 11577 genes, 0.1%	14 out of 13973 genes, 0.1%	1
acrosomal membrane	3 out of 11577 genes, 0.0%	3 out of 13973 genes, 0.0%	1
fibrillar collagen	3 out of 11577 genes, 0.0%	3 out of 13973 genes, 0.0%	1
secondary lysosome	3 out of 11577 genes, 0.0%	3 out of 13973 genes, 0.0%	1
kinesin complex	3 out of 11577 genes, 0.0%	3 out of 13973 genes, 0.0%	1
integrin complex	3 out of 11577 genes, 0.0%	3 out of 13973 genes, 0.0%	1
endosome lumen	3 out of 11577 genes, 0.0%	3 out of 13973 genes, 0.0%	1
host intracellular part	3 out of 11577 genes, 0.0%	3 out of 13973 genes, 0.0%	1
intracellular region of host	3 out of 11577 genes, 0.0%	3 out of 13973 genes, 0.0%	1
dihydrolipoyl dehydrogenase complex	3 out of 11577 genes, 0.0%	3 out of 13973 genes, 0.0%	1
phagocytic vesicle	3 out of 11577 genes, 0.0%	3 out of 13973 genes, 0.0%	1
translocon complex	3 out of 11577 genes, 0.0%	3 out of 13973 genes, 0.0%	1
anchored to membrane	16 out of 11577 genes, 0.1%	19 out of 13973 genes, 0.1%	1
intrinsic to organelle membrane	142 out of 11577 genes, 1.2%	172 out of 13973 genes, 1.2%	1
cohesin complex	7 out of 11577 genes, 0.1%	8 out of 13973 genes, 0.1%	1
pigment granule	71 out of 11577 genes, 0.6%	86 out of 13973 genes, 0.6%	1
sarcomere	85 out of 11577 genes, 0.7%	103 out of 13973 genes, 0.7%	1
sex chromosome	11 out of 11577 genes, 0.1%	13 out of 13973 genes, 0.1%	1
basement membrane	11 out of 11577 genes, 0.1%	13 out of 13973 genes, 0.1%	1
sarcoplasm	11 out of 11577 genes, 0.1%	13 out of 13973 genes, 0.1%	1
intrinsic to mitochondrial inner membrane	11 out of 11577 genes, 0.1%	13 out of 13973 genes, 0.1%	1
organelle subcompartment	11 out of 11577 genes, 0.1%	13 out of 13973 genes, 0.1%	1
nucleus	2126 out of 11577 genes, 18.4%	2572 out of 13973 genes, 18.4%	1
nuclear chromosome	111 out of 11577 genes, 1.0%	135 out of 13973 genes, 1.0%	1
cytosol	19 out of 11577 genes, 0.2%	23 out of 13973 genes, 0.2%	1
pre-autophagosomal structure	6 out of 11577 genes, 0.1%	7 out of 13973 genes, 0.1%	1
clathrin coat of endocytic vesicle	6 out of 11577 genes, 0.1%	7 out of 13973 genes, 0.1%	1
clathrin-coated endocytic vesicle membrane	6 out of 11577 genes, 0.1%	7 out of 13973 genes, 0.1%	1
lamellar body	6 out of 11577 genes, 0.1%	7 out of 13973 genes, 0.1%	1
clathrin-coated endocytic vesicle	6 out of 11577 genes, 0.1%	7 out of 13973 genes, 0.1%	1
H3 histone acetyltransferase complex	6 out of 11577 genes, 0.1%	7 out of 13973 genes, 0.1%	1
nuclear envelope	174 out of 11577 genes, 1.5%	212 out of 13973 genes, 1.5%	1
contractile fiber part	86 out of 11577 genes, 0.7%	105 out of 13973 genes, 0.8%	1
organellar large ribosomal subunit	10 out of 11577 genes, 0.1%	12 out of 13973 genes, 0.1%	1
telomere cap complex	10 out of 11577 genes, 0.1%	12 out of 13973 genes, 0.1%	1
filopodium	10 out of 11577 genes, 0.1%	12 out of 13973 genes, 0.1%	1
cell envelope	10 out of 11577 genes, 0.1%	12 out of 13973 genes, 0.1%	1
myosin complex	27 out of 11577 genes, 0.2%	33 out of 13973 genes, 0.2%	1
protein-DNA complex	14 out of 11577 genes, 0.1%	17 out of 13973 genes, 0.1%	1
H4/H2A histone acetyltransferase complex	14 out of 11577 genes, 0.1%	17 out of 13973 genes, 0.1%	1
cytoplasmic exosome (RNase complex)	2 out of 11577 genes, 0.0%	2 out of 13973 genes, 0.0%	1
cytoplasmic chromosome	2 out of 11577 genes, 0.0%	2 out of 13973 genes, 0.0%	1
nuclear cohesin complex	2 out of 11577 genes, 0.0%	2 out of 13973 genes, 0.0%	1
stereocilia coupling link	2 out of 11577 genes, 0.0%	2 out of 13973 genes, 0.0%	1
stereocilia ankle link	2 out of 11577 genes, 0.0%	2 out of 13973 genes, 0.0%	1
FACIT collagen	2 out of 11577 genes, 0.0%	2 out of 13973 genes, 0.0%	1
unconventional myosin complex	2 out of 11577 genes, 0.0%	2 out of 13973 genes, 0.0%	1
serine C-palmitoyltransferase complex	2 out of 11577 genes, 0.0%	2 out of 13973 genes, 0.0%	1
immunoglobulin complex	2 out of 11577 genes, 0.0%	2 out of 13973 genes, 0.0%	1
external encapsulating structure	2 out of 11577 genes, 0.0%	2 out of 13973 genes, 0.0%	1
host cell cytoplasm	2 out of 11577 genes, 0.0%	2 out of 13973 genes, 0.0%	1
nucleocytoplasmic shuttling complex	2 out of 11577 genes, 0.0%	2 out of 13973 genes, 0.0%	1
death-inducing signaling complex	2 out of 11577 genes, 0.0%	2 out of 13973 genes, 0.0%	1
ubiquitin conjugating enzyme complex	2 out of 11577 genes, 0.0%	2 out of 13973 genes, 0.0%	1
mismatch repair complex	2 out of 11577 genes, 0.0%	2 out of 13973 genes, 0.0%	1
perinuclear theca	2 out of 11577 genes, 0.0%	2 out of 13973 genes, 0.0%	1
I-kappaB/NF-kappaB complex	2 out of 11577 genes, 0.0%	2 out of 13973 genes, 0.0%	1
host cell cytoplasm part	2 out of 11577 genes, 0.0%	2 out of 13973 genes, 0.0%	1
MCM complex	2 out of 11577 genes, 0.0%	2 out of 13973 genes, 0.0%	1
DNA polymerase complex	2 out of 11577 genes, 0.0%	2 out of 13973 genes, 0.0%	1
presynaptic membrane	2 out of 11577 genes, 0.0%	2 out of 13973 genes, 0.0%	1
MHC class I peptide loading complex	2 out of 11577 genes, 0.0%	2 out of 13973 genes, 0.0%	1
tRNA methyltransferase complex	2 out of 11577 genes, 0.0%	2 out of 13973 genes, 0.0%	1
apical part of cell	2 out of 11577 genes, 0.0%	2 out of 13973 genes, 0.0%	1
perinuclear region of cytoplasm	2 out of 11577 genes, 0.0%	2 out of 13973 genes, 0.0%	1
Bcl-2 family protein complex	2 out of 11577 genes, 0.0%	2 out of 13973 genes, 0.0%	1
lamellar body membrane	2 out of 11577 genes, 0.0%	2 out of 13973 genes, 0.0%	1
glial cell projection	2 out of 11577 genes, 0.0%	2 out of 13973 genes, 0.0%	1
endosomal part	35 out of 11577 genes, 0.3%	43 out of 13973 genes, 0.3%	1
early endosome	48 out of 11577 genes, 0.4%	59 out of 13973 genes, 0.4%	1
protein-lipid complex	26 out of 11577 genes, 0.2%	32 out of 13973 genes, 0.2%	1
plasma lipoprotein particle	26 out of 11577 genes, 0.2%	32 out of 13973 genes, 0.2%	1
integral to organelle membrane	30 out of 11577 genes, 0.3%	37 out of 13973 genes, 0.3%	1
spindle pole	13 out of 11577 genes, 0.1%	16 out of 13973 genes, 0.1%	1
RNA cap binding complex	13 out of 11577 genes, 0.1%	16 out of 13973 genes, 0.1%	1
sarcoplasmic reticulum	9 out of 11577 genes, 0.1%	11 out of 13973 genes, 0.1%	1
RNA polymerase complex	17 out of 11577 genes, 0.1%	21 out of 13973 genes, 0.2%	1
Golgi membrane	87 out of 11577 genes, 0.8%	107 out of 13973 genes, 0.8%	1
SSL2-core TFIIH complex	5 out of 11577 genes, 0.0%	6 out of 13973 genes, 0.0%	1
cis-Golgi network	5 out of 11577 genes, 0.0%	6 out of 13973 genes, 0.0%	1
intermediate filament	42 out of 11577 genes, 0.4%	52 out of 13973 genes, 0.4%	1
cilium	90 out of 11577 genes, 0.8%	111 out of 13973 genes, 0.8%	1
DNA-directed RNA polymerase complex	16 out of 11577 genes, 0.1%	20 out of 13973 genes, 0.1%	1
cell cortex	16 out of 11577 genes, 0.1%	20 out of 13973 genes, 0.1%	1
DNA-directed RNA polymerase II, holoenzyme	16 out of 11577 genes, 0.1%	20 out of 13973 genes, 0.1%	1
cell cortex part	16 out of 11577 genes, 0.1%	20 out of 13973 genes, 0.1%	1
nuclear DNA-directed RNA polymerase complex	16 out of 11577 genes, 0.1%	20 out of 13973 genes, 0.1%	1
proteasome accessory complex	12 out of 11577 genes, 0.1%	15 out of 13973 genes, 0.1%	1
triglyceride-rich lipoprotein particle	12 out of 11577 genes, 0.1%	15 out of 13973 genes, 0.1%	1
integral to endoplasmic reticulum membrane	24 out of 11577 genes, 0.2%	30 out of 13973 genes, 0.2%	1
striated muscle thin filament	8 out of 11577 genes, 0.1%	10 out of 13973 genes, 0.1%	1
cortical cytoskeleton	8 out of 11577 genes, 0.1%	10 out of 13973 genes, 0.1%	1
cortical actin cytoskeleton	8 out of 11577 genes, 0.1%	10 out of 13973 genes, 0.1%	1
pronucleus	8 out of 11577 genes, 0.1%	10 out of 13973 genes, 0.1%	1
anchored to plasma membrane	8 out of 11577 genes, 0.1%	10 out of 13973 genes, 0.1%	1
intermediate filament cytoskeleton	44 out of 11577 genes, 0.4%	55 out of 13973 genes, 0.4%	1
cullin-RING ubiquitin ligase complex	61 out of 11577 genes, 0.5%	76 out of 13973 genes, 0.5%	1
neuronal cell body	35 out of 11577 genes, 0.3%	44 out of 13973 genes, 0.3%	1
nucleosome	4 out of 11577 genes, 0.0%	5 out of 13973 genes, 0.0%	1
gamma-tubulin complex	4 out of 11577 genes, 0.0%	5 out of 13973 genes, 0.0%	1
small nucleolar ribonucleoprotein complex	4 out of 11577 genes, 0.0%	5 out of 13973 genes, 0.0%	1
primary lysosome	4 out of 11577 genes, 0.0%	5 out of 13973 genes, 0.0%	1
coated pit	4 out of 11577 genes, 0.0%	5 out of 13973 genes, 0.0%	1
trailing edge	4 out of 11577 genes, 0.0%	5 out of 13973 genes, 0.0%	1
proton-transporting two-sector ATPase complex, proton-transporting domain	4 out of 11577 genes, 0.0%	5 out of 13973 genes, 0.0%	1
microtubule organizing center attachment site	4 out of 11577 genes, 0.0%	5 out of 13973 genes, 0.0%	1
microtubule organizing center part	4 out of 11577 genes, 0.0%	5 out of 13973 genes, 0.0%	1
tricarboxylic acid cycle enzyme complex	4 out of 11577 genes, 0.0%	5 out of 13973 genes, 0.0%	1
rough endoplasmic reticulum	7 out of 11577 genes, 0.1%	9 out of 13973 genes, 0.1%	1
proteasome core complex	7 out of 11577 genes, 0.1%	9 out of 13973 genes, 0.1%	1
rough endoplasmic reticulum membrane	7 out of 11577 genes, 0.1%	9 out of 13973 genes, 0.1%	1
Cul4-RING ubiquitin ligase complex	7 out of 11577 genes, 0.1%	9 out of 13973 genes, 0.1%	1
organellar small ribosomal subunit	14 out of 11577 genes, 0.1%	18 out of 13973 genes, 0.1%	1
proton-transporting V-type ATPase complex	14 out of 11577 genes, 0.1%	18 out of 13973 genes, 0.1%	1
cytoplasm	3624 out of 11577 genes, 31.3%	4396 out of 13973 genes, 31.5%	1
condensed chromosome	58 out of 11577 genes, 0.5%	73 out of 13973 genes, 0.5%	1
cytoplasmic part	3590 out of 11577 genes, 31.0%	4356 out of 13973 genes, 31.2%	1
endosome membrane	29 out of 11577 genes, 0.3%	37 out of 13973 genes, 0.3%	1
synaptonemal complex	10 out of 11577 genes, 0.1%	13 out of 13973 genes, 0.1%	1
myosin II complex	10 out of 11577 genes, 0.1%	13 out of 13973 genes, 0.1%	1
septin cytoskeleton	10 out of 11577 genes, 0.1%	13 out of 13973 genes, 0.1%	1
heterochromatin	6 out of 11577 genes, 0.1%	8 out of 13973 genes, 0.1%	1
nuclear chromosome, telomeric region	3 out of 11577 genes, 0.0%	4 out of 13973 genes, 0.0%	1
gamma-tubulin large complex	3 out of 11577 genes, 0.0%	4 out of 13973 genes, 0.0%	1
cell pole	3 out of 11577 genes, 0.0%	4 out of 13973 genes, 0.0%	1
ciliary transition zone	9 out of 11577 genes, 0.1%	12 out of 13973 genes, 0.1%	1
endocytic vesicle	63 out of 11577 genes, 0.5%	80 out of 13973 genes, 0.6%	1
outer membrane	23 out of 11577 genes, 0.2%	30 out of 13973 genes, 0.2%	1
macromolecular complex	2499 out of 11577 genes, 21.6%	3041 out of 13973 genes, 21.8%	1
nucleolus	12 out of 11577 genes, 0.1%	16 out of 13973 genes, 0.1%	1
nucleolar part	12 out of 11577 genes, 0.1%	16 out of 13973 genes, 0.1%	1
proteasome complex	38 out of 11577 genes, 0.3%	49 out of 13973 genes, 0.4%	1
microtubule basal body	8 out of 11577 genes, 0.1%	11 out of 13973 genes, 0.1%	1
non-membrane-bounded organelle	1966 out of 11577 genes, 17.0%	2398 out of 13973 genes, 17.2%	1
intracellular non-membrane-bounded organelle	1966 out of 11577 genes, 17.0%	2398 out of 13973 genes, 17.2%	1
condensed chromosome kinetochore	18 out of 11577 genes, 0.2%	24 out of 13973 genes, 0.2%	1
condensed chromosome, centromeric region	18 out of 11577 genes, 0.2%	24 out of 13973 genes, 0.2%	1
endoplasmic reticulum lumen	5 out of 11577 genes, 0.0%	7 out of 13973 genes, 0.1%	1
acrosomal vesicle	11 out of 11577 genes, 0.1%	15 out of 13973 genes, 0.1%	1
cytosolic part	11 out of 11577 genes, 0.1%	15 out of 13973 genes, 0.1%	1
endocytic vesicle membrane	32 out of 11577 genes, 0.3%	42 out of 13973 genes, 0.3%	1
MHC protein complex	14 out of 11577 genes, 0.1%	19 out of 13973 genes, 0.1%	1
cell division site	28 out of 11577 genes, 0.2%	37 out of 13973 genes, 0.3%	1
cell division site part	28 out of 11577 genes, 0.2%	37 out of 13973 genes, 0.3%	1
chromosomal part	395 out of 11577 genes, 3.4%	490 out of 13973 genes, 3.5%	1
organellar ribosome	31 out of 11577 genes, 0.3%	41 out of 13973 genes, 0.3%	1
nonmotile primary cilium	46 out of 11577 genes, 0.4%	60 out of 13973 genes, 0.4%	1
ubiquitin ligase complex	94 out of 11577 genes, 0.8%	120 out of 13973 genes, 0.9%	1
nuclear telomere cap complex	2 out of 11577 genes, 0.0%	3 out of 13973 genes, 0.0%	1
nuclear heterochromatin	2 out of 11577 genes, 0.0%	3 out of 13973 genes, 0.0%	1
muscle myosin complex	2 out of 11577 genes, 0.0%	3 out of 13973 genes, 0.0%	1
mannosyltransferase complex	2 out of 11577 genes, 0.0%	3 out of 13973 genes, 0.0%	1
intrinsic to mitochondrial outer membrane	10 out of 11577 genes, 0.1%	14 out of 13973 genes, 0.1%	1
lamellipodium	7 out of 11577 genes, 0.1%	10 out of 13973 genes, 0.1%	1
A band	13 out of 11577 genes, 0.1%	18 out of 13973 genes, 0.1%	1
cilium part	13 out of 11577 genes, 0.1%	18 out of 13973 genes, 0.1%	1
primary cilium	53 out of 11577 genes, 0.5%	69 out of 13973 genes, 0.5%	1
organelle part	4315 out of 11577 genes, 37.3%	5246 out of 13973 genes, 37.5%	1
microtubule	41 out of 11577 genes, 0.4%	54 out of 13973 genes, 0.4%	1
origin recognition complex	4 out of 11577 genes, 0.0%	6 out of 13973 genes, 0.0%	1
signal recognition particle	4 out of 11577 genes, 0.0%	6 out of 13973 genes, 0.0%	1
chromosome	443 out of 11577 genes, 3.8%	550 out of 13973 genes, 3.9%	1
mitochondrial outer membrane	19 out of 11577 genes, 0.2%	26 out of 13973 genes, 0.2%	1
organelle outer membrane	19 out of 11577 genes, 0.2%	26 out of 13973 genes, 0.2%	1
extracellular region part	594 out of 11577 genes, 5.1%	735 out of 13973 genes, 5.3%	1
organelle membrane	1255 out of 11577 genes, 10.8%	1541 out of 13973 genes, 11.0%	1
motile cilium	15 out of 11577 genes, 0.1%	21 out of 13973 genes, 0.2%	1
BLOC complex	6 out of 11577 genes, 0.1%	9 out of 13973 genes, 0.1%	1
proton-transporting two-sector ATPase complex, catalytic domain	6 out of 11577 genes, 0.1%	9 out of 13973 genes, 0.1%	1
photoreceptor outer segment	3 out of 11577 genes, 0.0%	5 out of 13973 genes, 0.0%	1
SNARE complex	3 out of 11577 genes, 0.0%	5 out of 13973 genes, 0.0%	1
late endosome membrane	3 out of 11577 genes, 0.0%	5 out of 13973 genes, 0.0%	1
T cell receptor complex	3 out of 11577 genes, 0.0%	5 out of 13973 genes, 0.0%	1
intrinsic to Golgi membrane	30 out of 11577 genes, 0.3%	41 out of 13973 genes, 0.3%	1
cell	9271 out of 11577 genes, 80.1%	11227 out of 13973 genes, 80.3%	1
cell part	9271 out of 11577 genes, 80.1%	11227 out of 13973 genes, 80.3%	1
cell body	200 out of 11577 genes, 1.7%	254 out of 13973 genes, 1.8%	1
high-density lipoprotein particle	5 out of 11577 genes, 0.0%	8 out of 13973 genes, 0.1%	1
trans-Golgi network	13 out of 11577 genes, 0.1%	19 out of 13973 genes, 0.1%	1
cyclin-dependent protein kinase holoenzyme complex	7 out of 11577 genes, 0.1%	11 out of 13973 genes, 0.1%	1
extracellular region	616 out of 11577 genes, 5.3%	768 out of 13973 genes, 5.5%	1
spindle pole body	2 out of 11577 genes, 0.0%	4 out of 13973 genes, 0.0%	1
nuclear ubiquitin ligase complex	19 out of 11577 genes, 0.2%	28 out of 13973 genes, 0.2%	1
organelle	7436 out of 11577 genes, 64.2%	9031 out of 13973 genes, 64.6%	1
small ribosomal subunit	83 out of 11577 genes, 0.7%	111 out of 13973 genes, 0.8%	1
intracellular organelle part	3818 out of 11577 genes, 33.0%	4666 out of 13973 genes, 33.4%	1
membrane-bounded organelle	6679 out of 11577 genes, 57.7%	8123 out of 13973 genes, 58.1%	1
extrinsic to membrane	31 out of 11577 genes, 0.3%	45 out of 13973 genes, 0.3%	1
intracellular	8521 out of 11577 genes, 73.6%	10345 out of 13973 genes, 74.0%	1
intracellular membrane-bounded organelle	6440 out of 11577 genes, 55.6%	7843 out of 13973 genes, 56.1%	1
intracellular organelle	7204 out of 11577 genes, 62.2%	8765 out of 13973 genes, 62.7%	1
intracellular part	8486 out of 11577 genes, 73.3%	10306 out of 13973 genes, 73.8%	1
mitochondrial proton-transporting ATP synthase complex	8 out of 11577 genes, 0.1%	15 out of 13973 genes, 0.1%	1
proton-transporting ATP synthase complex	8 out of 11577 genes, 0.1%	15 out of 13973 genes, 0.1%	1
spliceosomal complex	81 out of 11577 genes, 0.7%	114 out of 13973 genes, 0.8%	1
mitochondrial part	393 out of 11577 genes, 3.4%	508 out of 13973 genes, 3.6%	1
mitochondrion	397 out of 11577 genes, 3.4%	516 out of 13973 genes, 3.7%	1
proton-transporting two-sector ATPase complex	27 out of 11577 genes, 0.2%	44 out of 13973 genes, 0.3%	1
chromatin	164 out of 11577 genes, 1.4%	223 out of 13973 genes, 1.6%	1
mitochondrial intermembrane space	2 out of 11577 genes, 0.0%	7 out of 13973 genes, 0.1%	1
organelle envelope lumen	2 out of 11577 genes, 0.0%	7 out of 13973 genes, 0.1%	1
envelope	569 out of 11577 genes, 4.9%	731 out of 13973 genes, 5.2%	1
organelle envelope	559 out of 11577 genes, 4.8%	719 out of 13973 genes, 5.1%	1
extrinsic to plasma membrane	11 out of 11577 genes, 0.1%	22 out of 13973 genes, 0.2%	1
internal side of plasma membrane	17 out of 11577 genes, 0.1%	31 out of 13973 genes, 0.2%	1
small nuclear ribonucleoprotein complex	15 out of 11577 genes, 0.1%	29 out of 13973 genes, 0.2%	1
mitochondrial respiratory chain	28 out of 11577 genes, 0.2%	48 out of 13973 genes, 0.3%	1
respiratory chain	28 out of 11577 genes, 0.2%	48 out of 13973 genes, 0.3%	1
organelle inner membrane	265 out of 11577 genes, 2.3%	358 out of 13973 genes, 2.6%	1
mitochondrial membrane part	58 out of 11577 genes, 0.5%	91 out of 13973 genes, 0.7%	1
extrinsic to internal side of plasma membrane	6 out of 11577 genes, 0.1%	17 out of 13973 genes, 0.1%	1
ribosome	232 out of 11577 genes, 2.0%	326 out of 13973 genes, 2.3%	1
ribonucleoprotein complex	536 out of 11577 genes, 4.6%	713 out of 13973 genes, 5.1%	1
large ribosomal subunit	123 out of 11577 genes, 1.1%	184 out of 13973 genes, 1.3%	1
ribosomal subunit	215 out of 11577 genes, 1.9%	305 out of 13973 genes, 2.2%	1
mitochondrial membrane	162 out of 11577 genes, 1.4%	238 out of 13973 genes, 1.7%	1
mitochondrial envelope	224 out of 11577 genes, 1.9%	322 out of 13973 genes, 2.3%	1
mitochondrial inner membrane	72 out of 11577 genes, 0.6%	123 out of 13973 genes, 0.9%	1
molecular function
Gene Ontology term	Cluster frequency	Genome frequency of use	Corrected P-value
purine nucleoside binding	1402 out of 10806 genes, 13.0%	1590 out of 13013 genes, 12.2%	7.92e-07
ribonucleoside binding	1402 out of 10806 genes, 13.0%	1590 out of 13013 genes, 12.2%	7.92e-07
purine ribonucleoside binding	1402 out of 10806 genes, 13.0%	1590 out of 13013 genes, 12.2%	7.92e-07
nucleoside binding	1407 out of 10806 genes, 13.0%	1596 out of 13013 genes, 12.3%	8.4e-07
small molecule binding	1889 out of 10806 genes, 17.5%	2164 out of 13013 genes, 16.6%	1.51e-06
transferase activity	1480 out of 10806 genes, 13.7%	1696 out of 13013 genes, 13.0%	0.00016
catalytic activity	4190 out of 10806 genes, 38.8%	4926 out of 13013 genes, 37.9%	0.00071
kinase activity	593 out of 10806 genes, 5.5%	670 out of 13013 genes, 5.1%	0.02961
transferase activity, transferring phosphorus-containing groups	787 out of 10806 genes, 7.3%	897 out of 13013 genes, 6.9%	0.03087
phosphotransferase activity, alcohol group as acceptor	485 out of 10806 genes, 4.5%	545 out of 13013 genes, 4.2%	0.04158
protein kinase activity	453 out of 10806 genes, 4.2%	508 out of 13013 genes, 3.9%	0.04526
anion transmembrane transporter activity	161 out of 10806 genes, 1.5%	173 out of 13013 genes, 1.3%	0.07264
hydrolase activity	1713 out of 10806 genes, 15.9%	1999 out of 13013 genes, 15.4%	0.23976
cation binding	2490 out of 10806 genes, 23.0%	2926 out of 13013 genes, 22.5%	0.32145
ion binding	2672 out of 10806 genes, 24.7%	3145 out of 13013 genes, 24.2%	0.42879
ion transmembrane transporter activity	560 out of 10806 genes, 5.2%	640 out of 13013 genes, 4.9%	0.77538
transmembrane transporter activity	677 out of 10806 genes, 6.3%	779 out of 13013 genes, 6.0%	1
molecular transducer activity	1299 out of 10806 genes, 12.0%	1515 out of 13013 genes, 11.6%	1
channel activity	292 out of 10806 genes, 2.7%	328 out of 13013 genes, 2.5%	1
helicase activity	66 out of 10806 genes, 0.6%	69 out of 13013 genes, 0.5%	1
substrate-specific transmembrane transporter activity	606 out of 10806 genes, 5.6%	696 out of 13013 genes, 5.3%	1
binding, bridging	65 out of 10806 genes, 0.6%	68 out of 13013 genes, 0.5%	1
substrate-specific transporter activity	717 out of 10806 genes, 6.6%	827 out of 13013 genes, 6.4%	1
ion channel activity	276 out of 10806 genes, 2.6%	310 out of 13013 genes, 2.4%	1
substrate-specific channel activity	276 out of 10806 genes, 2.6%	310 out of 13013 genes, 2.4%	1
kinase binding	293 out of 10806 genes, 2.7%	330 out of 13013 genes, 2.5%	1
protein binding, bridging	62 out of 10806 genes, 0.6%	65 out of 13013 genes, 0.5%	1
cation channel activity	175 out of 10806 genes, 1.6%	194 out of 13013 genes, 1.5%	1
transporter activity	809 out of 10806 genes, 7.5%	938 out of 13013 genes, 7.2%	1
hydrolase activity, acting on ester bonds	534 out of 10806 genes, 4.9%	614 out of 13013 genes, 4.7%	1
signal transducer activity	1160 out of 10806 genes, 10.7%	1355 out of 13013 genes, 10.4%	1
transferase activity, transferring acyl groups other than amino-acyl groups	153 out of 10806 genes, 1.4%	169 out of 13013 genes, 1.3%	1
N-acetyltransferase activity	59 out of 10806 genes, 0.5%	62 out of 13013 genes, 0.5%	1
protein tyrosine kinase activity	90 out of 10806 genes, 0.8%	97 out of 13013 genes, 0.7%	1
passive transmembrane transporter activity	295 out of 10806 genes, 2.7%	334 out of 13013 genes, 2.6%	1
transferase activity, transferring acyl groups	171 out of 10806 genes, 1.6%	190 out of 13013 genes, 1.5%	1
chloride transmembrane transporter activity	28 out of 10806 genes, 0.3%	28 out of 13013 genes, 0.2%	1
ligand-gated ion channel activity	80 out of 10806 genes, 0.7%	86 out of 13013 genes, 0.7%	1
ligand-gated channel activity	80 out of 10806 genes, 0.7%	86 out of 13013 genes, 0.7%	1
glutamate receptor activity	27 out of 10806 genes, 0.2%	27 out of 13013 genes, 0.2%	1
anion channel activity	47 out of 10806 genes, 0.4%	49 out of 13013 genes, 0.4%	1
phosphoric diester hydrolase activity	60 out of 10806 genes, 0.6%	64 out of 13013 genes, 0.5%	1
transmembrane receptor protein kinase activity	52 out of 10806 genes, 0.5%	55 out of 13013 genes, 0.4%	1
phosphoric ester hydrolase activity	257 out of 10806 genes, 2.4%	292 out of 13013 genes, 2.2%	1
organic anion transmembrane transporter activity	67 out of 10806 genes, 0.6%	72 out of 13013 genes, 0.6%	1
exonuclease activity	43 out of 10806 genes, 0.4%	45 out of 13013 genes, 0.3%	1
inorganic anion transmembrane transporter activity	51 out of 10806 genes, 0.5%	54 out of 13013 genes, 0.4%	1
protein kinase binding	79 out of 10806 genes, 0.7%	86 out of 13013 genes, 0.7%	1
receptor activity	1121 out of 10806 genes, 10.4%	1316 out of 13013 genes, 10.1%	1
transmembrane signaling receptor activity	984 out of 10806 genes, 9.1%	1153 out of 13013 genes, 8.9%	1
oxidoreductase activity, acting on the aldehyde or oxo group of donors	41 out of 10806 genes, 0.4%	43 out of 13013 genes, 0.3%	1
signaling receptor activity	1082 out of 10806 genes, 10.0%	1270 out of 13013 genes, 9.8%	1
carboxylic acid transmembrane transporter activity	64 out of 10806 genes, 0.6%	69 out of 13013 genes, 0.5%	1
secondary active transmembrane transporter activity	137 out of 10806 genes, 1.3%	153 out of 13013 genes, 1.2%	1
DNA helicase activity	32 out of 10806 genes, 0.3%	33 out of 13013 genes, 0.3%	1
UDP-glycosyltransferase activity	104 out of 10806 genes, 1.0%	115 out of 13013 genes, 0.9%	1
cytoskeletal protein binding	441 out of 10806 genes, 4.1%	510 out of 13013 genes, 3.9%	1
N-acyltransferase activity	70 out of 10806 genes, 0.6%	76 out of 13013 genes, 0.6%	1
cation transmembrane transporter activity	368 out of 10806 genes, 3.4%	424 out of 13013 genes, 3.3%	1
nucleoside-triphosphatase regulator activity	225 out of 10806 genes, 2.1%	256 out of 13013 genes, 2.0%	1
GTPase regulator activity	223 out of 10806 genes, 2.1%	254 out of 13013 genes, 2.0%	1
intracellular ligand-gated ion channel activity	20 out of 10806 genes, 0.2%	20 out of 13013 genes, 0.2%	1
chloride channel activity	20 out of 10806 genes, 0.2%	20 out of 13013 genes, 0.2%	1
deacetylase activity	20 out of 10806 genes, 0.2%	20 out of 13013 genes, 0.2%	1
active transmembrane transporter activity	209 out of 10806 genes, 1.9%	238 out of 13013 genes, 1.8%	1
nucleotide binding	149 out of 10806 genes, 1.4%	168 out of 13013 genes, 1.3%	1
nucleoside phosphate binding	149 out of 10806 genes, 1.4%	168 out of 13013 genes, 1.3%	1
peptidase activity	432 out of 10806 genes, 4.0%	501 out of 13013 genes, 3.8%	1
protein serine/threonine kinase activity	148 out of 10806 genes, 1.4%	167 out of 13013 genes, 1.3%	1
3'-5' exonuclease activity	19 out of 10806 genes, 0.2%	19 out of 13013 genes, 0.1%	1
cyclase activity	19 out of 10806 genes, 0.2%	19 out of 13013 genes, 0.1%	1
adenylyltransferase activity	19 out of 10806 genes, 0.2%	19 out of 13013 genes, 0.1%	1
acetyltransferase activity	72 out of 10806 genes, 0.7%	79 out of 13013 genes, 0.6%	1
endopeptidase activity	263 out of 10806 genes, 2.4%	302 out of 13013 genes, 2.3%	1
transferase activity, transferring glycosyl groups	211 out of 10806 genes, 2.0%	241 out of 13013 genes, 1.9%	1
peptidase activity, acting on L-amino acid peptides	423 out of 10806 genes, 3.9%	491 out of 13013 genes, 3.8%	1
GABA receptor activity	18 out of 10806 genes, 0.2%	18 out of 13013 genes, 0.1%	1
GTPase binding	109 out of 10806 genes, 1.0%	122 out of 13013 genes, 0.9%	1
receptor signaling protein activity	42 out of 10806 genes, 0.4%	45 out of 13013 genes, 0.3%	1
gated channel activity	125 out of 10806 genes, 1.2%	141 out of 13013 genes, 1.1%	1
ion gated channel activity	125 out of 10806 genes, 1.2%	141 out of 13013 genes, 1.1%	1
protein deacetylase activity	17 out of 10806 genes, 0.2%	17 out of 13013 genes, 0.1%	1
oxidoreductase activity, acting on the aldehyde or oxo group of donors, NAD or NADP as acceptor	26 out of 10806 genes, 0.2%	27 out of 13013 genes, 0.2%	1
metal ion binding	1795 out of 10806 genes, 16.6%	2129 out of 13013 genes, 16.4%	1
hydrolase activity, acting on carbon-nitrogen (but not peptide) bonds	74 out of 10806 genes, 0.7%	82 out of 13013 genes, 0.6%	1
divalent inorganic cation transmembrane transporter activity	54 out of 10806 genes, 0.5%	59 out of 13013 genes, 0.5%	1
histone deacetylase activity	16 out of 10806 genes, 0.1%	16 out of 13013 genes, 0.1%	1
ionotropic glutamate receptor activity	16 out of 10806 genes, 0.1%	16 out of 13013 genes, 0.1%	1
acylglycerol O-acyltransferase activity	16 out of 10806 genes, 0.1%	16 out of 13013 genes, 0.1%	1
protein complex binding	60 out of 10806 genes, 0.6%	66 out of 13013 genes, 0.5%	1
lipid binding	427 out of 10806 genes, 4.0%	498 out of 13013 genes, 3.8%	1
calcium ion transmembrane transporter activity	53 out of 10806 genes, 0.5%	58 out of 13013 genes, 0.4%	1
amino acid transmembrane transporter activity	32 out of 10806 genes, 0.3%	34 out of 13013 genes, 0.3%	1
vitamin binding	46 out of 10806 genes, 0.4%	50 out of 13013 genes, 0.4%	1
Ras GTPase binding	90 out of 10806 genes, 0.8%	101 out of 13013 genes, 0.8%	1
transmembrane receptor protein serine/threonine kinase activity	15 out of 10806 genes, 0.1%	15 out of 13013 genes, 0.1%	1
C-acyltransferase activity	15 out of 10806 genes, 0.1%	15 out of 13013 genes, 0.1%	1
NAD-dependent histone deacetylase activity	15 out of 10806 genes, 0.1%	15 out of 13013 genes, 0.1%	1
NAD-dependent protein deacetylase activity	15 out of 10806 genes, 0.1%	15 out of 13013 genes, 0.1%	1
phosphatidylinositol phosphate phosphatase activity	15 out of 10806 genes, 0.1%	15 out of 13013 genes, 0.1%	1
small GTPase binding	102 out of 10806 genes, 0.9%	115 out of 13013 genes, 0.9%	1
calcium channel activity	52 out of 10806 genes, 0.5%	57 out of 13013 genes, 0.4%	1
enzyme activator activity	211 out of 10806 genes, 2.0%	243 out of 13013 genes, 1.9%	1
cyclic-nucleotide phosphodiesterase activity	23 out of 10806 genes, 0.2%	24 out of 13013 genes, 0.2%	1
heat shock protein binding	23 out of 10806 genes, 0.2%	24 out of 13013 genes, 0.2%	1
actin binding	70 out of 10806 genes, 0.6%	78 out of 13013 genes, 0.6%	1
organic acid transmembrane transporter activity	70 out of 10806 genes, 0.6%	78 out of 13013 genes, 0.6%	1
hexosaminidase activity	14 out of 10806 genes, 0.1%	14 out of 13013 genes, 0.1%	1
acid-thiol ligase activity	14 out of 10806 genes, 0.1%	14 out of 13013 genes, 0.1%	1
transmembrane receptor protein tyrosine kinase activity	37 out of 10806 genes, 0.3%	40 out of 13013 genes, 0.3%	1
O-acyltransferase activity	37 out of 10806 genes, 0.3%	40 out of 13013 genes, 0.3%	1
small GTPase regulator activity	163 out of 10806 genes, 1.5%	187 out of 13013 genes, 1.4%	1
ATPase activity, coupled	163 out of 10806 genes, 1.5%	187 out of 13013 genes, 1.4%	1
peptide binding	69 out of 10806 genes, 0.6%	77 out of 13013 genes, 0.6%	1
phosphatase activity	185 out of 10806 genes, 1.7%	213 out of 13013 genes, 1.6%	1
transferase activity, transferring hexosyl groups	128 out of 10806 genes, 1.2%	146 out of 13013 genes, 1.1%	1
cysteine-type peptidase activity	56 out of 10806 genes, 0.5%	62 out of 13013 genes, 0.5%	1
monosaccharide binding	29 out of 10806 genes, 0.3%	31 out of 13013 genes, 0.2%	1
nuclease activity	121 out of 10806 genes, 1.1%	138 out of 13013 genes, 1.1%	1
transition metal ion binding	1222 out of 10806 genes, 11.3%	1449 out of 13013 genes, 11.1%	1
phosphatidylinositol binding	35 out of 10806 genes, 0.3%	38 out of 13013 genes, 0.3%	1
phospholipase C activity	28 out of 10806 genes, 0.3%	30 out of 13013 genes, 0.2%	1
enzyme binding	720 out of 10806 genes, 6.7%	850 out of 13013 genes, 6.5%	1
3',5'-cyclic-nucleotide phosphodiesterase activity	20 out of 10806 genes, 0.2%	21 out of 13013 genes, 0.2%	1
dicarboxylic acid transmembrane transporter activity	20 out of 10806 genes, 0.2%	21 out of 13013 genes, 0.2%	1
histone acetyltransferase activity	12 out of 10806 genes, 0.1%	12 out of 13013 genes, 0.1%	1
sulfuric ester hydrolase activity	12 out of 10806 genes, 0.1%	12 out of 13013 genes, 0.1%	1
translation regulator activity	12 out of 10806 genes, 0.1%	12 out of 13013 genes, 0.1%	1
thiolester hydrolase activity	65 out of 10806 genes, 0.6%	73 out of 13013 genes, 0.6%	1
exopeptidase activity	76 out of 10806 genes, 0.7%	86 out of 13013 genes, 0.7%	1
cell adhesion molecule binding	19 out of 10806 genes, 0.2%	20 out of 13013 genes, 0.2%	1
hydrolase activity, acting on acid anhydrides	602 out of 10806 genes, 5.6%	711 out of 13013 genes, 5.5%	1
RNA methyltransferase activity	11 out of 10806 genes, 0.1%	11 out of 13013 genes, 0.1%	1
nucleotidase activity	11 out of 10806 genes, 0.1%	11 out of 13013 genes, 0.1%	1
hormone binding	11 out of 10806 genes, 0.1%	11 out of 13013 genes, 0.1%	1
actinin binding	11 out of 10806 genes, 0.1%	11 out of 13013 genes, 0.1%	1
hydrolase activity, acting on acid anhydrides, in phosphorus-containing anhydrides	601 out of 10806 genes, 5.6%	710 out of 13013 genes, 5.5%	1
phosphoprotein phosphatase activity	103 out of 10806 genes, 1.0%	118 out of 13013 genes, 0.9%	1
receptor signaling protein serine/threonine kinase activity	32 out of 10806 genes, 0.3%	35 out of 13013 genes, 0.3%	1
anion binding	233 out of 10806 genes, 2.2%	272 out of 13013 genes, 2.1%	1
lipid transporter activity	44 out of 10806 genes, 0.4%	49 out of 13013 genes, 0.4%	1
ligase activity, forming carbon-sulfur bonds	25 out of 10806 genes, 0.2%	27 out of 13013 genes, 0.2%	1
pyrophosphatase activity	598 out of 10806 genes, 5.5%	707 out of 13013 genes, 5.4%	1
ligand-activated sequence-specific DNA binding RNA polymerase II transcription factor activity	18 out of 10806 genes, 0.2%	19 out of 13013 genes, 0.1%	1
transferase activity, transferring one-carbon groups	173 out of 10806 genes, 1.6%	201 out of 13013 genes, 1.5%	1
phospholipid binding	129 out of 10806 genes, 1.2%	149 out of 13013 genes, 1.1%	1
aminoacyl-tRNA ligase activity	37 out of 10806 genes, 0.3%	41 out of 13013 genes, 0.3%	1
ligase activity, forming carbon-oxygen bonds	37 out of 10806 genes, 0.3%	41 out of 13013 genes, 0.3%	1
ligase activity, forming aminoacyl-tRNA and related compounds	37 out of 10806 genes, 0.3%	41 out of 13013 genes, 0.3%	1
carboxylic acid binding	78 out of 10806 genes, 0.7%	89 out of 13013 genes, 0.7%	1
intracellular ligand-gated calcium channel activity	10 out of 10806 genes, 0.1%	10 out of 13013 genes, 0.1%	1
voltage-gated calcium channel activity	10 out of 10806 genes, 0.1%	10 out of 13013 genes, 0.1%	1
calcium-release channel activity	10 out of 10806 genes, 0.1%	10 out of 13013 genes, 0.1%	1
polyubiquitin binding	10 out of 10806 genes, 0.1%	10 out of 13013 genes, 0.1%	1
nucleotidyltransferase activity	100 out of 10806 genes, 0.9%	115 out of 13013 genes, 0.9%	1
metal ion transmembrane transporter activity	187 out of 10806 genes, 1.7%	218 out of 13013 genes, 1.7%	1
mannosidase activity	17 out of 10806 genes, 0.2%	18 out of 13013 genes, 0.1%	1
amino acid binding	48 out of 10806 genes, 0.4%	54 out of 13013 genes, 0.4%	1
small conjugating protein-specific protease activity	42 out of 10806 genes, 0.4%	47 out of 13013 genes, 0.4%	1
guanyl-nucleotide exchange factor activity	71 out of 10806 genes, 0.7%	81 out of 13013 genes, 0.6%	1
protein tyrosine phosphatase activity	23 out of 10806 genes, 0.2%	25 out of 13013 genes, 0.2%	1
cofactor binding	53 out of 10806 genes, 0.5%	60 out of 13013 genes, 0.5%	1
GTPase activator activity	70 out of 10806 genes, 0.6%	80 out of 13013 genes, 0.6%	1
Ras GTPase activator activity	70 out of 10806 genes, 0.6%	80 out of 13013 genes, 0.6%	1
antigen binding	9 out of 10806 genes, 0.1%	9 out of 13013 genes, 0.1%	1
cation:sugar symporter activity	9 out of 10806 genes, 0.1%	9 out of 13013 genes, 0.1%	1
poly-pyrimidine tract binding	9 out of 10806 genes, 0.1%	9 out of 13013 genes, 0.1%	1
H4 histone acetyltransferase activity	9 out of 10806 genes, 0.1%	9 out of 13013 genes, 0.1%	1
glucuronosyltransferase activity	9 out of 10806 genes, 0.1%	9 out of 13013 genes, 0.1%	1
L-amino acid transmembrane transporter activity	9 out of 10806 genes, 0.1%	9 out of 13013 genes, 0.1%	1
anion:cation symporter activity	9 out of 10806 genes, 0.1%	9 out of 13013 genes, 0.1%	1
oxidoreductase activity, acting on CH or CH2 groups	9 out of 10806 genes, 0.1%	9 out of 13013 genes, 0.1%	1
ligase activity, forming carbon-carbon bonds	9 out of 10806 genes, 0.1%	9 out of 13013 genes, 0.1%	1
phosphatidylinositol bisphosphate phosphatase activity	9 out of 10806 genes, 0.1%	9 out of 13013 genes, 0.1%	1
protein kinase A binding	9 out of 10806 genes, 0.1%	9 out of 13013 genes, 0.1%	1
oxidoreductase activity, acting on CH-OH group of donors	108 out of 10806 genes, 1.0%	125 out of 13013 genes, 1.0%	1
protein complex scaffold	16 out of 10806 genes, 0.1%	17 out of 13013 genes, 0.1%	1
oxidoreductase activity, acting on the CH-OH group of donors, NAD or NADP as acceptor	86 out of 10806 genes, 0.8%	99 out of 13013 genes, 0.8%	1
small conjugating protein binding	58 out of 10806 genes, 0.5%	66 out of 13013 genes, 0.5%	1
ATPase activity	172 out of 10806 genes, 1.6%	201 out of 13013 genes, 1.5%	1
RNA polymerase II transcription factor binding transcription factor activity	69 out of 10806 genes, 0.6%	79 out of 13013 genes, 0.6%	1
Ras guanyl-nucleotide exchange factor activity	69 out of 10806 genes, 0.6%	79 out of 13013 genes, 0.6%	1
enzyme regulator activity	611 out of 10806 genes, 5.7%	725 out of 13013 genes, 5.6%	1
RNA helicase activity	22 out of 10806 genes, 0.2%	24 out of 13013 genes, 0.2%	1
phospholipid transporter activity	22 out of 10806 genes, 0.2%	24 out of 13013 genes, 0.2%	1
Rho GTPase binding	22 out of 10806 genes, 0.2%	24 out of 13013 genes, 0.2%	1
hydrolase activity, acting on glycosyl bonds	95 out of 10806 genes, 0.9%	110 out of 13013 genes, 0.8%	1
oxidoreductase activity, acting on single donors with incorporation of molecular oxygen	62 out of 10806 genes, 0.6%	71 out of 13013 genes, 0.5%	1
adenylate cyclase inhibiting G-protein coupled glutamate receptor activity	8 out of 10806 genes, 0.1%	8 out of 13013 genes, 0.1%	1
ubiquitin-protein ligase activity	8 out of 10806 genes, 0.1%	8 out of 13013 genes, 0.1%	1
transforming growth factor beta receptor, cytoplasmic mediator activity	8 out of 10806 genes, 0.1%	8 out of 13013 genes, 0.1%	1
glucosidase activity	8 out of 10806 genes, 0.1%	8 out of 13013 genes, 0.1%	1
CoA-ligase activity	8 out of 10806 genes, 0.1%	8 out of 13013 genes, 0.1%	1
peptide hormone binding	8 out of 10806 genes, 0.1%	8 out of 13013 genes, 0.1%	1
chemokine binding	8 out of 10806 genes, 0.1%	8 out of 13013 genes, 0.1%	1
glucosyltransferase activity	8 out of 10806 genes, 0.1%	8 out of 13013 genes, 0.1%	1
translation regulator activity, nucleic acid binding	8 out of 10806 genes, 0.1%	8 out of 13013 genes, 0.1%	1
sulfur compound transmembrane transporter activity	8 out of 10806 genes, 0.1%	8 out of 13013 genes, 0.1%	1
hydrolase activity, acting on carbon-nitrogen (but not peptide) bonds, in linear amides	44 out of 10806 genes, 0.4%	50 out of 13013 genes, 0.4%	1
growth factor binding	66 out of 10806 genes, 0.6%	76 out of 13013 genes, 0.6%	1
hydrolase activity, hydrolyzing O-glycosyl compounds	71 out of 10806 genes, 0.7%	82 out of 13013 genes, 0.6%	1
DNA polymerase activity	32 out of 10806 genes, 0.3%	36 out of 13013 genes, 0.3%	1
exonuclease activity, active with either ribo- or deoxyribonucleic acids and producing 5'-phosphomonoesters	14 out of 10806 genes, 0.1%	15 out of 13013 genes, 0.1%	1
coenzyme binding	14 out of 10806 genes, 0.1%	15 out of 13013 genes, 0.1%	1
inositol phosphate phosphatase activity	14 out of 10806 genes, 0.1%	15 out of 13013 genes, 0.1%	1
chromatin binding	26 out of 10806 genes, 0.2%	29 out of 13013 genes, 0.2%	1
sodium channel activity	20 out of 10806 genes, 0.2%	22 out of 13013 genes, 0.2%	1
motor activity	70 out of 10806 genes, 0.6%	81 out of 13013 genes, 0.6%	1
oxidoreductase activity, acting on paired donors, with incorporation or reduction of molecular oxygen	102 out of 10806 genes, 0.9%	119 out of 13013 genes, 0.9%	1
acetylglucosaminyltransferase activity	31 out of 10806 genes, 0.3%	35 out of 13013 genes, 0.3%	1
fatty acid synthase activity	7 out of 10806 genes, 0.1%	7 out of 13013 genes, 0.1%	1
exoribonuclease activity	7 out of 10806 genes, 0.1%	7 out of 13013 genes, 0.1%	1
transforming growth factor beta-activated receptor activity	7 out of 10806 genes, 0.1%	7 out of 13013 genes, 0.1%	1
vascular endothelial growth factor receptor binding	7 out of 10806 genes, 0.1%	7 out of 13013 genes, 0.1%	1
fatty acid binding	7 out of 10806 genes, 0.1%	7 out of 13013 genes, 0.1%	1
tRNA methyltransferase activity	7 out of 10806 genes, 0.1%	7 out of 13013 genes, 0.1%	1
protein prenyltransferase activity	7 out of 10806 genes, 0.1%	7 out of 13013 genes, 0.1%	1
phosphofructokinase activity	7 out of 10806 genes, 0.1%	7 out of 13013 genes, 0.1%	1
peptide transporter activity	7 out of 10806 genes, 0.1%	7 out of 13013 genes, 0.1%	1
CoA carboxylase activity	7 out of 10806 genes, 0.1%	7 out of 13013 genes, 0.1%	1
hydroxymethyl-, formyl- and related transferase activity	7 out of 10806 genes, 0.1%	7 out of 13013 genes, 0.1%	1
procollagen-proline dioxygenase activity	7 out of 10806 genes, 0.1%	7 out of 13013 genes, 0.1%	1
monocarboxylic acid binding	7 out of 10806 genes, 0.1%	7 out of 13013 genes, 0.1%	1
UDP-glucosyltransferase activity	7 out of 10806 genes, 0.1%	7 out of 13013 genes, 0.1%	1
inositol trisphosphate phosphatase activity	7 out of 10806 genes, 0.1%	7 out of 13013 genes, 0.1%	1
flavin adenine dinucleotide binding	7 out of 10806 genes, 0.1%	7 out of 13013 genes, 0.1%	1
phosphatidylinositol monophosphate phosphatase activity	7 out of 10806 genes, 0.1%	7 out of 13013 genes, 0.1%	1
antiporter activity	25 out of 10806 genes, 0.2%	28 out of 13013 genes, 0.2%	1
transferase activity, transferring pentosyl groups	36 out of 10806 genes, 0.3%	41 out of 13013 genes, 0.3%	1
cysteine-type endopeptidase activity	13 out of 10806 genes, 0.1%	14 out of 13013 genes, 0.1%	1
phosphotransferase activity, for other substituted phosphate groups	13 out of 10806 genes, 0.1%	14 out of 13013 genes, 0.1%	1
voltage-gated cation channel activity	41 out of 10806 genes, 0.4%	47 out of 13013 genes, 0.4%	1
nucleoside-triphosphatase activity	532 out of 10806 genes, 4.9%	634 out of 13013 genes, 4.9%	1
amide binding	104 out of 10806 genes, 1.0%	122 out of 13013 genes, 0.9%	1
sugar transmembrane transporter activity	18 out of 10806 genes, 0.2%	20 out of 13013 genes, 0.2%	1
G-protein coupled receptor activity	216 out of 10806 genes, 2.0%	256 out of 13013 genes, 2.0%	1
oxidoreductase activity, acting on paired donors, with incorporation or reduction of molecular oxygen, 2-oxoglutarate as one donor, and incorporation of one atom each of oxygen into both donors	29 out of 10806 genes, 0.3%	33 out of 13013 genes, 0.3%	1
methyltransferase activity	113 out of 10806 genes, 1.0%	133 out of 13013 genes, 1.0%	1
DNA-dependent ATPase activity	12 out of 10806 genes, 0.1%	13 out of 13013 genes, 0.1%	1
oxidoreductase activity, acting on the CH-NH group of donors, NAD or NADP as acceptor	12 out of 10806 genes, 0.1%	13 out of 13013 genes, 0.1%	1
hydrolase activity, acting on carbon-nitrogen (but not peptide) bonds, in cyclic amidines	12 out of 10806 genes, 0.1%	13 out of 13013 genes, 0.1%	1
3'-5'-exoribonuclease activity	6 out of 10806 genes, 0.1%	6 out of 13013 genes, 0.0%	1
acyl-CoA dehydrogenase activity	6 out of 10806 genes, 0.1%	6 out of 13013 genes, 0.0%	1
protein geranylgeranyltransferase activity	6 out of 10806 genes, 0.1%	6 out of 13013 genes, 0.0%	1
Rho guanyl-nucleotide exchange factor activity	6 out of 10806 genes, 0.1%	6 out of 13013 genes, 0.0%	1
translation termination factor activity	6 out of 10806 genes, 0.1%	6 out of 13013 genes, 0.0%	1
organic cation transmembrane transporter activity	6 out of 10806 genes, 0.1%	6 out of 13013 genes, 0.0%	1
carnitine O-acyltransferase activity	6 out of 10806 genes, 0.1%	6 out of 13013 genes, 0.0%	1
sulfurtransferase activity	6 out of 10806 genes, 0.1%	6 out of 13013 genes, 0.0%	1
hydrolase activity, acting on carbon-nitrogen (but not peptide) bonds, in linear amidines	6 out of 10806 genes, 0.1%	6 out of 13013 genes, 0.0%	1
exoribonuclease activity, producing 5'-phosphomonoesters	6 out of 10806 genes, 0.1%	6 out of 13013 genes, 0.0%	1
activin-activated receptor activity	6 out of 10806 genes, 0.1%	6 out of 13013 genes, 0.0%	1
histone kinase activity	6 out of 10806 genes, 0.1%	6 out of 13013 genes, 0.0%	1
long-chain fatty acid binding	6 out of 10806 genes, 0.1%	6 out of 13013 genes, 0.0%	1
amide transmembrane transporter activity	6 out of 10806 genes, 0.1%	6 out of 13013 genes, 0.0%	1
phosphatidylinositol kinase activity	6 out of 10806 genes, 0.1%	6 out of 13013 genes, 0.0%	1
uridylyltransferase activity	6 out of 10806 genes, 0.1%	6 out of 13013 genes, 0.0%	1
acetylgalactosaminyltransferase activity	23 out of 10806 genes, 0.2%	26 out of 13013 genes, 0.2%	1
tumor necrosis factor receptor superfamily binding	23 out of 10806 genes, 0.2%	26 out of 13013 genes, 0.2%	1
cytokine receptor activity	44 out of 10806 genes, 0.4%	51 out of 13013 genes, 0.4%	1
symporter activity	44 out of 10806 genes, 0.4%	51 out of 13013 genes, 0.4%	1
RNA polymerase II transcription cofactor activity	28 out of 10806 genes, 0.3%	32 out of 13013 genes, 0.2%	1
identical protein binding	454 out of 10806 genes, 4.2%	542 out of 13013 genes, 4.2%	1
nucleobase-containing compound kinase activity	17 out of 10806 genes, 0.2%	19 out of 13013 genes, 0.1%	1
SMAD binding	17 out of 10806 genes, 0.2%	19 out of 13013 genes, 0.1%	1
transcription regulatory region sequence-specific DNA binding	75 out of 10806 genes, 0.7%	88 out of 13013 genes, 0.7%	1
metallopeptidase activity	33 out of 10806 genes, 0.3%	38 out of 13013 genes, 0.3%	1
transcription coactivator activity	38 out of 10806 genes, 0.4%	44 out of 13013 genes, 0.3%	1
metalloexopeptidase activity	22 out of 10806 genes, 0.2%	25 out of 13013 genes, 0.2%	1
carbohydrate transmembrane transporter activity	22 out of 10806 genes, 0.2%	25 out of 13013 genes, 0.2%	1
ubiquitin binding	22 out of 10806 genes, 0.2%	25 out of 13013 genes, 0.2%	1
carbohydrate transporter activity	22 out of 10806 genes, 0.2%	25 out of 13013 genes, 0.2%	1
solute:cation symporter activity	43 out of 10806 genes, 0.4%	50 out of 13013 genes, 0.4%	1
alpha-mannosidase activity	11 out of 10806 genes, 0.1%	12 out of 13013 genes, 0.1%	1
transforming growth factor beta receptor binding	11 out of 10806 genes, 0.1%	12 out of 13013 genes, 0.1%	1
monovalent cation:hydrogen antiporter activity	11 out of 10806 genes, 0.1%	12 out of 13013 genes, 0.1%	1
solute:cation antiporter activity	11 out of 10806 genes, 0.1%	12 out of 13013 genes, 0.1%	1
solute:hydrogen antiporter activity	11 out of 10806 genes, 0.1%	12 out of 13013 genes, 0.1%	1
anion:anion antiporter activity	11 out of 10806 genes, 0.1%	12 out of 13013 genes, 0.1%	1
cation:cation antiporter activity	11 out of 10806 genes, 0.1%	12 out of 13013 genes, 0.1%	1
CoA hydrolase activity	11 out of 10806 genes, 0.1%	12 out of 13013 genes, 0.1%	1
intramolecular oxidoreductase activity, transposing C=C bonds	11 out of 10806 genes, 0.1%	12 out of 13013 genes, 0.1%	1
endoribonuclease activity, producing 5'-phosphomonoesters	11 out of 10806 genes, 0.1%	12 out of 13013 genes, 0.1%	1
pre-mRNA binding	11 out of 10806 genes, 0.1%	12 out of 13013 genes, 0.1%	1
oxidoreductase activity, acting on NAD(P)H, oxygen as acceptor	11 out of 10806 genes, 0.1%	12 out of 13013 genes, 0.1%	1
voltage-gated ion channel activity	53 out of 10806 genes, 0.5%	62 out of 13013 genes, 0.5%	1
voltage-gated channel activity	53 out of 10806 genes, 0.5%	62 out of 13013 genes, 0.5%	1
cargo receptor activity	37 out of 10806 genes, 0.3%	43 out of 13013 genes, 0.3%	1
transaminase activity	16 out of 10806 genes, 0.1%	18 out of 13013 genes, 0.1%	1
peptidase activator activity	16 out of 10806 genes, 0.1%	18 out of 13013 genes, 0.1%	1
oxidoreductase activity, acting on the CH-CH group of donors	42 out of 10806 genes, 0.4%	49 out of 13013 genes, 0.4%	1
carbohydrate binding	42 out of 10806 genes, 0.4%	49 out of 13013 genes, 0.4%	1
acyl-CoA oxidase activity	5 out of 10806 genes, 0.0%	5 out of 13013 genes, 0.0%	1
adenylate cyclase activity	5 out of 10806 genes, 0.0%	5 out of 13013 genes, 0.0%	1
aldehyde dehydrogenase (NAD) activity	5 out of 10806 genes, 0.0%	5 out of 13013 genes, 0.0%	1
nucleotide diphosphatase activity	5 out of 10806 genes, 0.0%	5 out of 13013 genes, 0.0%	1
alpha-glucosidase activity	5 out of 10806 genes, 0.0%	5 out of 13013 genes, 0.0%	1
protein histidine kinase activity	5 out of 10806 genes, 0.0%	5 out of 13013 genes, 0.0%	1
calmodulin-dependent protein kinase activity	5 out of 10806 genes, 0.0%	5 out of 13013 genes, 0.0%	1
neuropeptide Y receptor activity	5 out of 10806 genes, 0.0%	5 out of 13013 genes, 0.0%	1
intracellular cyclic nucleotide activated cation channel activity	5 out of 10806 genes, 0.0%	5 out of 13013 genes, 0.0%	1
inward rectifier potassium channel activity	5 out of 10806 genes, 0.0%	5 out of 13013 genes, 0.0%	1
iron ion transmembrane transporter activity	5 out of 10806 genes, 0.0%	5 out of 13013 genes, 0.0%	1
thyroid hormone receptor activator activity	5 out of 10806 genes, 0.0%	5 out of 13013 genes, 0.0%	1
cation:chloride symporter activity	5 out of 10806 genes, 0.0%	5 out of 13013 genes, 0.0%	1
C-palmitoyltransferase activity	5 out of 10806 genes, 0.0%	5 out of 13013 genes, 0.0%	1
protein-hormone receptor activity	5 out of 10806 genes, 0.0%	5 out of 13013 genes, 0.0%	1
oxidoreductase activity, acting on the aldehyde or oxo group of donors, disulfide as acceptor	5 out of 10806 genes, 0.0%	5 out of 13013 genes, 0.0%	1
oxidoreductase activity, acting on paired donors, with oxidation of a pair of donors resulting in the reduction of molecular oxygen to two molecules of water	5 out of 10806 genes, 0.0%	5 out of 13013 genes, 0.0%	1
transferase activity, transferring aldehyde or ketonic groups	5 out of 10806 genes, 0.0%	5 out of 13013 genes, 0.0%	1
phosphotransferase activity, nitrogenous group as acceptor	5 out of 10806 genes, 0.0%	5 out of 13013 genes, 0.0%	1
hydrolase activity, acting on carbon-nitrogen (but not peptide) bonds, in cyclic amides	5 out of 10806 genes, 0.0%	5 out of 13013 genes, 0.0%	1
ammonia-lyase activity	5 out of 10806 genes, 0.0%	5 out of 13013 genes, 0.0%	1
phosphorus-oxygen lyase activity	5 out of 10806 genes, 0.0%	5 out of 13013 genes, 0.0%	1
adenyl nucleotide binding	5 out of 10806 genes, 0.0%	5 out of 13013 genes, 0.0%	1
mismatch repair complex binding	5 out of 10806 genes, 0.0%	5 out of 13013 genes, 0.0%	1
histone threonine kinase activity	5 out of 10806 genes, 0.0%	5 out of 13013 genes, 0.0%	1
neurotrophin binding	5 out of 10806 genes, 0.0%	5 out of 13013 genes, 0.0%	1
cyclic nucleotide-gated ion channel activity	5 out of 10806 genes, 0.0%	5 out of 13013 genes, 0.0%	1
transferase activity, transferring nitrogenous groups	21 out of 10806 genes, 0.2%	24 out of 13013 genes, 0.2%	1
phosphatase inhibitor activity	21 out of 10806 genes, 0.2%	24 out of 13013 genes, 0.2%	1
excitatory extracellular ligand-gated ion channel activity	31 out of 10806 genes, 0.3%	36 out of 13013 genes, 0.3%	1
carbohydrate derivative binding	117 out of 10806 genes, 1.1%	139 out of 13013 genes, 1.1%	1
double-stranded DNA binding	10 out of 10806 genes, 0.1%	11 out of 13013 genes, 0.1%	1
steroid hydroxylase activity	10 out of 10806 genes, 0.1%	11 out of 13013 genes, 0.1%	1
hexose transmembrane transporter activity	10 out of 10806 genes, 0.1%	11 out of 13013 genes, 0.1%	1
mannosyl-oligosaccharide mannosidase activity	10 out of 10806 genes, 0.1%	11 out of 13013 genes, 0.1%	1
ribonucleotide binding	10 out of 10806 genes, 0.1%	11 out of 13013 genes, 0.1%	1
receptor serine/threonine kinase binding	10 out of 10806 genes, 0.1%	11 out of 13013 genes, 0.1%	1
vitamin transporter activity	10 out of 10806 genes, 0.1%	11 out of 13013 genes, 0.1%	1
transmembrane receptor protein serine/threonine kinase binding	10 out of 10806 genes, 0.1%	11 out of 13013 genes, 0.1%	1
potassium channel activity	46 out of 10806 genes, 0.4%	54 out of 13013 genes, 0.4%	1
steroid hormone receptor binding	51 out of 10806 genes, 0.5%	60 out of 13013 genes, 0.5%	1
cysteine-type endopeptidase inhibitor activity	15 out of 10806 genes, 0.1%	17 out of 13013 genes, 0.1%	1
steroid dehydrogenase activity, acting on the CH-OH group of donors, NAD or NADP as acceptor	15 out of 10806 genes, 0.1%	17 out of 13013 genes, 0.1%	1
G-protein coupled chemoattractant receptor activity	20 out of 10806 genes, 0.2%	23 out of 13013 genes, 0.2%	1
deoxyribonuclease activity	20 out of 10806 genes, 0.2%	23 out of 13013 genes, 0.2%	1
extracellular ligand-gated ion channel activity	35 out of 10806 genes, 0.3%	41 out of 13013 genes, 0.3%	1
inorganic cation transmembrane transporter activity	208 out of 10806 genes, 1.9%	249 out of 13013 genes, 1.9%	1
hormone receptor binding	69 out of 10806 genes, 0.6%	82 out of 13013 genes, 0.6%	1
potassium ion transmembrane transporter activity	54 out of 10806 genes, 0.5%	64 out of 13013 genes, 0.5%	1
ribonucleoprotein complex binding	34 out of 10806 genes, 0.3%	40 out of 13013 genes, 0.3%	1
neurotransmitter receptor activity	29 out of 10806 genes, 0.3%	34 out of 13013 genes, 0.3%	1
ligase activity	310 out of 10806 genes, 2.9%	372 out of 13013 genes, 2.9%	1
galactosyltransferase activity	19 out of 10806 genes, 0.2%	22 out of 13013 genes, 0.2%	1
protein transporter activity	19 out of 10806 genes, 0.2%	22 out of 13013 genes, 0.2%	1
endodeoxyribonuclease activity	14 out of 10806 genes, 0.1%	16 out of 13013 genes, 0.1%	1
apoptotic protease activator activity	14 out of 10806 genes, 0.1%	16 out of 13013 genes, 0.1%	1
glutamate receptor binding	14 out of 10806 genes, 0.1%	16 out of 13013 genes, 0.1%	1
transition metal ion transmembrane transporter activity	14 out of 10806 genes, 0.1%	16 out of 13013 genes, 0.1%	1
ATP-dependent DNA helicase activity	9 out of 10806 genes, 0.1%	10 out of 13013 genes, 0.1%	1
ATP-dependent helicase activity	9 out of 10806 genes, 0.1%	10 out of 13013 genes, 0.1%	1
diphosphotransferase activity	9 out of 10806 genes, 0.1%	10 out of 13013 genes, 0.1%	1
carbon-nitrogen lyase activity	9 out of 10806 genes, 0.1%	10 out of 13013 genes, 0.1%	1
carbon-nitrogen ligase activity, with glutamine as amido-N-donor	9 out of 10806 genes, 0.1%	10 out of 13013 genes, 0.1%	1
myosin binding	9 out of 10806 genes, 0.1%	10 out of 13013 genes, 0.1%	1
purine nucleotide binding	9 out of 10806 genes, 0.1%	10 out of 13013 genes, 0.1%	1
purine NTP-dependent helicase activity	9 out of 10806 genes, 0.1%	10 out of 13013 genes, 0.1%	1
sulfur amino acid transmembrane transporter activity	4 out of 10806 genes, 0.0%	4 out of 13013 genes, 0.0%	1
translation release factor activity	4 out of 10806 genes, 0.0%	4 out of 13013 genes, 0.0%	1
DNA-directed RNA polymerase activity	4 out of 10806 genes, 0.0%	4 out of 13013 genes, 0.0%	1
RNA-directed DNA polymerase activity	4 out of 10806 genes, 0.0%	4 out of 13013 genes, 0.0%	1
acetyl-CoA C-acyltransferase activity	4 out of 10806 genes, 0.0%	4 out of 13013 genes, 0.0%	1
carboxypeptidase activity	4 out of 10806 genes, 0.0%	4 out of 13013 genes, 0.0%	1
lactate dehydrogenase activity	4 out of 10806 genes, 0.0%	4 out of 13013 genes, 0.0%	1
phosphorylase activity	4 out of 10806 genes, 0.0%	4 out of 13013 genes, 0.0%	1
pyruvate dehydrogenase activity	4 out of 10806 genes, 0.0%	4 out of 13013 genes, 0.0%	1
succinate-CoA ligase activity	4 out of 10806 genes, 0.0%	4 out of 13013 genes, 0.0%	1
protein phosphatase inhibitor activity	4 out of 10806 genes, 0.0%	4 out of 13013 genes, 0.0%	1
gap junction channel activity	4 out of 10806 genes, 0.0%	4 out of 13013 genes, 0.0%	1
nucleoside transmembrane transporter activity	4 out of 10806 genes, 0.0%	4 out of 13013 genes, 0.0%	1
glucose transmembrane transporter activity	4 out of 10806 genes, 0.0%	4 out of 13013 genes, 0.0%	1
serine-type peptidase activity	4 out of 10806 genes, 0.0%	4 out of 13013 genes, 0.0%	1
CoA-transferase activity	4 out of 10806 genes, 0.0%	4 out of 13013 genes, 0.0%	1
taste receptor activity	4 out of 10806 genes, 0.0%	4 out of 13013 genes, 0.0%	1
peptide disulfide oxidoreductase activity	4 out of 10806 genes, 0.0%	4 out of 13013 genes, 0.0%	1
oligopeptide transporter activity	4 out of 10806 genes, 0.0%	4 out of 13013 genes, 0.0%	1
quaternary ammonium group transmembrane transporter activity	4 out of 10806 genes, 0.0%	4 out of 13013 genes, 0.0%	1
acyl-CoA desaturase activity	4 out of 10806 genes, 0.0%	4 out of 13013 genes, 0.0%	1
serine hydrolase activity	4 out of 10806 genes, 0.0%	4 out of 13013 genes, 0.0%	1
nucleotide kinase activity	4 out of 10806 genes, 0.0%	4 out of 13013 genes, 0.0%	1
C-C chemokine binding	4 out of 10806 genes, 0.0%	4 out of 13013 genes, 0.0%	1
receptor signaling complex scaffold activity	4 out of 10806 genes, 0.0%	4 out of 13013 genes, 0.0%	1
kynurenine aminotransferase activity	4 out of 10806 genes, 0.0%	4 out of 13013 genes, 0.0%	1
transferase activity, transferring acyl groups, acyl groups converted into alkyl on transfer	4 out of 10806 genes, 0.0%	4 out of 13013 genes, 0.0%	1
alpha-actinin binding	4 out of 10806 genes, 0.0%	4 out of 13013 genes, 0.0%	1
activin receptor binding	4 out of 10806 genes, 0.0%	4 out of 13013 genes, 0.0%	1
drug transporter activity	4 out of 10806 genes, 0.0%	4 out of 13013 genes, 0.0%	1
RNA polymerase II regulatory region sequence-specific DNA binding	43 out of 10806 genes, 0.4%	51 out of 13013 genes, 0.4%	1
RNA polymerase II regulatory region DNA binding	43 out of 10806 genes, 0.4%	51 out of 13013 genes, 0.4%	1
dioxygenase activity	43 out of 10806 genes, 0.4%	51 out of 13013 genes, 0.4%	1
histone methyltransferase activity	28 out of 10806 genes, 0.3%	33 out of 13013 genes, 0.3%	1
histone-lysine N-methyltransferase activity	23 out of 10806 genes, 0.2%	27 out of 13013 genes, 0.2%	1
G-protein coupled nucleotide receptor activity	18 out of 10806 genes, 0.2%	21 out of 13013 genes, 0.2%	1
oxidoreductase activity, acting on the CH-NH group of donors	18 out of 10806 genes, 0.2%	21 out of 13013 genes, 0.2%	1
UDP-galactosyltransferase activity	18 out of 10806 genes, 0.2%	21 out of 13013 genes, 0.2%	1
G-protein coupled peptide receptor activity	81 out of 10806 genes, 0.7%	97 out of 13013 genes, 0.7%	1
protein serine/threonine/tyrosine kinase activity	13 out of 10806 genes, 0.1%	15 out of 13013 genes, 0.1%	1
Rho GTPase activator activity	13 out of 10806 genes, 0.1%	15 out of 13013 genes, 0.1%	1
calcium activated cation channel activity	13 out of 10806 genes, 0.1%	15 out of 13013 genes, 0.1%	1
endonuclease activity, active with either ribo- or deoxyribonucleic acids and producing 5'-phosphomonoesters	13 out of 10806 genes, 0.1%	15 out of 13013 genes, 0.1%	1
MHC protein binding	13 out of 10806 genes, 0.1%	15 out of 13013 genes, 0.1%	1
endonuclease activity	37 out of 10806 genes, 0.3%	44 out of 13013 genes, 0.3%	1
primary active transmembrane transporter activity	66 out of 10806 genes, 0.6%	79 out of 13013 genes, 0.6%	1
P-P-bond-hydrolysis-driven transmembrane transporter activity	66 out of 10806 genes, 0.6%	79 out of 13013 genes, 0.6%	1
exodeoxyribonuclease activity	8 out of 10806 genes, 0.1%	9 out of 13013 genes, 0.1%	1
water transmembrane transporter activity	8 out of 10806 genes, 0.1%	9 out of 13013 genes, 0.1%	1
small protein activating enzyme activity	8 out of 10806 genes, 0.1%	9 out of 13013 genes, 0.1%	1
oxidoreductase activity, acting on the CH-CH group of donors, oxygen as acceptor	8 out of 10806 genes, 0.1%	9 out of 13013 genes, 0.1%	1
exodeoxyribonuclease activity, producing 5'-phosphomonoesters	8 out of 10806 genes, 0.1%	9 out of 13013 genes, 0.1%	1
DNA N-glycosylase activity	8 out of 10806 genes, 0.1%	9 out of 13013 genes, 0.1%	1
carbohydrate kinase activity	8 out of 10806 genes, 0.1%	9 out of 13013 genes, 0.1%	1
lipoprotein particle receptor activity	8 out of 10806 genes, 0.1%	9 out of 13013 genes, 0.1%	1
alkali metal ion binding	8 out of 10806 genes, 0.1%	9 out of 13013 genes, 0.1%	1
peptidyl-proline dioxygenase activity	8 out of 10806 genes, 0.1%	9 out of 13013 genes, 0.1%	1
cofactor transporter activity	8 out of 10806 genes, 0.1%	9 out of 13013 genes, 0.1%	1
voltage-gated potassium channel activity	27 out of 10806 genes, 0.2%	32 out of 13013 genes, 0.2%	1
sequence-specific DNA binding	104 out of 10806 genes, 1.0%	125 out of 13013 genes, 1.0%	1
iron-sulfur cluster binding	46 out of 10806 genes, 0.4%	55 out of 13013 genes, 0.4%	1
cyclic nucleotide binding	22 out of 10806 genes, 0.2%	26 out of 13013 genes, 0.2%	1
lyase activity	113 out of 10806 genes, 1.0%	136 out of 13013 genes, 1.0%	1
chemokine receptor activity	17 out of 10806 genes, 0.2%	20 out of 13013 genes, 0.2%	1
steroid dehydrogenase activity	17 out of 10806 genes, 0.2%	20 out of 13013 genes, 0.2%	1
monooxygenase activity	64 out of 10806 genes, 0.6%	77 out of 13013 genes, 0.6%	1
ATPase activity, coupled to transmembrane movement of ions, phosphorylative mechanism	12 out of 10806 genes, 0.1%	14 out of 13013 genes, 0.1%	1
racemase and epimerase activity	12 out of 10806 genes, 0.1%	14 out of 13013 genes, 0.1%	1
peptide receptor activity	83 out of 10806 genes, 0.8%	100 out of 13013 genes, 0.8%	1
nuclear hormone receptor binding	59 out of 10806 genes, 0.5%	71 out of 13013 genes, 0.5%	1
glycosaminoglycan binding	102 out of 10806 genes, 0.9%	123 out of 13013 genes, 0.9%	1
succinate dehydrogenase activity	3 out of 10806 genes, 0.0%	3 out of 13013 genes, 0.0%	1
microfilament motor activity	3 out of 10806 genes, 0.0%	3 out of 13013 genes, 0.0%	1
transcription cofactor binding	3 out of 10806 genes, 0.0%	3 out of 13013 genes, 0.0%	1
lipid kinase activity	3 out of 10806 genes, 0.0%	3 out of 13013 genes, 0.0%	1
nucleobase binding	3 out of 10806 genes, 0.0%	3 out of 13013 genes, 0.0%	1
retinoic acid receptor activity	3 out of 10806 genes, 0.0%	3 out of 13013 genes, 0.0%	1
DNA topoisomerase activity	3 out of 10806 genes, 0.0%	3 out of 13013 genes, 0.0%	1
adenosine deaminase activity	3 out of 10806 genes, 0.0%	3 out of 13013 genes, 0.0%	1
dihydroorotate dehydrogenase activity	3 out of 10806 genes, 0.0%	3 out of 13013 genes, 0.0%	1
malic enzyme activity	3 out of 10806 genes, 0.0%	3 out of 13013 genes, 0.0%	1
MAP kinase activity	3 out of 10806 genes, 0.0%	3 out of 13013 genes, 0.0%	1
interferon receptor activity	3 out of 10806 genes, 0.0%	3 out of 13013 genes, 0.0%	1
dopamine neurotransmitter receptor activity	3 out of 10806 genes, 0.0%	3 out of 13013 genes, 0.0%	1
platelet-derived growth factor-activated receptor activity	3 out of 10806 genes, 0.0%	3 out of 13013 genes, 0.0%	1
protein tyrosine/serine/threonine phosphatase activity	3 out of 10806 genes, 0.0%	3 out of 13013 genes, 0.0%	1
RNA guanylyltransferase activity	3 out of 10806 genes, 0.0%	3 out of 13013 genes, 0.0%	1
electron carrier activity	3 out of 10806 genes, 0.0%	3 out of 13013 genes, 0.0%	1
adenylate cyclase regulator activity	3 out of 10806 genes, 0.0%	3 out of 13013 genes, 0.0%	1
glutathione disulfide oxidoreductase activity	3 out of 10806 genes, 0.0%	3 out of 13013 genes, 0.0%	1
solute:hydrogen symporter activity	3 out of 10806 genes, 0.0%	3 out of 13013 genes, 0.0%	1
inositol bisphosphate phosphatase activity	3 out of 10806 genes, 0.0%	3 out of 13013 genes, 0.0%	1
tRNA (guanine) methyltransferase activity	3 out of 10806 genes, 0.0%	3 out of 13013 genes, 0.0%	1
oxidoreductase activity, acting on the CH-CH group of donors, quinone or related compound as acceptor	3 out of 10806 genes, 0.0%	3 out of 13013 genes, 0.0%	1
oxidoreductase activity, acting on other nitrogenous compounds as donors	3 out of 10806 genes, 0.0%	3 out of 13013 genes, 0.0%	1
oxidoreductase activity, acting on paired donors, with incorporation or reduction of molecular oxygen, reduced ascorbate as one donor, and incorporation of one atom of oxygen	3 out of 10806 genes, 0.0%	3 out of 13013 genes, 0.0%	1
oxidoreductase activity, acting on CH or CH2 groups, disulfide as acceptor	3 out of 10806 genes, 0.0%	3 out of 13013 genes, 0.0%	1
succinyltransferase activity	3 out of 10806 genes, 0.0%	3 out of 13013 genes, 0.0%	1
oxo-acid-lyase activity	3 out of 10806 genes, 0.0%	3 out of 13013 genes, 0.0%	1
ligase activity, forming phosphoric ester bonds	3 out of 10806 genes, 0.0%	3 out of 13013 genes, 0.0%	1
endodeoxyribonuclease activity, producing 3'-phosphomonoesters	3 out of 10806 genes, 0.0%	3 out of 13013 genes, 0.0%	1
SAP kinase activity	3 out of 10806 genes, 0.0%	3 out of 13013 genes, 0.0%	1
alpha-sialidase activity	3 out of 10806 genes, 0.0%	3 out of 13013 genes, 0.0%	1
deaminase activity	3 out of 10806 genes, 0.0%	3 out of 13013 genes, 0.0%	1
toxin transporter activity	3 out of 10806 genes, 0.0%	3 out of 13013 genes, 0.0%	1
oxygen binding	3 out of 10806 genes, 0.0%	3 out of 13013 genes, 0.0%	1
oxidoreductase activity, acting on phosphorus or arsenic in donors	3 out of 10806 genes, 0.0%	3 out of 13013 genes, 0.0%	1
oxidoreductase activity, acting on phosphorus or arsenic in donors, disulfide as acceptor	3 out of 10806 genes, 0.0%	3 out of 13013 genes, 0.0%	1
myosin heavy chain binding	3 out of 10806 genes, 0.0%	3 out of 13013 genes, 0.0%	1
SUMO binding	3 out of 10806 genes, 0.0%	3 out of 13013 genes, 0.0%	1
pyrimidine ribonucleoside binding	3 out of 10806 genes, 0.0%	3 out of 13013 genes, 0.0%	1
deoxyribonucleotide binding	3 out of 10806 genes, 0.0%	3 out of 13013 genes, 0.0%	1
purine deoxyribonucleotide binding	3 out of 10806 genes, 0.0%	3 out of 13013 genes, 0.0%	1
adenyl deoxyribonucleotide binding	3 out of 10806 genes, 0.0%	3 out of 13013 genes, 0.0%	1
oxidoreductase activity, acting on CH or CH2 groups, quinone or similar compound as acceptor	3 out of 10806 genes, 0.0%	3 out of 13013 genes, 0.0%	1
apolipoprotein binding	3 out of 10806 genes, 0.0%	3 out of 13013 genes, 0.0%	1
phosphatidylinositol 3-kinase regulator activity	3 out of 10806 genes, 0.0%	3 out of 13013 genes, 0.0%	1
galactose 3-O-sulfotransferase activity	3 out of 10806 genes, 0.0%	3 out of 13013 genes, 0.0%	1
mitogen-activated protein kinase binding	3 out of 10806 genes, 0.0%	3 out of 13013 genes, 0.0%	1
polynucleotide 5'-hydroxyl-kinase activity	3 out of 10806 genes, 0.0%	3 out of 13013 genes, 0.0%	1
polydeoxyribonucleotide kinase activity	3 out of 10806 genes, 0.0%	3 out of 13013 genes, 0.0%	1
L-glutamine aminotransferase activity	3 out of 10806 genes, 0.0%	3 out of 13013 genes, 0.0%	1
peptidyl-lysine 5-dioxygenase activity	3 out of 10806 genes, 0.0%	3 out of 13013 genes, 0.0%	1
cytokine receptor binding	116 out of 10806 genes, 1.1%	140 out of 13013 genes, 1.1%	1
wide pore channel activity	21 out of 10806 genes, 0.2%	25 out of 13013 genes, 0.2%	1
ribonuclease activity	35 out of 10806 genes, 0.3%	42 out of 13013 genes, 0.3%	1
protein-lipid complex binding	16 out of 10806 genes, 0.1%	19 out of 13013 genes, 0.1%	1
single-stranded DNA binding	7 out of 10806 genes, 0.1%	8 out of 13013 genes, 0.1%	1
aldo-keto reductase (NADP) activity	7 out of 10806 genes, 0.1%	8 out of 13013 genes, 0.1%	1
icosanoid receptor activity	7 out of 10806 genes, 0.1%	8 out of 13013 genes, 0.1%	1
prostanoid receptor activity	7 out of 10806 genes, 0.1%	8 out of 13013 genes, 0.1%	1
palmitoyltransferase activity	7 out of 10806 genes, 0.1%	8 out of 13013 genes, 0.1%	1
racemase and epimerase activity, acting on carbohydrates and derivatives	7 out of 10806 genes, 0.1%	8 out of 13013 genes, 0.1%	1
nucleoside-diphosphatase activity	7 out of 10806 genes, 0.1%	8 out of 13013 genes, 0.1%	1
CDP-alcohol phosphatidyltransferase activity	7 out of 10806 genes, 0.1%	8 out of 13013 genes, 0.1%	1
receptor activator activity	7 out of 10806 genes, 0.1%	8 out of 13013 genes, 0.1%	1
sphingolipid binding	7 out of 10806 genes, 0.1%	8 out of 13013 genes, 0.1%	1
sodium ion transmembrane transporter activity	53 out of 10806 genes, 0.5%	64 out of 13013 genes, 0.5%	1
carbon-carbon lyase activity	34 out of 10806 genes, 0.3%	41 out of 13013 genes, 0.3%	1
sequence-specific DNA binding RNA polymerase II transcription factor activity	128 out of 10806 genes, 1.2%	155 out of 13013 genes, 1.2%	1
cytokine binding	20 out of 10806 genes, 0.2%	24 out of 13013 genes, 0.2%	1
DNA secondary structure binding	11 out of 10806 genes, 0.1%	13 out of 13013 genes, 0.1%	1
single-stranded RNA binding	11 out of 10806 genes, 0.1%	13 out of 13013 genes, 0.1%	1
monosaccharide transmembrane transporter activity	11 out of 10806 genes, 0.1%	13 out of 13013 genes, 0.1%	1
intramolecular oxidoreductase activity, interconverting aldoses and ketoses	11 out of 10806 genes, 0.1%	13 out of 13013 genes, 0.1%	1
channel regulator activity	66 out of 10806 genes, 0.6%	80 out of 13013 genes, 0.6%	1
RNA polymerase II transcription factor binding	38 out of 10806 genes, 0.4%	46 out of 13013 genes, 0.4%	1
intramolecular oxidoreductase activity	38 out of 10806 genes, 0.4%	46 out of 13013 genes, 0.4%	1
phosphatase regulator activity	38 out of 10806 genes, 0.4%	46 out of 13013 genes, 0.4%	1
lipoprotein particle binding	15 out of 10806 genes, 0.1%	18 out of 13013 genes, 0.1%	1
heterocyclic compound binding	3349 out of 10806 genes, 31.0%	4041 out of 13013 genes, 31.1%	1
N-methyltransferase activity	51 out of 10806 genes, 0.5%	62 out of 13013 genes, 0.5%	1
sequence-specific DNA binding transcription factor activity	149 out of 10806 genes, 1.4%	181 out of 13013 genes, 1.4%	1
RNA polymerase II core promoter proximal region sequence-specific DNA binding transcription factor activity	60 out of 10806 genes, 0.6%	73 out of 13013 genes, 0.6%	1
S-adenosylmethionine-dependent methyltransferase activity	60 out of 10806 genes, 0.6%	73 out of 13013 genes, 0.6%	1
cell surface binding	28 out of 10806 genes, 0.3%	34 out of 13013 genes, 0.3%	1
transferase activity, transferring alkyl or aryl (other than methyl) groups	37 out of 10806 genes, 0.3%	45 out of 13013 genes, 0.3%	1
growth factor receptor binding	46 out of 10806 genes, 0.4%	56 out of 13013 genes, 0.4%	1
protein binding transcription factor activity	352 out of 10806 genes, 3.3%	427 out of 13013 genes, 3.3%	1
prostaglandin receptor activity	6 out of 10806 genes, 0.1%	7 out of 13013 genes, 0.1%	1
alcohol dehydrogenase (NADP+) activity	6 out of 10806 genes, 0.1%	7 out of 13013 genes, 0.1%	1
S-methyltransferase activity	6 out of 10806 genes, 0.1%	7 out of 13013 genes, 0.1%	1
phosphate ion transmembrane transporter activity	6 out of 10806 genes, 0.1%	7 out of 13013 genes, 0.1%	1
immunoglobulin binding	6 out of 10806 genes, 0.1%	7 out of 13013 genes, 0.1%	1
bisphosphoglycerate phosphatase activity	6 out of 10806 genes, 0.1%	7 out of 13013 genes, 0.1%	1
intramolecular transferase activity	23 out of 10806 genes, 0.2%	28 out of 13013 genes, 0.2%	1
mannosyltransferase activity	10 out of 10806 genes, 0.1%	12 out of 13013 genes, 0.1%	1
cation:amino acid symporter activity	10 out of 10806 genes, 0.1%	12 out of 13013 genes, 0.1%	1
sterol transporter activity	10 out of 10806 genes, 0.1%	12 out of 13013 genes, 0.1%	1
fatty acid ligase activity	10 out of 10806 genes, 0.1%	12 out of 13013 genes, 0.1%	1
kinase regulator activity	91 out of 10806 genes, 0.8%	111 out of 13013 genes, 0.9%	1
peroxidase activity	14 out of 10806 genes, 0.1%	17 out of 13013 genes, 0.1%	1
oxidoreductase activity, acting on peroxide as acceptor	14 out of 10806 genes, 0.1%	17 out of 13013 genes, 0.1%	1
transcription factor binding transcription factor activity	350 out of 10806 genes, 3.2%	425 out of 13013 genes, 3.3%	1
phosphotransferase activity, phosphate group as acceptor	27 out of 10806 genes, 0.2%	33 out of 13013 genes, 0.3%	1
organic cyclic compound binding	3501 out of 10806 genes, 32.4%	4227 out of 13013 genes, 32.5%	1
oxidoreductase activity	487 out of 10806 genes, 4.5%	591 out of 13013 genes, 4.5%	1
alpha-1,2-mannosyltransferase activity	2 out of 10806 genes, 0.0%	2 out of 13013 genes, 0.0%	1
peroxisome targeting sequence binding	2 out of 10806 genes, 0.0%	2 out of 13013 genes, 0.0%	1
mismatch base pair DNA N-glycosylase activity	2 out of 10806 genes, 0.0%	2 out of 13013 genes, 0.0%	1
RNA polymerase III transcription factor binding	2 out of 10806 genes, 0.0%	2 out of 13013 genes, 0.0%	1
opsonin binding	2 out of 10806 genes, 0.0%	2 out of 13013 genes, 0.0%	1
satellite DNA binding	2 out of 10806 genes, 0.0%	2 out of 13013 genes, 0.0%	1
DNA ligase activity	2 out of 10806 genes, 0.0%	2 out of 13013 genes, 0.0%	1
aconitate hydratase activity	2 out of 10806 genes, 0.0%	2 out of 13013 genes, 0.0%	1
branched-chain-amino-acid transaminase activity	2 out of 10806 genes, 0.0%	2 out of 13013 genes, 0.0%	1
cholinesterase activity	2 out of 10806 genes, 0.0%	2 out of 13013 genes, 0.0%	1
aminopeptidase activity	2 out of 10806 genes, 0.0%	2 out of 13013 genes, 0.0%	1
exo-alpha-sialidase activity	2 out of 10806 genes, 0.0%	2 out of 13013 genes, 0.0%	1
phosphoenolpyruvate carboxykinase activity	2 out of 10806 genes, 0.0%	2 out of 13013 genes, 0.0%	1
sulfate adenylyltransferase activity	2 out of 10806 genes, 0.0%	2 out of 13013 genes, 0.0%	1
ciliary neurotrophic factor receptor activity	2 out of 10806 genes, 0.0%	2 out of 13013 genes, 0.0%	1
anaphylatoxin receptor activity	2 out of 10806 genes, 0.0%	2 out of 13013 genes, 0.0%	1
tachykinin receptor activity	2 out of 10806 genes, 0.0%	2 out of 13013 genes, 0.0%	1
amine transmembrane transporter activity	2 out of 10806 genes, 0.0%	2 out of 13013 genes, 0.0%	1
L-glutamate transmembrane transporter activity	2 out of 10806 genes, 0.0%	2 out of 13013 genes, 0.0%	1
copper ion transmembrane transporter activity	2 out of 10806 genes, 0.0%	2 out of 13013 genes, 0.0%	1
sodium:phosphate symporter activity	2 out of 10806 genes, 0.0%	2 out of 13013 genes, 0.0%	1
mRNA methyltransferase activity	2 out of 10806 genes, 0.0%	2 out of 13013 genes, 0.0%	1
omega peptidase activity	2 out of 10806 genes, 0.0%	2 out of 13013 genes, 0.0%	1
secondary active sulfate transmembrane transporter activity	2 out of 10806 genes, 0.0%	2 out of 13013 genes, 0.0%	1
3'-5'-exodeoxyribonuclease activity	2 out of 10806 genes, 0.0%	2 out of 13013 genes, 0.0%	1
single-stranded DNA specific exodeoxyribonuclease activity	2 out of 10806 genes, 0.0%	2 out of 13013 genes, 0.0%	1
uridylate kinase activity	2 out of 10806 genes, 0.0%	2 out of 13013 genes, 0.0%	1
sulfate transmembrane transporter activity	2 out of 10806 genes, 0.0%	2 out of 13013 genes, 0.0%	1
tricarboxylic acid transmembrane transporter activity	2 out of 10806 genes, 0.0%	2 out of 13013 genes, 0.0%	1
acidic amino acid transmembrane transporter activity	2 out of 10806 genes, 0.0%	2 out of 13013 genes, 0.0%	1
thiamine transmembrane transporter activity	2 out of 10806 genes, 0.0%	2 out of 13013 genes, 0.0%	1
fatty acid transporter activity	2 out of 10806 genes, 0.0%	2 out of 13013 genes, 0.0%	1
hydrogen ion channel activity	2 out of 10806 genes, 0.0%	2 out of 13013 genes, 0.0%	1
secondary active oligopeptide transmembrane transporter activity	2 out of 10806 genes, 0.0%	2 out of 13013 genes, 0.0%	1
peptide-transporting ATPase activity	2 out of 10806 genes, 0.0%	2 out of 13013 genes, 0.0%	1
fucosidase activity	2 out of 10806 genes, 0.0%	2 out of 13013 genes, 0.0%	1
acyl-[acyl-carrier-protein] hydrolase activity	2 out of 10806 genes, 0.0%	2 out of 13013 genes, 0.0%	1
tRNA (adenine) methyltransferase activity	2 out of 10806 genes, 0.0%	2 out of 13013 genes, 0.0%	1
oxidoreductase activity, acting on the CH-NH group of donors, quinone or similar compound as acceptor	2 out of 10806 genes, 0.0%	2 out of 13013 genes, 0.0%	1
oxidoreductase activity, acting on NAD(P)H, nitrogenous group as acceptor	2 out of 10806 genes, 0.0%	2 out of 13013 genes, 0.0%	1
oxidoreductase activity, acting on paired donors, with incorporation or reduction of molecular oxygen, another compound as one donor, and incorporation of one atom of oxygen	2 out of 10806 genes, 0.0%	2 out of 13013 genes, 0.0%	1
oxidoreductase activity, acting on CH or CH2 groups, NAD or NADP as acceptor	2 out of 10806 genes, 0.0%	2 out of 13013 genes, 0.0%	1
carboxyl- or carbamoyltransferase activity	2 out of 10806 genes, 0.0%	2 out of 13013 genes, 0.0%	1
N-succinyltransferase activity	2 out of 10806 genes, 0.0%	2 out of 13013 genes, 0.0%	1
racemase and epimerase activity, acting on amino acids and derivatives	2 out of 10806 genes, 0.0%	2 out of 13013 genes, 0.0%	1
limonene monooxygenase activity	2 out of 10806 genes, 0.0%	2 out of 13013 genes, 0.0%	1
cyclohydrolase activity	2 out of 10806 genes, 0.0%	2 out of 13013 genes, 0.0%	1
immunoglobulin receptor activity	2 out of 10806 genes, 0.0%	2 out of 13013 genes, 0.0%	1
interferon binding	2 out of 10806 genes, 0.0%	2 out of 13013 genes, 0.0%	1
interleukin-12 binding	2 out of 10806 genes, 0.0%	2 out of 13013 genes, 0.0%	1
narrow pore channel activity	2 out of 10806 genes, 0.0%	2 out of 13013 genes, 0.0%	1
arsenate reductase activity	2 out of 10806 genes, 0.0%	2 out of 13013 genes, 0.0%	1
mismatched DNA binding	2 out of 10806 genes, 0.0%	2 out of 13013 genes, 0.0%	1
prostanoid receptor binding	2 out of 10806 genes, 0.0%	2 out of 13013 genes, 0.0%	1
DNA insertion or deletion binding	2 out of 10806 genes, 0.0%	2 out of 13013 genes, 0.0%	1
histone demethylase activity (H3-K4 specific)	2 out of 10806 genes, 0.0%	2 out of 13013 genes, 0.0%	1
phosphatidylinositol trisphosphate phosphatase activity	2 out of 10806 genes, 0.0%	2 out of 13013 genes, 0.0%	1
immunoglobulin receptor binding	2 out of 10806 genes, 0.0%	2 out of 13013 genes, 0.0%	1
UDP-xylosyltransferase activity	2 out of 10806 genes, 0.0%	2 out of 13013 genes, 0.0%	1
G-protein coupled glutamate receptor binding	2 out of 10806 genes, 0.0%	2 out of 13013 genes, 0.0%	1
oligopeptide transmembrane transporter activity	2 out of 10806 genes, 0.0%	2 out of 13013 genes, 0.0%	1
racemase activity, acting on amino acids and derivatives	2 out of 10806 genes, 0.0%	2 out of 13013 genes, 0.0%	1
xylosyltransferase activity	2 out of 10806 genes, 0.0%	2 out of 13013 genes, 0.0%	1
ribosome binding	2 out of 10806 genes, 0.0%	2 out of 13013 genes, 0.0%	1
protein serine/threonine kinase activator activity	2 out of 10806 genes, 0.0%	2 out of 13013 genes, 0.0%	1
copper-transporting ATPase activity	2 out of 10806 genes, 0.0%	2 out of 13013 genes, 0.0%	1
azole transporter activity	2 out of 10806 genes, 0.0%	2 out of 13013 genes, 0.0%	1
ER retention sequence binding	2 out of 10806 genes, 0.0%	2 out of 13013 genes, 0.0%	1
TAP binding	2 out of 10806 genes, 0.0%	2 out of 13013 genes, 0.0%	1
alanine-oxo-acid transaminase activity	2 out of 10806 genes, 0.0%	2 out of 13013 genes, 0.0%	1
amino-acid racemase activity	2 out of 10806 genes, 0.0%	2 out of 13013 genes, 0.0%	1
dopamine receptor binding	2 out of 10806 genes, 0.0%	2 out of 13013 genes, 0.0%	1
inositol tetrakisphosphate phosphatase activity	2 out of 10806 genes, 0.0%	2 out of 13013 genes, 0.0%	1
phosphatidylinositol bisphosphate kinase activity	2 out of 10806 genes, 0.0%	2 out of 13013 genes, 0.0%	1
vitamin D 25-hydroxylase activity	2 out of 10806 genes, 0.0%	2 out of 13013 genes, 0.0%	1
protein-glycine ligase activity	2 out of 10806 genes, 0.0%	2 out of 13013 genes, 0.0%	1
lipopeptide binding	2 out of 10806 genes, 0.0%	2 out of 13013 genes, 0.0%	1
vitamin transmembrane transporter activity	2 out of 10806 genes, 0.0%	2 out of 13013 genes, 0.0%	1
pre-mRNA intronic binding	2 out of 10806 genes, 0.0%	2 out of 13013 genes, 0.0%	1
azole transmembrane transporter activity	2 out of 10806 genes, 0.0%	2 out of 13013 genes, 0.0%	1
endopeptidase inhibitor activity	76 out of 10806 genes, 0.7%	93 out of 13013 genes, 0.7%	1
lipase activity	76 out of 10806 genes, 0.7%	93 out of 13013 genes, 0.7%	1
neuropeptide receptor activity	22 out of 10806 genes, 0.2%	27 out of 13013 genes, 0.2%	1
carboxy-lyase activity	22 out of 10806 genes, 0.2%	27 out of 13013 genes, 0.2%	1
peptidase inhibitor activity	80 out of 10806 genes, 0.7%	98 out of 13013 genes, 0.8%	1
transcription factor binding	153 out of 10806 genes, 1.4%	187 out of 13013 genes, 1.4%	1
tRNA-specific ribonuclease activity	9 out of 10806 genes, 0.1%	11 out of 13013 genes, 0.1%	1
endonuclease activity, active with either ribo- or deoxyribonucleic acids and producing 3'-phosphomonoesters	9 out of 10806 genes, 0.1%	11 out of 13013 genes, 0.1%	1
carbohydrate phosphatase activity	9 out of 10806 genes, 0.1%	11 out of 13013 genes, 0.1%	1
sugar-phosphatase activity	9 out of 10806 genes, 0.1%	11 out of 13013 genes, 0.1%	1
oxidoreductase activity, acting on the CH-NH2 group of donors, oxygen as acceptor	13 out of 10806 genes, 0.1%	16 out of 13013 genes, 0.1%	1
endoribonuclease activity	17 out of 10806 genes, 0.2%	21 out of 13013 genes, 0.2%	1
signal sequence binding	17 out of 10806 genes, 0.2%	21 out of 13013 genes, 0.2%	1
hydrogen ion transmembrane transporter activity	17 out of 10806 genes, 0.2%	21 out of 13013 genes, 0.2%	1
lysine N-methyltransferase activity	34 out of 10806 genes, 0.3%	42 out of 13013 genes, 0.3%	1
protein-lysine N-methyltransferase activity	34 out of 10806 genes, 0.3%	42 out of 13013 genes, 0.3%	1
transcription cofactor activity	301 out of 10806 genes, 2.8%	367 out of 13013 genes, 2.8%	1
RNA cap binding	5 out of 10806 genes, 0.0%	6 out of 13013 genes, 0.0%	1
microtubule motor activity	5 out of 10806 genes, 0.0%	6 out of 13013 genes, 0.0%	1
isocitrate dehydrogenase activity	5 out of 10806 genes, 0.0%	6 out of 13013 genes, 0.0%	1
GDP-dissociation inhibitor activity	5 out of 10806 genes, 0.0%	6 out of 13013 genes, 0.0%	1
neurotrophin TRK receptor binding	5 out of 10806 genes, 0.0%	6 out of 13013 genes, 0.0%	1
histone-arginine N-methyltransferase activity	5 out of 10806 genes, 0.0%	6 out of 13013 genes, 0.0%	1
phosphatidylinositol phosphate kinase activity	5 out of 10806 genes, 0.0%	6 out of 13013 genes, 0.0%	1
malate dehydrogenase activity	5 out of 10806 genes, 0.0%	6 out of 13013 genes, 0.0%	1
oxidoreductase activity, acting on a sulfur group of donors, oxygen as acceptor	5 out of 10806 genes, 0.0%	6 out of 13013 genes, 0.0%	1
ether hydrolase activity	5 out of 10806 genes, 0.0%	6 out of 13013 genes, 0.0%	1
laminin binding	5 out of 10806 genes, 0.0%	6 out of 13013 genes, 0.0%	1
nucleoside-triphosphate diphosphatase activity	5 out of 10806 genes, 0.0%	6 out of 13013 genes, 0.0%	1
extracellular matrix binding	5 out of 10806 genes, 0.0%	6 out of 13013 genes, 0.0%	1
tetrapyrrole binding	96 out of 10806 genes, 0.9%	118 out of 13013 genes, 0.9%	1
metal cluster binding	51 out of 10806 genes, 0.5%	63 out of 13013 genes, 0.5%	1
G-protein coupled amine receptor activity	33 out of 10806 genes, 0.3%	41 out of 13013 genes, 0.3%	1
hydro-lyase activity	33 out of 10806 genes, 0.3%	41 out of 13013 genes, 0.3%	1
RNA polymerase activity	33 out of 10806 genes, 0.3%	41 out of 13013 genes, 0.3%	1
carbon-oxygen lyase activity	50 out of 10806 genes, 0.5%	62 out of 13013 genes, 0.5%	1
oxidoreductase activity, acting on paired donors, with incorporation or reduction of molecular oxygen, reduced flavin or flavoprotein as one donor, and incorporation of one atom of oxygen	16 out of 10806 genes, 0.1%	20 out of 13013 genes, 0.2%	1
transferase activity, transferring amino-acyl groups	12 out of 10806 genes, 0.1%	15 out of 13013 genes, 0.1%	1
phosphatidylinositol phosphate binding	12 out of 10806 genes, 0.1%	15 out of 13013 genes, 0.1%	1
basal transcription machinery binding	8 out of 10806 genes, 0.1%	10 out of 13013 genes, 0.1%	1
basal RNA polymerase II transcription machinery binding	8 out of 10806 genes, 0.1%	10 out of 13013 genes, 0.1%	1
sodium:amino acid symporter activity	8 out of 10806 genes, 0.1%	10 out of 13013 genes, 0.1%	1
potassium-transporting ATPase activity	8 out of 10806 genes, 0.1%	10 out of 13013 genes, 0.1%	1
arginine N-methyltransferase activity	8 out of 10806 genes, 0.1%	10 out of 13013 genes, 0.1%	1
protein-arginine N-methyltransferase activity	8 out of 10806 genes, 0.1%	10 out of 13013 genes, 0.1%	1
cyclin-dependent protein serine/threonine kinase regulator activity	8 out of 10806 genes, 0.1%	10 out of 13013 genes, 0.1%	1
intramolecular transferase activity, phosphotransferases	8 out of 10806 genes, 0.1%	10 out of 13013 genes, 0.1%	1
demethylase activity	8 out of 10806 genes, 0.1%	10 out of 13013 genes, 0.1%	1
neurotransmitter binding	8 out of 10806 genes, 0.1%	10 out of 13013 genes, 0.1%	1
bacterial cell surface binding	8 out of 10806 genes, 0.1%	10 out of 13013 genes, 0.1%	1
carbohydrate derivative transporter activity	8 out of 10806 genes, 0.1%	10 out of 13013 genes, 0.1%	1
protein methyltransferase activity	49 out of 10806 genes, 0.5%	61 out of 13013 genes, 0.5%	1
nucleobase-containing compound transmembrane transporter activity	19 out of 10806 genes, 0.2%	24 out of 13013 genes, 0.2%	1
ligase activity, forming carbon-nitrogen bonds	242 out of 10806 genes, 2.2%	297 out of 13013 genes, 2.3%	1
oxidoreductase activity, acting on the CH-CH group of donors, NAD or NADP as acceptor	15 out of 10806 genes, 0.1%	19 out of 13013 genes, 0.1%	1
oxidoreductase activity, acting on the CH-NH2 group of donors	15 out of 10806 genes, 0.1%	19 out of 13013 genes, 0.1%	1
hydrolase activity, hydrolyzing N-glycosyl compounds	15 out of 10806 genes, 0.1%	19 out of 13013 genes, 0.1%	1
acid-amino acid ligase activity	214 out of 10806 genes, 2.0%	263 out of 13013 genes, 2.0%	1
antioxidant activity	31 out of 10806 genes, 0.3%	39 out of 13013 genes, 0.3%	1
pattern binding	11 out of 10806 genes, 0.1%	14 out of 13013 genes, 0.1%	1
microtubule binding	11 out of 10806 genes, 0.1%	14 out of 13013 genes, 0.1%	1
intramolecular oxidoreductase activity, interconverting keto- and enol-groups	11 out of 10806 genes, 0.1%	14 out of 13013 genes, 0.1%	1
angiotensin receptor activity	4 out of 10806 genes, 0.0%	5 out of 13013 genes, 0.0%	1
voltage-gated sodium channel activity	4 out of 10806 genes, 0.0%	5 out of 13013 genes, 0.0%	1
uridine nucleotide receptor activity	4 out of 10806 genes, 0.0%	5 out of 13013 genes, 0.0%	1
nucleobase transmembrane transporter activity	4 out of 10806 genes, 0.0%	5 out of 13013 genes, 0.0%	1
O-acetyltransferase activity	4 out of 10806 genes, 0.0%	5 out of 13013 genes, 0.0%	1
aldehyde-lyase activity	4 out of 10806 genes, 0.0%	5 out of 13013 genes, 0.0%	1
oxidoreductase activity, acting on the CH-OH group of donors, oxygen as acceptor	4 out of 10806 genes, 0.0%	5 out of 13013 genes, 0.0%	1
polysaccharide binding	4 out of 10806 genes, 0.0%	5 out of 13013 genes, 0.0%	1
peptide N-acetyltransferase activity	4 out of 10806 genes, 0.0%	5 out of 13013 genes, 0.0%	1
acyl-CoA hydrolase activity	4 out of 10806 genes, 0.0%	5 out of 13013 genes, 0.0%	1
G-protein coupled pyrimidinergic nucleotide receptor activity	4 out of 10806 genes, 0.0%	5 out of 13013 genes, 0.0%	1
transcription regulatory region DNA binding	140 out of 10806 genes, 1.3%	173 out of 13013 genes, 1.3%	1
phospholipase activity	60 out of 10806 genes, 0.6%	75 out of 13013 genes, 0.6%	1
peptidase regulator activity	108 out of 10806 genes, 1.0%	134 out of 13013 genes, 1.0%	1
carboxylic ester hydrolase activity	51 out of 10806 genes, 0.5%	64 out of 13013 genes, 0.5%	1
oligosaccharyl transferase activity	7 out of 10806 genes, 0.1%	9 out of 13013 genes, 0.1%	1
cyclic nucleotide-dependent protein kinase activity	7 out of 10806 genes, 0.1%	9 out of 13013 genes, 0.1%	1
protein kinase C activity	7 out of 10806 genes, 0.1%	9 out of 13013 genes, 0.1%	1
O-methyltransferase activity	7 out of 10806 genes, 0.1%	9 out of 13013 genes, 0.1%	1
nucleotide receptor activity	7 out of 10806 genes, 0.1%	9 out of 13013 genes, 0.1%	1
hydrolase activity, acting on ether bonds	7 out of 10806 genes, 0.1%	9 out of 13013 genes, 0.1%	1
nucleoside kinase activity	7 out of 10806 genes, 0.1%	9 out of 13013 genes, 0.1%	1
histone demethylase activity	7 out of 10806 genes, 0.1%	9 out of 13013 genes, 0.1%	1
SNARE binding	30 out of 10806 genes, 0.3%	38 out of 13013 genes, 0.3%	1
steroid binding	30 out of 10806 genes, 0.3%	38 out of 13013 genes, 0.3%	1
retinoid binding	18 out of 10806 genes, 0.2%	23 out of 13013 genes, 0.2%	1
tubulin binding	107 out of 10806 genes, 1.0%	133 out of 13013 genes, 1.0%	1
oxidoreductase activity, acting on single donors with incorporation of molecular oxygen, incorporation of two atoms of oxygen	14 out of 10806 genes, 0.1%	18 out of 13013 genes, 0.1%	1
binding	8462 out of 10806 genes, 78.3%	10210 out of 13013 genes, 78.5%	1
prenyltransferase activity	10 out of 10806 genes, 0.1%	13 out of 13013 genes, 0.1%	1
channel inhibitor activity	10 out of 10806 genes, 0.1%	13 out of 13013 genes, 0.1%	1
mRNA binding	33 out of 10806 genes, 0.3%	42 out of 13013 genes, 0.3%	1
protein phosphatase regulator activity	21 out of 10806 genes, 0.2%	27 out of 13013 genes, 0.2%	1
protein kinase regulator activity	79 out of 10806 genes, 0.7%	99 out of 13013 genes, 0.8%	1
small conjugating protein ligase activity	198 out of 10806 genes, 1.8%	245 out of 13013 genes, 1.9%	1
monovalent inorganic cation transmembrane transporter activity	144 out of 10806 genes, 1.3%	179 out of 13013 genes, 1.4%	1
protein serine/threonine phosphatase activity	13 out of 10806 genes, 0.1%	17 out of 13013 genes, 0.1%	1
neurotransmitter transporter activity	13 out of 10806 genes, 0.1%	17 out of 13013 genes, 0.1%	1
neurotrophin receptor binding	6 out of 10806 genes, 0.1%	8 out of 13013 genes, 0.1%	1
endoribonuclease activity, producing 3'-phosphomonoesters	6 out of 10806 genes, 0.1%	8 out of 13013 genes, 0.1%	1
small protein conjugating enzyme binding	6 out of 10806 genes, 0.1%	8 out of 13013 genes, 0.1%	1
lipase inhibitor activity	6 out of 10806 genes, 0.1%	8 out of 13013 genes, 0.1%	1
small conjugating protein ligase binding	116 out of 10806 genes, 1.1%	145 out of 13013 genes, 1.1%	1
pyrimidine nucleoside binding	3 out of 10806 genes, 0.0%	4 out of 13013 genes, 0.0%	1
calcium-dependent protein serine/threonine phosphatase activity	3 out of 10806 genes, 0.0%	4 out of 13013 genes, 0.0%	1
interleukin-1 receptor activity	3 out of 10806 genes, 0.0%	4 out of 13013 genes, 0.0%	1
opioid receptor activity	3 out of 10806 genes, 0.0%	4 out of 13013 genes, 0.0%	1
extracellular matrix structural constituent	3 out of 10806 genes, 0.0%	4 out of 13013 genes, 0.0%	1
purine nucleobase transmembrane transporter activity	3 out of 10806 genes, 0.0%	4 out of 13013 genes, 0.0%	1
monocarboxylic acid transmembrane transporter activity	3 out of 10806 genes, 0.0%	4 out of 13013 genes, 0.0%	1
pyrimidine nucleotide-sugar transmembrane transporter activity	3 out of 10806 genes, 0.0%	4 out of 13013 genes, 0.0%	1
calcium-activated potassium channel activity	3 out of 10806 genes, 0.0%	4 out of 13013 genes, 0.0%	1
alcohol transmembrane transporter activity	3 out of 10806 genes, 0.0%	4 out of 13013 genes, 0.0%	1
galactosidase activity	3 out of 10806 genes, 0.0%	4 out of 13013 genes, 0.0%	1
S-acyltransferase activity	3 out of 10806 genes, 0.0%	4 out of 13013 genes, 0.0%	1
oxidoreductase activity, oxidizing metal ions, NAD or NADP as acceptor	3 out of 10806 genes, 0.0%	4 out of 13013 genes, 0.0%	1
carbon-oxygen lyase activity, acting on phosphates	3 out of 10806 genes, 0.0%	4 out of 13013 genes, 0.0%	1
amidine-lyase activity	3 out of 10806 genes, 0.0%	4 out of 13013 genes, 0.0%	1
endodeoxyribonuclease activity, producing 5'-phosphomonoesters	3 out of 10806 genes, 0.0%	4 out of 13013 genes, 0.0%	1
CXCR chemokine receptor binding	3 out of 10806 genes, 0.0%	4 out of 13013 genes, 0.0%	1
quinone binding	3 out of 10806 genes, 0.0%	4 out of 13013 genes, 0.0%	1
L-phenylalanine aminotransferase activity	3 out of 10806 genes, 0.0%	4 out of 13013 genes, 0.0%	1
guanylyltransferase activity	3 out of 10806 genes, 0.0%	4 out of 13013 genes, 0.0%	1
organic hydroxy compound transmembrane transporter activity	3 out of 10806 genes, 0.0%	4 out of 13013 genes, 0.0%	1
ephrin receptor activity	9 out of 10806 genes, 0.1%	12 out of 13013 genes, 0.1%	1
fucosyltransferase activity	9 out of 10806 genes, 0.1%	12 out of 13013 genes, 0.1%	1
macromolecule transmembrane transporter activity	9 out of 10806 genes, 0.1%	12 out of 13013 genes, 0.1%	1
retinoic acid receptor binding	9 out of 10806 genes, 0.1%	12 out of 13013 genes, 0.1%	1
protein phosphorylated amino acid binding	9 out of 10806 genes, 0.1%	12 out of 13013 genes, 0.1%	1
modified amino acid binding	9 out of 10806 genes, 0.1%	12 out of 13013 genes, 0.1%	1
oxidoreductase activity, acting on paired donors, with incorporation or reduction of molecular oxygen, NAD(P)H as one donor, and incorporation of one atom of oxygen	16 out of 10806 genes, 0.1%	21 out of 13013 genes, 0.2%	1
ATPase activity, coupled to transmembrane movement of substances	43 out of 10806 genes, 0.4%	55 out of 13013 genes, 0.4%	1
ATPase activity, coupled to movement of substances	43 out of 10806 genes, 0.4%	55 out of 13013 genes, 0.4%	1
translation factor activity, nucleic acid binding	88 out of 10806 genes, 0.8%	111 out of 13013 genes, 0.9%	1
endopeptidase regulator activity	88 out of 10806 genes, 0.8%	111 out of 13013 genes, 0.9%	1
ATPase activity, coupled to transmembrane movement of ions	38 out of 10806 genes, 0.4%	49 out of 13013 genes, 0.4%	1
phosphatase binding	54 out of 10806 genes, 0.5%	69 out of 13013 genes, 0.5%	1
regulatory region nucleic acid binding	232 out of 10806 genes, 2.1%	288 out of 13013 genes, 2.2%	1
regulatory region DNA binding	227 out of 10806 genes, 2.1%	282 out of 13013 genes, 2.2%	1
isomerase activity	95 out of 10806 genes, 0.9%	120 out of 13013 genes, 0.9%	1
transferase activity, transferring sulfur-containing groups	45 out of 10806 genes, 0.4%	58 out of 13013 genes, 0.4%	1
protein domain specific binding	270 out of 10806 genes, 2.5%	335 out of 13013 genes, 2.6%	1
cation-transporting ATPase activity	37 out of 10806 genes, 0.3%	48 out of 13013 genes, 0.4%	1
protein transmembrane transporter activity	8 out of 10806 genes, 0.1%	11 out of 13013 genes, 0.1%	1
lipase activator activity	8 out of 10806 genes, 0.1%	11 out of 13013 genes, 0.1%	1
phosphate transmembrane transporter activity	8 out of 10806 genes, 0.1%	11 out of 13013 genes, 0.1%	1
fibroblast growth factor receptor binding	5 out of 10806 genes, 0.0%	7 out of 13013 genes, 0.1%	1
oxidoreductase activity, acting on paired donors, with incorporation or reduction of molecular oxygen, reduced pteridine as one donor, and incorporation of one atom of oxygen	5 out of 10806 genes, 0.0%	7 out of 13013 genes, 0.1%	1
isoprenoid binding	18 out of 10806 genes, 0.2%	24 out of 13013 genes, 0.2%	1
protein kinase inhibitor activity	11 out of 10806 genes, 0.1%	15 out of 13013 genes, 0.1%	1
kinase inhibitor activity	11 out of 10806 genes, 0.1%	15 out of 13013 genes, 0.1%	1
phosphoprotein binding	11 out of 10806 genes, 0.1%	15 out of 13013 genes, 0.1%	1
hydrolase activity, acting on acid anhydrides, catalyzing transmembrane movement of substances	43 out of 10806 genes, 0.4%	56 out of 13013 genes, 0.4%	1
adenine nucleotide transmembrane transporter activity	2 out of 10806 genes, 0.0%	3 out of 13013 genes, 0.0%	1
RNA polymerase III regulatory region DNA binding	2 out of 10806 genes, 0.0%	3 out of 13013 genes, 0.0%	1
steroid hormone receptor activity	2 out of 10806 genes, 0.0%	3 out of 13013 genes, 0.0%	1
aspartic-type endopeptidase activity	2 out of 10806 genes, 0.0%	3 out of 13013 genes, 0.0%	1
beta-adrenergic receptor activity	2 out of 10806 genes, 0.0%	3 out of 13013 genes, 0.0%	1
inhibitory extracellular ligand-gated ion channel activity	2 out of 10806 genes, 0.0%	3 out of 13013 genes, 0.0%	1
neurotransmitter:sodium symporter activity	2 out of 10806 genes, 0.0%	3 out of 13013 genes, 0.0%	1
copper ion binding	2 out of 10806 genes, 0.0%	3 out of 13013 genes, 0.0%	1
collagen binding	2 out of 10806 genes, 0.0%	3 out of 13013 genes, 0.0%	1
5'-3' exonuclease activity	2 out of 10806 genes, 0.0%	3 out of 13013 genes, 0.0%	1
polyol transmembrane transporter activity	2 out of 10806 genes, 0.0%	3 out of 13013 genes, 0.0%	1
glycerol transmembrane transporter activity	2 out of 10806 genes, 0.0%	3 out of 13013 genes, 0.0%	1
purine nucleotide transmembrane transporter activity	2 out of 10806 genes, 0.0%	3 out of 13013 genes, 0.0%	1
C4-dicarboxylate transmembrane transporter activity	2 out of 10806 genes, 0.0%	3 out of 13013 genes, 0.0%	1
ammonia ligase activity	2 out of 10806 genes, 0.0%	3 out of 13013 genes, 0.0%	1
S-acetyltransferase activity	2 out of 10806 genes, 0.0%	3 out of 13013 genes, 0.0%	1
oxidoreductase activity, acting on the aldehyde or oxo group of donors, oxygen as acceptor	2 out of 10806 genes, 0.0%	3 out of 13013 genes, 0.0%	1
oxidoreductase activity, acting on the CH-NH group of donors, oxygen as acceptor	2 out of 10806 genes, 0.0%	3 out of 13013 genes, 0.0%	1
oxidoreductase activity, acting on a sulfur group of donors, NAD(P) as acceptor	2 out of 10806 genes, 0.0%	3 out of 13013 genes, 0.0%	1
oxidoreductase activity, acting on a sulfur group of donors, quinone or similar compound as acceptor	2 out of 10806 genes, 0.0%	3 out of 13013 genes, 0.0%	1
trialkylsulfonium hydrolase activity	2 out of 10806 genes, 0.0%	3 out of 13013 genes, 0.0%	1
hydrolase activity, acting on acid carbon-carbon bonds	2 out of 10806 genes, 0.0%	3 out of 13013 genes, 0.0%	1
hydrolase activity, acting on acid carbon-carbon bonds, in ketonic substances	2 out of 10806 genes, 0.0%	3 out of 13013 genes, 0.0%	1
acid-ammonia (or amide) ligase activity	2 out of 10806 genes, 0.0%	3 out of 13013 genes, 0.0%	1
cyclo-ligase activity	2 out of 10806 genes, 0.0%	3 out of 13013 genes, 0.0%	1
retinal binding	2 out of 10806 genes, 0.0%	3 out of 13013 genes, 0.0%	1
nucleotide phosphatase activity	2 out of 10806 genes, 0.0%	3 out of 13013 genes, 0.0%	1
clathrin binding	2 out of 10806 genes, 0.0%	3 out of 13013 genes, 0.0%	1
steroid dehydrogenase activity, acting on the CH-CH group of donors	2 out of 10806 genes, 0.0%	3 out of 13013 genes, 0.0%	1
purinergic receptor activity	2 out of 10806 genes, 0.0%	3 out of 13013 genes, 0.0%	1
enone reductase activity	2 out of 10806 genes, 0.0%	3 out of 13013 genes, 0.0%	1
dynein binding	2 out of 10806 genes, 0.0%	3 out of 13013 genes, 0.0%	1
protein N-terminus binding	2 out of 10806 genes, 0.0%	3 out of 13013 genes, 0.0%	1
sugar-terminal-phosphatase activity	2 out of 10806 genes, 0.0%	3 out of 13013 genes, 0.0%	1
inositol monophosphate phosphatase activity	2 out of 10806 genes, 0.0%	3 out of 13013 genes, 0.0%	1
aspartic-type peptidase activity	2 out of 10806 genes, 0.0%	3 out of 13013 genes, 0.0%	1
glycoprotein binding	7 out of 10806 genes, 0.1%	10 out of 13013 genes, 0.1%	1
adrenergic receptor activity	7 out of 10806 genes, 0.1%	10 out of 13013 genes, 0.1%	1
nucleotide transmembrane transporter activity	7 out of 10806 genes, 0.1%	10 out of 13013 genes, 0.1%	1
solute:sodium symporter activity	20 out of 10806 genes, 0.2%	27 out of 13013 genes, 0.2%	1
syntaxin binding	10 out of 10806 genes, 0.1%	14 out of 13013 genes, 0.1%	1
chemokine receptor binding	10 out of 10806 genes, 0.1%	14 out of 13013 genes, 0.1%	1
protein binding	3527 out of 10806 genes, 32.6%	4282 out of 13013 genes, 32.9%	1
histone binding	42 out of 10806 genes, 0.4%	55 out of 13013 genes, 0.4%	1
organic acid:sodium symporter activity	13 out of 10806 genes, 0.1%	18 out of 13013 genes, 0.1%	1
enzyme inhibitor activity	144 out of 10806 genes, 1.3%	182 out of 13013 genes, 1.4%	1
lipoprotein particle receptor binding	16 out of 10806 genes, 0.1%	22 out of 13013 genes, 0.2%	1
alpha-adrenergic receptor activity	4 out of 10806 genes, 0.0%	6 out of 13013 genes, 0.0%	1
melanocortin receptor activity	4 out of 10806 genes, 0.0%	6 out of 13013 genes, 0.0%	1
death receptor activity	4 out of 10806 genes, 0.0%	6 out of 13013 genes, 0.0%	1
drug binding	4 out of 10806 genes, 0.0%	6 out of 13013 genes, 0.0%	1
chromatin DNA binding	4 out of 10806 genes, 0.0%	6 out of 13013 genes, 0.0%	1
adenosine receptor binding	4 out of 10806 genes, 0.0%	6 out of 13013 genes, 0.0%	1
cytidylyltransferase activity	4 out of 10806 genes, 0.0%	6 out of 13013 genes, 0.0%	1
sialyltransferase activity	12 out of 10806 genes, 0.1%	17 out of 13013 genes, 0.1%	1
receptor regulator activity	12 out of 10806 genes, 0.1%	17 out of 13013 genes, 0.1%	1
CCR chemokine receptor binding	6 out of 10806 genes, 0.1%	9 out of 13013 genes, 0.1%	1
sterol binding	18 out of 10806 genes, 0.2%	25 out of 13013 genes, 0.2%	1
alcohol binding	18 out of 10806 genes, 0.2%	25 out of 13013 genes, 0.2%	1
kinase activator activity	17 out of 10806 genes, 0.2%	24 out of 13013 genes, 0.2%	1
protein kinase activator activity	17 out of 10806 genes, 0.2%	24 out of 13013 genes, 0.2%	1
inositol hexakisphosphate kinase activity	3 out of 10806 genes, 0.0%	5 out of 13013 genes, 0.0%	1
nucleotide-sugar transmembrane transporter activity	3 out of 10806 genes, 0.0%	5 out of 13013 genes, 0.0%	1
ion channel inhibitor activity	3 out of 10806 genes, 0.0%	5 out of 13013 genes, 0.0%	1
arachidonic acid monooxygenase activity	3 out of 10806 genes, 0.0%	5 out of 13013 genes, 0.0%	1
cyclase regulator activity	3 out of 10806 genes, 0.0%	5 out of 13013 genes, 0.0%	1
oxidoreductase activity, acting on NAD(P)H, heme protein as acceptor	3 out of 10806 genes, 0.0%	5 out of 13013 genes, 0.0%	1
carbon-sulfur lyase activity	3 out of 10806 genes, 0.0%	5 out of 13013 genes, 0.0%	1
melanocortin receptor binding	3 out of 10806 genes, 0.0%	5 out of 13013 genes, 0.0%	1
bHLH transcription factor binding	3 out of 10806 genes, 0.0%	5 out of 13013 genes, 0.0%	1
poly-purine tract binding	3 out of 10806 genes, 0.0%	5 out of 13013 genes, 0.0%	1
disulfide oxidoreductase activity	20 out of 10806 genes, 0.2%	28 out of 13013 genes, 0.2%	1
insulin-like growth factor binding	5 out of 10806 genes, 0.0%	8 out of 13013 genes, 0.1%	1
pattern recognition receptor activity	5 out of 10806 genes, 0.0%	8 out of 13013 genes, 0.1%	1
oxidoreductase activity, acting on a sulfur group of donors, disulfide as acceptor	5 out of 10806 genes, 0.0%	8 out of 13013 genes, 0.1%	1
protein serine/threonine kinase inhibitor activity	5 out of 10806 genes, 0.0%	8 out of 13013 genes, 0.1%	1
translation initiation factor binding	5 out of 10806 genes, 0.0%	8 out of 13013 genes, 0.1%	1
oxidoreductase activity, oxidizing metal ions	10 out of 10806 genes, 0.1%	15 out of 13013 genes, 0.1%	1
oxidoreductase activity, acting on a sulfur group of donors	34 out of 10806 genes, 0.3%	47 out of 13013 genes, 0.4%	1
oxidoreductase activity, acting on paired donors, with incorporation or reduction of molecular oxygen, reduced iron-sulfur protein as one donor, and incorporation of one atom of oxygen	2 out of 10806 genes, 0.0%	4 out of 13013 genes, 0.0%	1
receptor inhibitor activity	2 out of 10806 genes, 0.0%	4 out of 13013 genes, 0.0%	1
alpha-(1,2)-fucosyltransferase activity	2 out of 10806 genes, 0.0%	4 out of 13013 genes, 0.0%	1
chondroitin sulfotransferase activity	2 out of 10806 genes, 0.0%	4 out of 13013 genes, 0.0%	1
oxidoreductase activity, oxidizing metal ions, oxygen as acceptor	6 out of 10806 genes, 0.1%	10 out of 13013 genes, 0.1%	1
heparan sulfate sulfotransferase activity	6 out of 10806 genes, 0.1%	10 out of 13013 genes, 0.1%	1
structure-specific DNA binding	106 out of 10806 genes, 1.0%	139 out of 13013 genes, 1.1%	1
snRNA binding	5 out of 10806 genes, 0.0%	9 out of 13013 genes, 0.1%	1
LRR domain binding	3 out of 10806 genes, 0.0%	6 out of 13013 genes, 0.0%	1
angiotensin receptor binding	3 out of 10806 genes, 0.0%	6 out of 13013 genes, 0.0%	1
inositol trisphosphate kinase activity	3 out of 10806 genes, 0.0%	6 out of 13013 genes, 0.0%	1
catecholamine binding	3 out of 10806 genes, 0.0%	6 out of 13013 genes, 0.0%	1
phospholipase A2 activity	7 out of 10806 genes, 0.1%	12 out of 13013 genes, 0.1%	1
iron ion binding	26 out of 10806 genes, 0.2%	38 out of 13013 genes, 0.3%	1
bioactive lipid receptor activity	4 out of 10806 genes, 0.0%	8 out of 13013 genes, 0.1%	1
adrenergic receptor binding	8 out of 10806 genes, 0.1%	14 out of 13013 genes, 0.1%	1
sulfotransferase activity	24 out of 10806 genes, 0.2%	36 out of 13013 genes, 0.3%	1
cis-trans isomerase activity	18 out of 10806 genes, 0.2%	28 out of 13013 genes, 0.2%	1
protein phosphatase binding	18 out of 10806 genes, 0.2%	28 out of 13013 genes, 0.2%	1
calcium channel regulator activity	2 out of 10806 genes, 0.0%	5 out of 13013 genes, 0.0%	1
neuropeptide receptor binding	7 out of 10806 genes, 0.1%	13 out of 13013 genes, 0.1%	1
RNA binding	369 out of 10806 genes, 3.4%	473 out of 13013 genes, 3.6%	1
oxidoreductase activity, acting on NAD(P)H	46 out of 10806 genes, 0.4%	67 out of 13013 genes, 0.5%	1
cytokine activity	23 out of 10806 genes, 0.2%	37 out of 13013 genes, 0.3%	1
BH domain binding	3 out of 10806 genes, 0.0%	8 out of 13013 genes, 0.1%	1
rRNA binding	8 out of 10806 genes, 0.1%	16 out of 13013 genes, 0.1%	1
G-protein coupled receptor binding	71 out of 10806 genes, 0.7%	103 out of 13013 genes, 0.8%	1
receptor binding	634 out of 10806 genes, 5.9%	812 out of 13013 genes, 6.2%	1
heme-copper terminal oxidase activity	15 out of 10806 genes, 0.1%	28 out of 13013 genes, 0.2%	1
protein dimerization activity	278 out of 10806 genes, 2.6%	369 out of 13013 genes, 2.8%	1
NADH dehydrogenase activity	16 out of 10806 genes, 0.1%	30 out of 13013 genes, 0.2%	1
NADH dehydrogenase (quinone) activity	16 out of 10806 genes, 0.1%	30 out of 13013 genes, 0.2%	1
oxidoreductase activity, acting on NAD(P)H, quinone or similar compound as acceptor	20 out of 10806 genes, 0.2%	36 out of 13013 genes, 0.3%	1
DNA binding	580 out of 10806 genes, 5.4%	749 out of 13013 genes, 5.8%	1
nucleic acid binding transcription factor activity	543 out of 10806 genes, 5.0%	705 out of 13013 genes, 5.4%	1
structural molecule activity	392 out of 10806 genes, 3.6%	517 out of 13013 genes, 4.0%	1
nucleic acid binding	1913 out of 10806 genes, 17.7%	2391 out of 13013 genes, 18.4%	1
hormone activity	7 out of 10806 genes, 0.1%	19 out of 13013 genes, 0.1%	1
biological process
Gene Ontology term	Cluster frequency	Genome frequency of use	Corrected P-value
biological adhesion	533 out of 10877 genes, 4.9%	597 out of 13113 genes, 4.6%	0.02452
cell adhesion	342 out of 10877 genes, 3.1%	379 out of 13113 genes, 2.9%	0.12936
anion transport	254 out of 10877 genes, 2.3%	279 out of 13113 genes, 2.1%	0.28321
organic acid transport	144 out of 10877 genes, 1.3%	154 out of 13113 genes, 1.2%	0.3587
carboxylic acid transport	144 out of 10877 genes, 1.3%	154 out of 13113 genes, 1.2%	0.3587
regulation of response to stress	203 out of 10877 genes, 1.9%	222 out of 13113 genes, 1.7%	0.7662
amino acid transport	68 out of 10877 genes, 0.6%	70 out of 13113 genes, 0.5%	0.95965
cellular lipid metabolic process	526 out of 10877 genes, 4.8%	599 out of 13113 genes, 4.6%	1
organic anion transport	183 out of 10877 genes, 1.7%	202 out of 13113 genes, 1.5%	1
lipid metabolic process	725 out of 10877 genes, 6.7%	837 out of 13113 genes, 6.4%	1
cell-cell adhesion	181 out of 10877 genes, 1.7%	200 out of 13113 genes, 1.5%	1
regulation of wound healing	34 out of 10877 genes, 0.3%	34 out of 13113 genes, 0.3%	1
protein phosphorylation	261 out of 10877 genes, 2.4%	293 out of 13113 genes, 2.2%	1
glutamine family amino acid metabolic process	54 out of 10877 genes, 0.5%	56 out of 13113 genes, 0.4%	1
multicellular organismal signaling	259 out of 10877 genes, 2.4%	291 out of 13113 genes, 2.2%	1
extracellular structure organization	123 out of 10877 genes, 1.1%	134 out of 13113 genes, 1.0%	1
organic acid biosynthetic process	94 out of 10877 genes, 0.9%	101 out of 13113 genes, 0.8%	1
carboxylic acid biosynthetic process	94 out of 10877 genes, 0.9%	101 out of 13113 genes, 0.8%	1
regulation of blood coagulation	32 out of 10877 genes, 0.3%	32 out of 13113 genes, 0.2%	1
regulation of coagulation	32 out of 10877 genes, 0.3%	32 out of 13113 genes, 0.2%	1
regulation of hemostasis	32 out of 10877 genes, 0.3%	32 out of 13113 genes, 0.2%	1
acyl-CoA metabolic process	53 out of 10877 genes, 0.5%	55 out of 13113 genes, 0.4%	1
thioester metabolic process	53 out of 10877 genes, 0.5%	55 out of 13113 genes, 0.4%	1
oxoacid metabolic process	585 out of 10877 genes, 5.4%	674 out of 13113 genes, 5.1%	1
organic acid metabolic process	595 out of 10877 genes, 5.5%	686 out of 13113 genes, 5.2%	1
carboxylic acid metabolic process	575 out of 10877 genes, 5.3%	663 out of 13113 genes, 5.1%	1
cellular component organization	2470 out of 10877 genes, 22.7%	2920 out of 13113 genes, 22.3%	1
alpha-amino acid metabolic process	118 out of 10877 genes, 1.1%	129 out of 13113 genes, 1.0%	1
negative regulation of cellular protein metabolic process	110 out of 10877 genes, 1.0%	120 out of 13113 genes, 0.9%	1
protein oligomerization	219 out of 10877 genes, 2.0%	246 out of 13113 genes, 1.9%	1
lipid biosynthetic process	206 out of 10877 genes, 1.9%	231 out of 13113 genes, 1.8%	1
acetyl-CoA metabolic process	27 out of 10877 genes, 0.2%	27 out of 13113 genes, 0.2%	1
transmission of nerve impulse	245 out of 10877 genes, 2.3%	277 out of 13113 genes, 2.1%	1
cell morphogenesis	320 out of 10877 genes, 2.9%	365 out of 13113 genes, 2.8%	1
interphase of mitotic cell cycle	46 out of 10877 genes, 0.4%	48 out of 13113 genes, 0.4%	1
inorganic anion transport	70 out of 10877 genes, 0.6%	75 out of 13113 genes, 0.6%	1
carbohydrate metabolic process	427 out of 10877 genes, 3.9%	491 out of 13113 genes, 3.7%	1
cell communication	3310 out of 10877 genes, 30.4%	3933 out of 13113 genes, 30.0%	1
phosphorylation	295 out of 10877 genes, 2.7%	336 out of 13113 genes, 2.6%	1
sodium ion transport	36 out of 10877 genes, 0.3%	37 out of 13113 genes, 0.3%	1
negative regulation of protein modification process	104 out of 10877 genes, 1.0%	114 out of 13113 genes, 0.9%	1
membrane lipid metabolic process	117 out of 10877 genes, 1.1%	129 out of 13113 genes, 1.0%	1
small molecule catabolic process	110 out of 10877 genes, 1.0%	121 out of 13113 genes, 0.9%	1
single-organism catabolic process	110 out of 10877 genes, 1.0%	121 out of 13113 genes, 0.9%	1
cellular amino acid metabolic process	298 out of 10877 genes, 2.7%	340 out of 13113 genes, 2.6%	1
protein glycosylation	148 out of 10877 genes, 1.4%	165 out of 13113 genes, 1.3%	1
macromolecule glycosylation	148 out of 10877 genes, 1.4%	165 out of 13113 genes, 1.3%	1
ion transport	668 out of 10877 genes, 6.1%	777 out of 13113 genes, 5.9%	1
macromolecule modification	1605 out of 10877 genes, 14.8%	1893 out of 13113 genes, 14.4%	1
single fertilization	43 out of 10877 genes, 0.4%	45 out of 13113 genes, 0.3%	1
cellular amino acid catabolic process	43 out of 10877 genes, 0.4%	45 out of 13113 genes, 0.3%	1
cellular component organization or biogenesis	2599 out of 10877 genes, 23.9%	3083 out of 13113 genes, 23.5%	1
protein modification process	1535 out of 10877 genes, 14.1%	1810 out of 13113 genes, 13.8%	1
single-organism behavior	248 out of 10877 genes, 2.3%	282 out of 13113 genes, 2.2%	1
cellular component morphogenesis	429 out of 10877 genes, 3.9%	495 out of 13113 genes, 3.8%	1
glycoprotein metabolic process	188 out of 10877 genes, 1.7%	212 out of 13113 genes, 1.6%	1
organic acid catabolic process	100 out of 10877 genes, 0.9%	110 out of 13113 genes, 0.8%	1
reproductive behavior	42 out of 10877 genes, 0.4%	44 out of 13113 genes, 0.3%	1
positive regulation of transporter activity	23 out of 10877 genes, 0.2%	23 out of 13113 genes, 0.2%	1
negative regulation of phosphorus metabolic process	106 out of 10877 genes, 1.0%	117 out of 13113 genes, 0.9%	1
negative regulation of phosphate metabolic process	106 out of 10877 genes, 1.0%	117 out of 13113 genes, 0.9%	1
regulation of defense response	150 out of 10877 genes, 1.4%	168 out of 13113 genes, 1.3%	1
fatty acid metabolic process	180 out of 10877 genes, 1.7%	203 out of 13113 genes, 1.5%	1
cellular protein modification process	1507 out of 10877 genes, 13.9%	1778 out of 13113 genes, 13.6%	1
extracellular matrix organization	41 out of 10877 genes, 0.4%	43 out of 13113 genes, 0.3%	1
negative regulation of protein metabolic process	124 out of 10877 genes, 1.1%	138 out of 13113 genes, 1.1%	1
cell surface receptor signaling pathway	1705 out of 10877 genes, 15.7%	2015 out of 13113 genes, 15.4%	1
carboxylic acid catabolic process	98 out of 10877 genes, 0.9%	108 out of 13113 genes, 0.8%	1
covalent chromatin modification	197 out of 10877 genes, 1.8%	223 out of 13113 genes, 1.7%	1
histone modification	196 out of 10877 genes, 1.8%	222 out of 13113 genes, 1.7%	1
positive regulation of multicellular organismal process	166 out of 10877 genes, 1.5%	187 out of 13113 genes, 1.4%	1
response to insulin stimulus	77 out of 10877 genes, 0.7%	84 out of 13113 genes, 0.6%	1
enzyme linked receptor protein signaling pathway	580 out of 10877 genes, 5.3%	675 out of 13113 genes, 5.1%	1
cellular amide metabolic process	62 out of 10877 genes, 0.6%	67 out of 13113 genes, 0.5%	1
response to heat	21 out of 10877 genes, 0.2%	21 out of 13113 genes, 0.2%	1
positive regulation of type I interferon production	21 out of 10877 genes, 0.2%	21 out of 13113 genes, 0.2%	1
cardiovascular system development	365 out of 10877 genes, 3.4%	421 out of 13113 genes, 3.2%	1
circulatory system development	365 out of 10877 genes, 3.4%	421 out of 13113 genes, 3.2%	1
single-organism carbohydrate metabolic process	376 out of 10877 genes, 3.5%	434 out of 13113 genes, 3.3%	1
tissue morphogenesis	229 out of 10877 genes, 2.1%	261 out of 13113 genes, 2.0%	1
dicarboxylic acid transport	47 out of 10877 genes, 0.4%	50 out of 13113 genes, 0.4%	1
sensory perception of light stimulus	133 out of 10877 genes, 1.2%	149 out of 13113 genes, 1.1%	1
signaling	2989 out of 10877 genes, 27.5%	3557 out of 13113 genes, 27.1%	1
single organism signaling	2989 out of 10877 genes, 27.5%	3557 out of 13113 genes, 27.1%	1
glycosylation	150 out of 10877 genes, 1.4%	169 out of 13113 genes, 1.3%	1
inositol lipid-mediated signaling	67 out of 10877 genes, 0.6%	73 out of 13113 genes, 0.6%	1
negative regulation of protein phosphorylation	87 out of 10877 genes, 0.8%	96 out of 13113 genes, 0.7%	1
negative regulation of phosphorylation	87 out of 10877 genes, 0.8%	96 out of 13113 genes, 0.7%	1
fertilization	60 out of 10877 genes, 0.6%	65 out of 13113 genes, 0.5%	1
cell morphogenesis involved in differentiation	265 out of 10877 genes, 2.4%	304 out of 13113 genes, 2.3%	1
cellular component assembly	773 out of 10877 genes, 7.1%	906 out of 13113 genes, 6.9%	1
dendrite development	29 out of 10877 genes, 0.3%	30 out of 13113 genes, 0.2%	1
regulation of cell migration	118 out of 10877 genes, 1.1%	132 out of 13113 genes, 1.0%	1
small molecule biosynthetic process	136 out of 10877 genes, 1.3%	153 out of 13113 genes, 1.2%	1
single-organism biosynthetic process	136 out of 10877 genes, 1.3%	153 out of 13113 genes, 1.2%	1
recombinational repair	37 out of 10877 genes, 0.3%	39 out of 13113 genes, 0.3%	1
nucleobase metabolic process	52 out of 10877 genes, 0.5%	56 out of 13113 genes, 0.4%	1
aminoglycan metabolic process	111 out of 10877 genes, 1.0%	124 out of 13113 genes, 0.9%	1
purine nucleobase metabolic process	19 out of 10877 genes, 0.2%	19 out of 13113 genes, 0.1%	1
cell-cell recognition	19 out of 10877 genes, 0.2%	19 out of 13113 genes, 0.1%	1
regulation of histone methylation	19 out of 10877 genes, 0.2%	19 out of 13113 genes, 0.1%	1
positive regulation of ion transmembrane transporter activity	19 out of 10877 genes, 0.2%	19 out of 13113 genes, 0.1%	1
glycoprotein biosynthetic process	165 out of 10877 genes, 1.5%	187 out of 13113 genes, 1.4%	1
positive regulation of immune response	194 out of 10877 genes, 1.8%	221 out of 13113 genes, 1.7%	1
negative regulation of cellular metabolic process	217 out of 10877 genes, 2.0%	248 out of 13113 genes, 1.9%	1
cellular process	9280 out of 10877 genes, 85.3%	11152 out of 13113 genes, 85.0%	1
fatty acid biosynthetic process	51 out of 10877 genes, 0.5%	55 out of 13113 genes, 0.4%	1
monocarboxylic acid biosynthetic process	58 out of 10877 genes, 0.5%	63 out of 13113 genes, 0.5%	1
membrane budding	36 out of 10877 genes, 0.3%	38 out of 13113 genes, 0.3%	1
regulation of defense response to virus	36 out of 10877 genes, 0.3%	38 out of 13113 genes, 0.3%	1
monocarboxylic acid metabolic process	250 out of 10877 genes, 2.3%	287 out of 13113 genes, 2.2%	1
phosphorus metabolic process	1234 out of 10877 genes, 11.3%	1457 out of 13113 genes, 11.1%	1
carbohydrate derivative biosynthetic process	350 out of 10877 genes, 3.2%	405 out of 13113 genes, 3.1%	1
cellular response to stimulus	3097 out of 10877 genes, 28.5%	3690 out of 13113 genes, 28.1%	1
biological regulation	4929 out of 10877 genes, 45.3%	5894 out of 13113 genes, 44.9%	1
glycolipid metabolic process	64 out of 10877 genes, 0.6%	70 out of 13113 genes, 0.5%	1
aminoglycan catabolic process	43 out of 10877 genes, 0.4%	46 out of 13113 genes, 0.4%	1
vacuole organization	43 out of 10877 genes, 0.4%	46 out of 13113 genes, 0.4%	1
pyruvate metabolic process	18 out of 10877 genes, 0.2%	18 out of 13113 genes, 0.1%	1
pyrimidine nucleotide metabolic process	18 out of 10877 genes, 0.2%	18 out of 13113 genes, 0.1%	1
activin receptor signaling pathway	18 out of 10877 genes, 0.2%	18 out of 13113 genes, 0.1%	1
sphingolipid metabolic process	77 out of 10877 genes, 0.7%	85 out of 13113 genes, 0.6%	1
regulation of gene expression, epigenetic	77 out of 10877 genes, 0.7%	85 out of 13113 genes, 0.6%	1
transmembrane receptor protein tyrosine kinase signaling pathway	375 out of 10877 genes, 3.4%	435 out of 13113 genes, 3.3%	1
regulation of neurotransmitter levels	102 out of 10877 genes, 0.9%	114 out of 13113 genes, 0.9%	1
glycosaminoglycan catabolic process	27 out of 10877 genes, 0.2%	28 out of 13113 genes, 0.2%	1
centrosome organization	27 out of 10877 genes, 0.2%	28 out of 13113 genes, 0.2%	1
regulation of cellular component movement	138 out of 10877 genes, 1.3%	156 out of 13113 genes, 1.2%	1
regulation of protein kinase activity	236 out of 10877 genes, 2.2%	271 out of 13113 genes, 2.1%	1
cellular carbohydrate metabolic process	89 out of 10877 genes, 0.8%	99 out of 13113 genes, 0.8%	1
cellular component biogenesis	896 out of 10877 genes, 8.2%	1055 out of 13113 genes, 8.0%	1
blood vessel development	206 out of 10877 genes, 1.9%	236 out of 13113 genes, 1.8%	1
negative regulation of macromolecule metabolic process	251 out of 10877 genes, 2.3%	289 out of 13113 genes, 2.2%	1
microtubule depolymerization	17 out of 10877 genes, 0.2%	17 out of 13113 genes, 0.1%	1
drug transport	17 out of 10877 genes, 0.2%	17 out of 13113 genes, 0.1%	1
negative regulation of blood coagulation	17 out of 10877 genes, 0.2%	17 out of 13113 genes, 0.1%	1
negative regulation of coagulation	17 out of 10877 genes, 0.2%	17 out of 13113 genes, 0.1%	1
negative regulation of hemostasis	17 out of 10877 genes, 0.2%	17 out of 13113 genes, 0.1%	1
alpha-amino acid biosynthetic process	17 out of 10877 genes, 0.2%	17 out of 13113 genes, 0.1%	1
DNA damage checkpoint	34 out of 10877 genes, 0.3%	36 out of 13113 genes, 0.3%	1
cellular amino acid biosynthetic process	34 out of 10877 genes, 0.3%	36 out of 13113 genes, 0.3%	1
tube development	245 out of 10877 genes, 2.3%	282 out of 13113 genes, 2.2%	1
response to temperature stimulus	26 out of 10877 genes, 0.2%	27 out of 13113 genes, 0.2%	1
rRNA metabolic process	26 out of 10877 genes, 0.2%	27 out of 13113 genes, 0.2%	1
regulation of histone modification	26 out of 10877 genes, 0.2%	27 out of 13113 genes, 0.2%	1
cellular response to extracellular stimulus	26 out of 10877 genes, 0.2%	27 out of 13113 genes, 0.2%	1
cellular response to external stimulus	26 out of 10877 genes, 0.2%	27 out of 13113 genes, 0.2%	1
chromatin modification	250 out of 10877 genes, 2.3%	288 out of 13113 genes, 2.2%	1
formation of primary germ layer	41 out of 10877 genes, 0.4%	44 out of 13113 genes, 0.3%	1
synaptic transmission	199 out of 10877 genes, 1.8%	228 out of 13113 genes, 1.7%	1
ensheathment of neurons	48 out of 10877 genes, 0.4%	52 out of 13113 genes, 0.4%	1
regulation of action potential in neuron	48 out of 10877 genes, 0.4%	52 out of 13113 genes, 0.4%	1
glycerophospholipid biosynthetic process	68 out of 10877 genes, 0.6%	75 out of 13113 genes, 0.6%	1
regulation of response to stimulus	928 out of 10877 genes, 8.5%	1094 out of 13113 genes, 8.3%	1
regulation of kinase activity	260 out of 10877 genes, 2.4%	300 out of 13113 genes, 2.3%	1
lipid catabolic process	74 out of 10877 genes, 0.7%	82 out of 13113 genes, 0.6%	1
cell-cell junction organization	74 out of 10877 genes, 0.7%	82 out of 13113 genes, 0.6%	1
polysaccharide metabolic process	61 out of 10877 genes, 0.6%	67 out of 13113 genes, 0.5%	1
regulation of cell-substrate adhesion	61 out of 10877 genes, 0.6%	67 out of 13113 genes, 0.5%	1
activation of immune response	181 out of 10877 genes, 1.7%	207 out of 13113 genes, 1.6%	1
morphogenesis of an epithelium	198 out of 10877 genes, 1.8%	227 out of 13113 genes, 1.7%	1
dephosphorylation	80 out of 10877 genes, 0.7%	89 out of 13113 genes, 0.7%	1
fluid transport	33 out of 10877 genes, 0.3%	35 out of 13113 genes, 0.3%	1
regulation of cellular process	4013 out of 10877 genes, 36.9%	4796 out of 13113 genes, 36.6%	1
S phase of mitotic cell cycle	25 out of 10877 genes, 0.2%	26 out of 13113 genes, 0.2%	1
histone deacetylation	25 out of 10877 genes, 0.2%	26 out of 13113 genes, 0.2%	1
developmental growth involved in morphogenesis	25 out of 10877 genes, 0.2%	26 out of 13113 genes, 0.2%	1
immune response-regulating signaling pathway	163 out of 10877 genes, 1.5%	186 out of 13113 genes, 1.4%	1
cardiac muscle tissue development	40 out of 10877 genes, 0.4%	43 out of 13113 genes, 0.3%	1
oligosaccharide metabolic process	16 out of 10877 genes, 0.1%	16 out of 13113 genes, 0.1%	1
positive regulation of histone modification	16 out of 10877 genes, 0.1%	16 out of 13113 genes, 0.1%	1
sperm-egg recognition	16 out of 10877 genes, 0.1%	16 out of 13113 genes, 0.1%	1
positive regulation of chromosome organization	16 out of 10877 genes, 0.1%	16 out of 13113 genes, 0.1%	1
regulation of cell motility	121 out of 10877 genes, 1.1%	137 out of 13113 genes, 1.0%	1
protein import	91 out of 10877 genes, 0.8%	102 out of 13113 genes, 0.8%	1
cellular glucan metabolic process	53 out of 10877 genes, 0.5%	58 out of 13113 genes, 0.4%	1
glucan metabolic process	53 out of 10877 genes, 0.5%	58 out of 13113 genes, 0.4%	1
nerve development	32 out of 10877 genes, 0.3%	34 out of 13113 genes, 0.3%	1
single-organism reproductive behavior	32 out of 10877 genes, 0.3%	34 out of 13113 genes, 0.3%	1
DNA-dependent DNA replication	46 out of 10877 genes, 0.4%	50 out of 13113 genes, 0.4%	1
cell-cell junction assembly	46 out of 10877 genes, 0.4%	50 out of 13113 genes, 0.4%	1
axon ensheathment	46 out of 10877 genes, 0.4%	50 out of 13113 genes, 0.4%	1
heart development	178 out of 10877 genes, 1.6%	204 out of 13113 genes, 1.6%	1
DNA integrity checkpoint	39 out of 10877 genes, 0.4%	42 out of 13113 genes, 0.3%	1
centrosome cycle	24 out of 10877 genes, 0.2%	25 out of 13113 genes, 0.2%	1
glomerulus development	24 out of 10877 genes, 0.2%	25 out of 13113 genes, 0.2%	1
regulation of phosphate metabolic process	686 out of 10877 genes, 6.3%	807 out of 13113 genes, 6.2%	1
regulation of phosphorus metabolic process	686 out of 10877 genes, 6.3%	807 out of 13113 genes, 6.2%	1
metal ion transport	337 out of 10877 genes, 3.1%	392 out of 13113 genes, 3.0%	1
positive regulation of sequence-specific DNA binding transcription factor activity	90 out of 10877 genes, 0.8%	101 out of 13113 genes, 0.8%	1
protein acylation	96 out of 10877 genes, 0.9%	108 out of 13113 genes, 0.8%	1
organonitrogen compound biosynthetic process	266 out of 10877 genes, 2.4%	308 out of 13113 genes, 2.3%	1
cellular response to oxygen-containing compound	65 out of 10877 genes, 0.6%	72 out of 13113 genes, 0.5%	1
positive regulation of cytokine production	137 out of 10877 genes, 1.3%	156 out of 13113 genes, 1.2%	1
cellular response to nitrogen compound	52 out of 10877 genes, 0.5%	57 out of 13113 genes, 0.4%	1
syncytium formation by plasma membrane fusion	15 out of 10877 genes, 0.1%	15 out of 13113 genes, 0.1%	1
regulation of receptor internalization	15 out of 10877 genes, 0.1%	15 out of 13113 genes, 0.1%	1
cilium movement	15 out of 10877 genes, 0.1%	15 out of 13113 genes, 0.1%	1
syncytium formation	15 out of 10877 genes, 0.1%	15 out of 13113 genes, 0.1%	1
mammary gland morphogenesis	15 out of 10877 genes, 0.1%	15 out of 13113 genes, 0.1%	1
response to epidermal growth factor stimulus	15 out of 10877 genes, 0.1%	15 out of 13113 genes, 0.1%	1
negative regulation of metabolic process	320 out of 10877 genes, 2.9%	372 out of 13113 genes, 2.8%	1
steroid biosynthetic process	71 out of 10877 genes, 0.7%	79 out of 13113 genes, 0.6%	1
chromosome segregation	71 out of 10877 genes, 0.7%	79 out of 13113 genes, 0.6%	1
glycerolipid biosynthetic process	71 out of 10877 genes, 0.7%	79 out of 13113 genes, 0.6%	1
epithelium development	287 out of 10877 genes, 2.6%	333 out of 13113 genes, 2.5%	1
cardiac ventricle morphogenesis	45 out of 10877 genes, 0.4%	49 out of 13113 genes, 0.4%	1
nuclear import	89 out of 10877 genes, 0.8%	100 out of 13113 genes, 0.8%	1
glial cell development	38 out of 10877 genes, 0.3%	41 out of 13113 genes, 0.3%	1
adult behavior	38 out of 10877 genes, 0.3%	41 out of 13113 genes, 0.3%	1
neurological system process	797 out of 10877 genes, 7.3%	940 out of 13113 genes, 7.2%	1
single-organism cellular process	6886 out of 10877 genes, 63.3%	8263 out of 13113 genes, 63.0%	1
signal transduction	2706 out of 10877 genes, 24.9%	3228 out of 13113 genes, 24.6%	1
cellular lipid catabolic process	64 out of 10877 genes, 0.6%	71 out of 13113 genes, 0.5%	1
anatomical structure formation involved in morphogenesis	478 out of 10877 genes, 4.4%	560 out of 13113 genes, 4.3%	1
aspartate family amino acid metabolic process	23 out of 10877 genes, 0.2%	24 out of 13113 genes, 0.2%	1
cellular response to nutrient levels	23 out of 10877 genes, 0.2%	24 out of 13113 genes, 0.2%	1
protein dephosphorylation	70 out of 10877 genes, 0.6%	78 out of 13113 genes, 0.6%	1
regulation of actin cytoskeleton organization	70 out of 10877 genes, 0.6%	78 out of 13113 genes, 0.6%	1
immune response-activating signal transduction	158 out of 10877 genes, 1.5%	181 out of 13113 genes, 1.4%	1
blood vessel morphogenesis	169 out of 10877 genes, 1.6%	194 out of 13113 genes, 1.5%	1
cell junction assembly	82 out of 10877 genes, 0.8%	92 out of 13113 genes, 0.7%	1
regulation of cell cycle	241 out of 10877 genes, 2.2%	279 out of 13113 genes, 2.1%	1
regulation of metabolic process	1578 out of 10877 genes, 14.5%	1875 out of 13113 genes, 14.3%	1
phosphate-containing compound metabolic process	1193 out of 10877 genes, 11.0%	1414 out of 13113 genes, 10.8%	1
monocarboxylic acid transport	44 out of 10877 genes, 0.4%	48 out of 13113 genes, 0.4%	1
gland morphogenesis	44 out of 10877 genes, 0.4%	48 out of 13113 genes, 0.4%	1
response to nitrogen compound	268 out of 10877 genes, 2.5%	311 out of 13113 genes, 2.4%	1
response to osmotic stress	30 out of 10877 genes, 0.3%	32 out of 13113 genes, 0.2%	1
lipid oxidation	30 out of 10877 genes, 0.3%	32 out of 13113 genes, 0.2%	1
protein O-linked glycosylation	37 out of 10877 genes, 0.3%	40 out of 13113 genes, 0.3%	1
lipid modification	37 out of 10877 genes, 0.3%	40 out of 13113 genes, 0.3%	1
molting cycle	37 out of 10877 genes, 0.3%	40 out of 13113 genes, 0.3%	1
primary metabolic process	5786 out of 10877 genes, 53.2%	6937 out of 13113 genes, 52.9%	1
very long-chain fatty acid metabolic process	14 out of 10877 genes, 0.1%	14 out of 13113 genes, 0.1%	1
columnar/cuboidal epithelial cell differentiation	14 out of 10877 genes, 0.1%	14 out of 13113 genes, 0.1%	1
amino acid transmembrane transport	14 out of 10877 genes, 0.1%	14 out of 13113 genes, 0.1%	1
acetyl-CoA biosynthetic process	14 out of 10877 genes, 0.1%	14 out of 13113 genes, 0.1%	1
regulation of platelet activation	14 out of 10877 genes, 0.1%	14 out of 13113 genes, 0.1%	1
positive regulation of histone methylation	14 out of 10877 genes, 0.1%	14 out of 13113 genes, 0.1%	1
thioester biosynthetic process	14 out of 10877 genes, 0.1%	14 out of 13113 genes, 0.1%	1
COPI-coated vesicle budding	14 out of 10877 genes, 0.1%	14 out of 13113 genes, 0.1%	1
Golgi vesicle budding	14 out of 10877 genes, 0.1%	14 out of 13113 genes, 0.1%	1
vesicle targeting, to, from or within Golgi	14 out of 10877 genes, 0.1%	14 out of 13113 genes, 0.1%	1
acyl-CoA biosynthetic process	14 out of 10877 genes, 0.1%	14 out of 13113 genes, 0.1%	1
regulation of protein import into nucleus	50 out of 10877 genes, 0.5%	55 out of 13113 genes, 0.4%	1
regulation of nucleocytoplasmic transport	50 out of 10877 genes, 0.5%	55 out of 13113 genes, 0.4%	1
regulation of protein localization to nucleus	50 out of 10877 genes, 0.5%	55 out of 13113 genes, 0.4%	1
glycosaminoglycan metabolic process	75 out of 10877 genes, 0.7%	84 out of 13113 genes, 0.6%	1
glycerolipid metabolic process	201 out of 10877 genes, 1.8%	232 out of 13113 genes, 1.8%	1
protein import into nucleus	87 out of 10877 genes, 0.8%	98 out of 13113 genes, 0.7%	1
regulation of actin filament-based process	87 out of 10877 genes, 0.8%	98 out of 13113 genes, 0.7%	1
protein targeting to nucleus	87 out of 10877 genes, 0.8%	98 out of 13113 genes, 0.7%	1
regulation of endothelial cell migration	56 out of 10877 genes, 0.5%	62 out of 13113 genes, 0.5%	1
non-recombinational repair	22 out of 10877 genes, 0.2%	23 out of 13113 genes, 0.2%	1
serine family amino acid metabolic process	22 out of 10877 genes, 0.2%	23 out of 13113 genes, 0.2%	1
regulation of I-kappaB kinase/NF-kappaB cascade	22 out of 10877 genes, 0.2%	23 out of 13113 genes, 0.2%	1
regulation of cell-matrix adhesion	43 out of 10877 genes, 0.4%	47 out of 13113 genes, 0.4%	1
regulation of actin polymerization or depolymerization	43 out of 10877 genes, 0.4%	47 out of 13113 genes, 0.4%	1
vasculature development	233 out of 10877 genes, 2.1%	270 out of 13113 genes, 2.1%	1
positive regulation of biological process	1299 out of 10877 genes, 11.9%	1542 out of 13113 genes, 11.8%	1
smoothened signaling pathway	36 out of 10877 genes, 0.3%	39 out of 13113 genes, 0.3%	1
fatty acid oxidation	29 out of 10877 genes, 0.3%	31 out of 13113 genes, 0.2%	1
cellular response to peptide hormone stimulus	29 out of 10877 genes, 0.3%	31 out of 13113 genes, 0.2%	1
cellular response to peptide	29 out of 10877 genes, 0.3%	31 out of 13113 genes, 0.2%	1
regulation of transferase activity	270 out of 10877 genes, 2.5%	314 out of 13113 genes, 2.4%	1
regulation of immune response	221 out of 10877 genes, 2.0%	256 out of 13113 genes, 2.0%	1
heart morphogenesis	103 out of 10877 genes, 0.9%	117 out of 13113 genes, 0.9%	1
cellular polysaccharide metabolic process	55 out of 10877 genes, 0.5%	61 out of 13113 genes, 0.5%	1
JAK-STAT cascade	61 out of 10877 genes, 0.6%	68 out of 13113 genes, 0.5%	1
response to carbohydrate stimulus	61 out of 10877 genes, 0.6%	68 out of 13113 genes, 0.5%	1
DNA catabolic process, exonucleolytic	13 out of 10877 genes, 0.1%	13 out of 13113 genes, 0.1%	1
regulation of systemic arterial blood pressure by renin-angiotensin	13 out of 10877 genes, 0.1%	13 out of 13113 genes, 0.1%	1
acetyl-CoA biosynthetic process from pyruvate	13 out of 10877 genes, 0.1%	13 out of 13113 genes, 0.1%	1
glycine metabolic process	13 out of 10877 genes, 0.1%	13 out of 13113 genes, 0.1%	1
reflex	13 out of 10877 genes, 0.1%	13 out of 13113 genes, 0.1%	1
cardiac conduction	13 out of 10877 genes, 0.1%	13 out of 13113 genes, 0.1%	1
cell communication involved in cardiac conduction	13 out of 10877 genes, 0.1%	13 out of 13113 genes, 0.1%	1
regulation of skeletal muscle cell differentiation	13 out of 10877 genes, 0.1%	13 out of 13113 genes, 0.1%	1
negative regulation of cellular process	801 out of 10877 genes, 7.4%	947 out of 13113 genes, 7.2%	1
rRNA processing	21 out of 10877 genes, 0.2%	22 out of 13113 genes, 0.2%	1
adult locomotory behavior	21 out of 10877 genes, 0.2%	22 out of 13113 genes, 0.2%	1
DNA geometric change	21 out of 10877 genes, 0.2%	22 out of 13113 genes, 0.2%	1
regulation of NF-kappaB import into nucleus	21 out of 10877 genes, 0.2%	22 out of 13113 genes, 0.2%	1
DNA methylation or demethylation	21 out of 10877 genes, 0.2%	22 out of 13113 genes, 0.2%	1
regulation of biological process	4400 out of 10877 genes, 40.5%	5270 out of 13113 genes, 40.2%	1
negative regulation of intracellular protein kinase cascade	48 out of 10877 genes, 0.4%	53 out of 13113 genes, 0.4%	1
phospholipid metabolic process	186 out of 10877 genes, 1.7%	215 out of 13113 genes, 1.6%	1
regulation of sodium ion transport	28 out of 10877 genes, 0.3%	30 out of 13113 genes, 0.2%	1
glycerophospholipid metabolic process	147 out of 10877 genes, 1.4%	169 out of 13113 genes, 1.3%	1
protein acetylation	90 out of 10877 genes, 0.8%	102 out of 13113 genes, 0.8%	1
glycosaminoglycan biosynthetic process	54 out of 10877 genes, 0.5%	60 out of 13113 genes, 0.5%	1
DNA metabolic process	551 out of 10877 genes, 5.1%	649 out of 13113 genes, 4.9%	1
coenzyme metabolic process	141 out of 10877 genes, 1.3%	162 out of 13113 genes, 1.2%	1
regulation of multi-organism process	66 out of 10877 genes, 0.6%	74 out of 13113 genes, 0.6%	1
cation transport	415 out of 10877 genes, 3.8%	487 out of 13113 genes, 3.7%	1
cell projection organization	335 out of 10877 genes, 3.1%	392 out of 13113 genes, 3.0%	1
protein localization to nucleus	95 out of 10877 genes, 0.9%	108 out of 13113 genes, 0.8%	1
regulation of intracellular protein kinase cascade	271 out of 10877 genes, 2.5%	316 out of 13113 genes, 2.4%	1
renal system process	47 out of 10877 genes, 0.4%	52 out of 13113 genes, 0.4%	1
positive regulation of cellular protein metabolic process	276 out of 10877 genes, 2.5%	322 out of 13113 genes, 2.5%	1
hair cycle	34 out of 10877 genes, 0.3%	37 out of 13113 genes, 0.3%	1
response to hexose stimulus	53 out of 10877 genes, 0.5%	59 out of 13113 genes, 0.4%	1
response to monosaccharide stimulus	53 out of 10877 genes, 0.5%	59 out of 13113 genes, 0.4%	1
aminoglycan biosynthetic process	77 out of 10877 genes, 0.7%	87 out of 13113 genes, 0.7%	1
G1/S transition of mitotic cell cycle	20 out of 10877 genes, 0.2%	21 out of 13113 genes, 0.2%	1
intracellular estrogen receptor signaling pathway	20 out of 10877 genes, 0.2%	21 out of 13113 genes, 0.2%	1
regulation of actin filament depolymerization	20 out of 10877 genes, 0.2%	21 out of 13113 genes, 0.2%	1
negative regulation of actin filament depolymerization	20 out of 10877 genes, 0.2%	21 out of 13113 genes, 0.2%	1
tyrosine phosphorylation of Stat3 protein	20 out of 10877 genes, 0.2%	21 out of 13113 genes, 0.2%	1
negative regulation of protein complex disassembly	20 out of 10877 genes, 0.2%	21 out of 13113 genes, 0.2%	1
regulation of protein complex disassembly	20 out of 10877 genes, 0.2%	21 out of 13113 genes, 0.2%	1
regulation of cellular response to stress	20 out of 10877 genes, 0.2%	21 out of 13113 genes, 0.2%	1
alpha-amino acid catabolic process	20 out of 10877 genes, 0.2%	21 out of 13113 genes, 0.2%	1
regulation of protein depolymerization	20 out of 10877 genes, 0.2%	21 out of 13113 genes, 0.2%	1
negative regulation of protein depolymerization	20 out of 10877 genes, 0.2%	21 out of 13113 genes, 0.2%	1
single-multicellular organism process	3295 out of 10877 genes, 30.3%	3942 out of 13113 genes, 30.1%	1
production of molecular mediator involved in inflammatory response	12 out of 10877 genes, 0.1%	12 out of 13113 genes, 0.1%	1
DNA-dependent transcription, initiation	12 out of 10877 genes, 0.1%	12 out of 13113 genes, 0.1%	1
endoderm development	12 out of 10877 genes, 0.1%	12 out of 13113 genes, 0.1%	1
branched-chain amino acid metabolic process	12 out of 10877 genes, 0.1%	12 out of 13113 genes, 0.1%	1
regulation of myotube differentiation	12 out of 10877 genes, 0.1%	12 out of 13113 genes, 0.1%	1
thyroid hormone metabolic process	12 out of 10877 genes, 0.1%	12 out of 13113 genes, 0.1%	1
regulation of defense response to virus by host	12 out of 10877 genes, 0.1%	12 out of 13113 genes, 0.1%	1
fatty acid beta-oxidation	27 out of 10877 genes, 0.2%	29 out of 13113 genes, 0.2%	1
synaptic transmission, glutamatergic	27 out of 10877 genes, 0.2%	29 out of 13113 genes, 0.2%	1
positive regulation of protein metabolic process	296 out of 10877 genes, 2.7%	346 out of 13113 genes, 2.6%	1
locomotion	727 out of 10877 genes, 6.7%	860 out of 13113 genes, 6.6%	1
calcium-mediated signaling	40 out of 10877 genes, 0.4%	44 out of 13113 genes, 0.3%	1
protein deacylation	40 out of 10877 genes, 0.4%	44 out of 13113 genes, 0.3%	1
methylation	82 out of 10877 genes, 0.8%	93 out of 13113 genes, 0.7%	1
macromolecule methylation	82 out of 10877 genes, 0.8%	93 out of 13113 genes, 0.7%	1
system process	1087 out of 10877 genes, 10.0%	1291 out of 13113 genes, 9.8%	1
positive regulation of protein modification process	274 out of 10877 genes, 2.5%	320 out of 13113 genes, 2.4%	1
cell development	556 out of 10877 genes, 5.1%	656 out of 13113 genes, 5.0%	1
regulation of immune system process	421 out of 10877 genes, 3.9%	495 out of 13113 genes, 3.8%	1
phospholipid biosynthetic process	70 out of 10877 genes, 0.6%	79 out of 13113 genes, 0.6%	1
activation of protein kinase activity	70 out of 10877 genes, 0.6%	79 out of 13113 genes, 0.6%	1
ribonucleoprotein complex subunit organization	52 out of 10877 genes, 0.5%	58 out of 13113 genes, 0.4%	1
neuron-neuron synaptic transmission	58 out of 10877 genes, 0.5%	65 out of 13113 genes, 0.5%	1
microtubule-based process	209 out of 10877 genes, 1.9%	243 out of 13113 genes, 1.9%	1
regulation of chromosome organization	33 out of 10877 genes, 0.3%	36 out of 13113 genes, 0.3%	1
intracellular protein kinase cascade	378 out of 10877 genes, 3.5%	444 out of 13113 genes, 3.4%	1
regulation of protein metabolic process	611 out of 10877 genes, 5.6%	722 out of 13113 genes, 5.5%	1
cell part morphogenesis	154 out of 10877 genes, 1.4%	178 out of 13113 genes, 1.4%	1
cell projection morphogenesis	154 out of 10877 genes, 1.4%	178 out of 13113 genes, 1.4%	1
regulation of action potential	81 out of 10877 genes, 0.7%	92 out of 13113 genes, 0.7%	1
ceramide metabolic process	39 out of 10877 genes, 0.4%	43 out of 13113 genes, 0.3%	1
plasma membrane organization	39 out of 10877 genes, 0.4%	43 out of 13113 genes, 0.3%	1
cellular response to organic nitrogen	39 out of 10877 genes, 0.4%	43 out of 13113 genes, 0.3%	1
proteoglycan metabolic process	26 out of 10877 genes, 0.2%	28 out of 13113 genes, 0.2%	1
insulin receptor signaling pathway	26 out of 10877 genes, 0.2%	28 out of 13113 genes, 0.2%	1
positive regulation of homeostatic process	26 out of 10877 genes, 0.2%	28 out of 13113 genes, 0.2%	1
cellular response to insulin stimulus	26 out of 10877 genes, 0.2%	28 out of 13113 genes, 0.2%	1
in utero embryonic development	75 out of 10877 genes, 0.7%	85 out of 13113 genes, 0.6%	1
peptidyl-lysine acetylation	75 out of 10877 genes, 0.7%	85 out of 13113 genes, 0.6%	1
regulation of cellular ketone metabolic process	19 out of 10877 genes, 0.2%	20 out of 13113 genes, 0.2%	1
response to amine stimulus	19 out of 10877 genes, 0.2%	20 out of 13113 genes, 0.2%	1
regulation of striated muscle tissue development	19 out of 10877 genes, 0.2%	20 out of 13113 genes, 0.2%	1
negative regulation of cell projection organization	19 out of 10877 genes, 0.2%	20 out of 13113 genes, 0.2%	1
myelination	19 out of 10877 genes, 0.2%	20 out of 13113 genes, 0.2%	1
regulation of muscle organ development	19 out of 10877 genes, 0.2%	20 out of 13113 genes, 0.2%	1
regulation of muscle tissue development	19 out of 10877 genes, 0.2%	20 out of 13113 genes, 0.2%	1
learning or memory	92 out of 10877 genes, 0.8%	105 out of 13113 genes, 0.8%	1
cognition	92 out of 10877 genes, 0.8%	105 out of 13113 genes, 0.8%	1
regulation of actin filament length	45 out of 10877 genes, 0.4%	50 out of 13113 genes, 0.4%	1
dicarboxylic acid metabolic process	45 out of 10877 genes, 0.4%	50 out of 13113 genes, 0.4%	1
regulation of protein phosphorylation	444 out of 10877 genes, 4.1%	523 out of 13113 genes, 4.0%	1
chordate embryonic development	287 out of 10877 genes, 2.6%	336 out of 13113 genes, 2.6%	1
endoderm formation	11 out of 10877 genes, 0.1%	11 out of 13113 genes, 0.1%	1
pyrimidine nucleotide biosynthetic process	11 out of 10877 genes, 0.1%	11 out of 13113 genes, 0.1%	1
response to iron ion	11 out of 10877 genes, 0.1%	11 out of 13113 genes, 0.1%	1
positive regulation of calcium ion transport into cytosol	11 out of 10877 genes, 0.1%	11 out of 13113 genes, 0.1%	1
histone phosphorylation	11 out of 10877 genes, 0.1%	11 out of 13113 genes, 0.1%	1
endocrine pancreas development	11 out of 10877 genes, 0.1%	11 out of 13113 genes, 0.1%	1
regulation of stress-activated MAPK cascade	11 out of 10877 genes, 0.1%	11 out of 13113 genes, 0.1%	1
regulation of mast cell activation	11 out of 10877 genes, 0.1%	11 out of 13113 genes, 0.1%	1
regulation of mast cell activation involved in immune response	11 out of 10877 genes, 0.1%	11 out of 13113 genes, 0.1%	1
catenin import into nucleus	11 out of 10877 genes, 0.1%	11 out of 13113 genes, 0.1%	1
positive regulation of calcium ion transport	11 out of 10877 genes, 0.1%	11 out of 13113 genes, 0.1%	1
lung epithelium development	11 out of 10877 genes, 0.1%	11 out of 13113 genes, 0.1%	1
renal filtration cell differentiation	11 out of 10877 genes, 0.1%	11 out of 13113 genes, 0.1%	1
regulation of stress-activated protein kinase signaling cascade	11 out of 10877 genes, 0.1%	11 out of 13113 genes, 0.1%	1
pyrimidine-containing compound biosynthetic process	11 out of 10877 genes, 0.1%	11 out of 13113 genes, 0.1%	1
cell junction organization	125 out of 10877 genes, 1.1%	144 out of 13113 genes, 1.1%	1
angiogenesis	136 out of 10877 genes, 1.3%	157 out of 13113 genes, 1.2%	1
DNA repair	185 out of 10877 genes, 1.7%	215 out of 13113 genes, 1.6%	1
molting cycle process	32 out of 10877 genes, 0.3%	35 out of 13113 genes, 0.3%	1
hair cycle process	32 out of 10877 genes, 0.3%	35 out of 13113 genes, 0.3%	1
biomineral tissue development	32 out of 10877 genes, 0.3%	35 out of 13113 genes, 0.3%	1
regulation of developmental process	453 out of 10877 genes, 4.2%	534 out of 13113 genes, 4.1%	1
regulation of signal transduction	679 out of 10877 genes, 6.2%	804 out of 13113 genes, 6.1%	1
regulation of cellular metabolic process	1175 out of 10877 genes, 10.8%	1398 out of 13113 genes, 10.7%	1
membrane organization	190 out of 10877 genes, 1.7%	221 out of 13113 genes, 1.7%	1
embryo development ending in birth or egg hatching	291 out of 10877 genes, 2.7%	341 out of 13113 genes, 2.6%	1
immune response-regulating cell surface receptor signaling pathway	91 out of 10877 genes, 0.8%	104 out of 13113 genes, 0.8%	1
cell projection assembly	68 out of 10877 genes, 0.6%	77 out of 13113 genes, 0.6%	1
regulation of cell growth	38 out of 10877 genes, 0.3%	42 out of 13113 genes, 0.3%	1
positive regulation of cellular catabolic process	38 out of 10877 genes, 0.3%	42 out of 13113 genes, 0.3%	1
digestive tract development	38 out of 10877 genes, 0.3%	42 out of 13113 genes, 0.3%	1
digestive system development	38 out of 10877 genes, 0.3%	42 out of 13113 genes, 0.3%	1
cellular response to organic cyclic compound	38 out of 10877 genes, 0.3%	42 out of 13113 genes, 0.3%	1
positive regulation of defense response	102 out of 10877 genes, 0.9%	117 out of 13113 genes, 0.9%	1
gastrulation	62 out of 10877 genes, 0.6%	70 out of 13113 genes, 0.5%	1
positive regulation of phosphorus metabolic process	264 out of 10877 genes, 2.4%	309 out of 13113 genes, 2.4%	1
positive regulation of phosphate metabolic process	264 out of 10877 genes, 2.4%	309 out of 13113 genes, 2.4%	1
regulation of cellular protein metabolic process	570 out of 10877 genes, 5.2%	674 out of 13113 genes, 5.1%	1
microtubule-based movement	56 out of 10877 genes, 0.5%	63 out of 13113 genes, 0.5%	1
developmental growth	44 out of 10877 genes, 0.4%	49 out of 13113 genes, 0.4%	1
sulfur compound metabolic process	135 out of 10877 genes, 1.2%	156 out of 13113 genes, 1.2%	1
response to drug	50 out of 10877 genes, 0.5%	56 out of 13113 genes, 0.4%	1
visual behavior	25 out of 10877 genes, 0.2%	27 out of 13113 genes, 0.2%	1
glucose transport	25 out of 10877 genes, 0.2%	27 out of 13113 genes, 0.2%	1
gene silencing by miRNA	25 out of 10877 genes, 0.2%	27 out of 13113 genes, 0.2%	1
regulation of protein modification process	549 out of 10877 genes, 5.0%	649 out of 13113 genes, 4.9%	1
cellular response to starvation	18 out of 10877 genes, 0.2%	19 out of 13113 genes, 0.1%	1
response to sterol	18 out of 10877 genes, 0.2%	19 out of 13113 genes, 0.1%	1
response to starvation	18 out of 10877 genes, 0.2%	19 out of 13113 genes, 0.1%	1
regulation of receptor-mediated endocytosis	18 out of 10877 genes, 0.2%	19 out of 13113 genes, 0.1%	1
cell differentiation involved in kidney development	18 out of 10877 genes, 0.2%	19 out of 13113 genes, 0.1%	1
cellular response to lipid	18 out of 10877 genes, 0.2%	19 out of 13113 genes, 0.1%	1
internal protein amino acid acetylation	73 out of 10877 genes, 0.7%	83 out of 13113 genes, 0.6%	1
histone acetylation	73 out of 10877 genes, 0.7%	83 out of 13113 genes, 0.6%	1
internal peptidyl-lysine acetylation	73 out of 10877 genes, 0.7%	83 out of 13113 genes, 0.6%	1
M phase of mitotic cell cycle	247 out of 10877 genes, 2.3%	289 out of 13113 genes, 2.2%	1
positive regulation of cellular metabolic process	383 out of 10877 genes, 3.5%	451 out of 13113 genes, 3.4%	1
ncRNA metabolic process	145 out of 10877 genes, 1.3%	168 out of 13113 genes, 1.3%	1
regulation of macromolecule metabolic process	1075 out of 10877 genes, 9.9%	1279 out of 13113 genes, 9.8%	1
cellular membrane organization	188 out of 10877 genes, 1.7%	219 out of 13113 genes, 1.7%	1
regulation of phosphorylation	460 out of 10877 genes, 4.2%	543 out of 13113 genes, 4.1%	1
Notch signaling pathway	31 out of 10877 genes, 0.3%	34 out of 13113 genes, 0.3%	1
nucleoside monophosphate biosynthetic process	31 out of 10877 genes, 0.3%	34 out of 13113 genes, 0.3%	1
detection of chemical stimulus	31 out of 10877 genes, 0.3%	34 out of 13113 genes, 0.3%	1
response to dsRNA	31 out of 10877 genes, 0.3%	34 out of 13113 genes, 0.3%	1
lipid transport	95 out of 10877 genes, 0.9%	109 out of 13113 genes, 0.8%	1
negative regulation of cellular component organization	128 out of 10877 genes, 1.2%	148 out of 13113 genes, 1.1%	1
regulation of response to biotic stimulus	43 out of 10877 genes, 0.4%	48 out of 13113 genes, 0.4%	1
immune response-activating cell surface receptor signaling pathway	89 out of 10877 genes, 0.8%	102 out of 13113 genes, 0.8%	1
response to organic nitrogen	240 out of 10877 genes, 2.2%	281 out of 13113 genes, 2.1%	1
cofactor biosynthetic process	72 out of 10877 genes, 0.7%	82 out of 13113 genes, 0.6%	1
nitrogen compound transport	287 out of 10877 genes, 2.6%	337 out of 13113 genes, 2.6%	1
proline metabolic process	10 out of 10877 genes, 0.1%	10 out of 13113 genes, 0.1%	1
amino-acid betaine metabolic process	10 out of 10877 genes, 0.1%	10 out of 13113 genes, 0.1%	1
glycosylceramide metabolic process	10 out of 10877 genes, 0.1%	10 out of 13113 genes, 0.1%	1
sphingomyelin metabolic process	10 out of 10877 genes, 0.1%	10 out of 13113 genes, 0.1%	1
centriole replication	10 out of 10877 genes, 0.1%	10 out of 13113 genes, 0.1%	1
acrosome reaction	10 out of 10877 genes, 0.1%	10 out of 13113 genes, 0.1%	1
pyridine nucleotide biosynthetic process	10 out of 10877 genes, 0.1%	10 out of 13113 genes, 0.1%	1
urea metabolic process	10 out of 10877 genes, 0.1%	10 out of 13113 genes, 0.1%	1
secretory granule organization	10 out of 10877 genes, 0.1%	10 out of 13113 genes, 0.1%	1
cell adhesion mediated by integrin	10 out of 10877 genes, 0.1%	10 out of 13113 genes, 0.1%	1
response to interferon-alpha	10 out of 10877 genes, 0.1%	10 out of 13113 genes, 0.1%	1
interleukin-2 biosynthetic process	10 out of 10877 genes, 0.1%	10 out of 13113 genes, 0.1%	1
nucleobase biosynthetic process	10 out of 10877 genes, 0.1%	10 out of 13113 genes, 0.1%	1
phosphatidylethanolamine metabolic process	10 out of 10877 genes, 0.1%	10 out of 13113 genes, 0.1%	1
centrosome duplication	10 out of 10877 genes, 0.1%	10 out of 13113 genes, 0.1%	1
response to electrical stimulus	10 out of 10877 genes, 0.1%	10 out of 13113 genes, 0.1%	1
endochondral bone morphogenesis	10 out of 10877 genes, 0.1%	10 out of 13113 genes, 0.1%	1
cell differentiation involved in embryonic placenta development	10 out of 10877 genes, 0.1%	10 out of 13113 genes, 0.1%	1
myeloid leukocyte cytokine production	10 out of 10877 genes, 0.1%	10 out of 13113 genes, 0.1%	1
glomerular mesangium development	10 out of 10877 genes, 0.1%	10 out of 13113 genes, 0.1%	1
pyridine-containing compound biosynthetic process	10 out of 10877 genes, 0.1%	10 out of 13113 genes, 0.1%	1
tube morphogenesis	149 out of 10877 genes, 1.4%	173 out of 13113 genes, 1.3%	1
organonitrogen compound metabolic process	986 out of 10877 genes, 9.1%	1173 out of 13113 genes, 8.9%	1
regulation of cellular component size	83 out of 10877 genes, 0.8%	95 out of 13113 genes, 0.7%	1
DNA-dependent transcription, elongation	24 out of 10877 genes, 0.2%	26 out of 13113 genes, 0.2%	1
regulation of type I interferon production	24 out of 10877 genes, 0.2%	26 out of 13113 genes, 0.2%	1
cell morphogenesis involved in neuron differentiation	181 out of 10877 genes, 1.7%	211 out of 13113 genes, 1.6%	1
transmembrane transport	127 out of 10877 genes, 1.2%	147 out of 13113 genes, 1.1%	1
carbohydrate homeostasis	77 out of 10877 genes, 0.7%	88 out of 13113 genes, 0.7%	1
fatty acid catabolic process	54 out of 10877 genes, 0.5%	61 out of 13113 genes, 0.5%	1
monocarboxylic acid catabolic process	54 out of 10877 genes, 0.5%	61 out of 13113 genes, 0.5%	1
posttranscriptional gene silencing	30 out of 10877 genes, 0.3%	33 out of 13113 genes, 0.3%	1
gene silencing by RNA	30 out of 10877 genes, 0.3%	33 out of 13113 genes, 0.3%	1
regulation of actin filament bundle assembly	30 out of 10877 genes, 0.3%	33 out of 13113 genes, 0.3%	1
posttranscriptional gene silencing by RNA	30 out of 10877 genes, 0.3%	33 out of 13113 genes, 0.3%	1
positive regulation of growth	30 out of 10877 genes, 0.3%	33 out of 13113 genes, 0.3%	1
glycolysis	17 out of 10877 genes, 0.2%	18 out of 13113 genes, 0.1%	1
DNA methylation	17 out of 10877 genes, 0.2%	18 out of 13113 genes, 0.1%	1
unsaturated fatty acid biosynthetic process	17 out of 10877 genes, 0.2%	18 out of 13113 genes, 0.1%	1
regulation of epithelial cell differentiation	17 out of 10877 genes, 0.2%	18 out of 13113 genes, 0.1%	1
sulfur compound biosynthetic process	17 out of 10877 genes, 0.2%	18 out of 13113 genes, 0.1%	1
mesoderm morphogenesis	17 out of 10877 genes, 0.2%	18 out of 13113 genes, 0.1%	1
regulation of skeletal muscle tissue development	17 out of 10877 genes, 0.2%	18 out of 13113 genes, 0.1%	1
triglyceride metabolic process	48 out of 10877 genes, 0.4%	54 out of 13113 genes, 0.4%	1
ribonucleoprotein complex assembly	48 out of 10877 genes, 0.4%	54 out of 13113 genes, 0.4%	1
cardiac chamber development	71 out of 10877 genes, 0.7%	81 out of 13113 genes, 0.6%	1
immune effector process	217 out of 10877 genes, 2.0%	254 out of 13113 genes, 1.9%	1
telomere maintenance	36 out of 10877 genes, 0.3%	40 out of 13113 genes, 0.3%	1
protein deacetylation	36 out of 10877 genes, 0.3%	40 out of 13113 genes, 0.3%	1
telomere organization	36 out of 10877 genes, 0.3%	40 out of 13113 genes, 0.3%	1
positive regulation of cytoskeleton organization	36 out of 10877 genes, 0.3%	40 out of 13113 genes, 0.3%	1
glycogen metabolic process	42 out of 10877 genes, 0.4%	47 out of 13113 genes, 0.4%	1
energy reserve metabolic process	42 out of 10877 genes, 0.4%	47 out of 13113 genes, 0.4%	1
negative regulation of biosynthetic process	115 out of 10877 genes, 1.1%	133 out of 13113 genes, 1.0%	1
regulation of GTPase activity	142 out of 10877 genes, 1.3%	165 out of 13113 genes, 1.3%	1
regulation of primary metabolic process	1067 out of 10877 genes, 9.8%	1271 out of 13113 genes, 9.7%	1
epithelial tube morphogenesis	147 out of 10877 genes, 1.4%	171 out of 13113 genes, 1.3%	1
positive regulation of response to stimulus	449 out of 10877 genes, 4.1%	531 out of 13113 genes, 4.0%	1
cellular response to hormone stimulus	98 out of 10877 genes, 0.9%	113 out of 13113 genes, 0.9%	1
M phase	320 out of 10877 genes, 2.9%	377 out of 13113 genes, 2.9%	1
cellular component movement	622 out of 10877 genes, 5.7%	738 out of 13113 genes, 5.6%	1
regulation of cellular catabolic process	226 out of 10877 genes, 2.1%	265 out of 13113 genes, 2.0%	1
cardiac ventricle development	53 out of 10877 genes, 0.5%	60 out of 13113 genes, 0.5%	1
coenzyme biosynthetic process	53 out of 10877 genes, 0.5%	60 out of 13113 genes, 0.5%	1
vesicle coating	23 out of 10877 genes, 0.2%	25 out of 13113 genes, 0.2%	1
glutamate receptor signaling pathway	23 out of 10877 genes, 0.2%	25 out of 13113 genes, 0.2%	1
learning	23 out of 10877 genes, 0.2%	25 out of 13113 genes, 0.2%	1
cardiac muscle cell differentiation	23 out of 10877 genes, 0.2%	25 out of 13113 genes, 0.2%	1
cell growth	173 out of 10877 genes, 1.6%	202 out of 13113 genes, 1.5%	1
nephron development	47 out of 10877 genes, 0.4%	53 out of 13113 genes, 0.4%	1
nuclear-transcribed mRNA catabolic process, deadenylation-dependent decay	41 out of 10877 genes, 0.4%	46 out of 13113 genes, 0.4%	1
monovalent inorganic cation homeostasis	41 out of 10877 genes, 0.4%	46 out of 13113 genes, 0.4%	1
cell cycle process	757 out of 10877 genes, 7.0%	900 out of 13113 genes, 6.9%	1
cell cycle arrest	35 out of 10877 genes, 0.3%	39 out of 13113 genes, 0.3%	1
regulation of cell morphogenesis involved in differentiation	35 out of 10877 genes, 0.3%	39 out of 13113 genes, 0.3%	1
response to retinoic acid	35 out of 10877 genes, 0.3%	39 out of 13113 genes, 0.3%	1
maintenance of location	35 out of 10877 genes, 0.3%	39 out of 13113 genes, 0.3%	1
regulation of protein localization	75 out of 10877 genes, 0.7%	86 out of 13113 genes, 0.7%	1
macromolecular complex assembly	559 out of 10877 genes, 5.1%	663 out of 13113 genes, 5.1%	1
regulation of cytoskeleton organization	86 out of 10877 genes, 0.8%	99 out of 13113 genes, 0.8%	1
organic substance metabolic process	6075 out of 10877 genes, 55.9%	7300 out of 13113 genes, 55.7%	1
cytoplasmic transport	261 out of 10877 genes, 2.4%	307 out of 13113 genes, 2.3%	1
double-strand break repair via nonhomologous end joining	9 out of 10877 genes, 0.1%	9 out of 13113 genes, 0.1%	1
arginine metabolic process	9 out of 10877 genes, 0.1%	9 out of 13113 genes, 0.1%	1
lysine metabolic process	9 out of 10877 genes, 0.1%	9 out of 13113 genes, 0.1%	1
iron ion transport	9 out of 10877 genes, 0.1%	9 out of 13113 genes, 0.1%	1
acute-phase response	9 out of 10877 genes, 0.1%	9 out of 13113 genes, 0.1%	1
pyrimidine ribonucleotide metabolic process	9 out of 10877 genes, 0.1%	9 out of 13113 genes, 0.1%	1
pyrimidine ribonucleotide biosynthetic process	9 out of 10877 genes, 0.1%	9 out of 13113 genes, 0.1%	1
gamma-aminobutyric acid transport	9 out of 10877 genes, 0.1%	9 out of 13113 genes, 0.1%	1
nicotinamide nucleotide biosynthetic process	9 out of 10877 genes, 0.1%	9 out of 13113 genes, 0.1%	1
positive regulation of blood coagulation	9 out of 10877 genes, 0.1%	9 out of 13113 genes, 0.1%	1
N-terminal protein amino acid modification	9 out of 10877 genes, 0.1%	9 out of 13113 genes, 0.1%	1
negative T cell selection	9 out of 10877 genes, 0.1%	9 out of 13113 genes, 0.1%	1
pyrimidine ribonucleoside biosynthetic process	9 out of 10877 genes, 0.1%	9 out of 13113 genes, 0.1%	1
pyrimidine nucleoside biosynthetic process	9 out of 10877 genes, 0.1%	9 out of 13113 genes, 0.1%	1
pigment biosynthetic process	9 out of 10877 genes, 0.1%	9 out of 13113 genes, 0.1%	1
acid secretion	9 out of 10877 genes, 0.1%	9 out of 13113 genes, 0.1%	1
regulation of cytokine secretion	9 out of 10877 genes, 0.1%	9 out of 13113 genes, 0.1%	1
positive regulation of coagulation	9 out of 10877 genes, 0.1%	9 out of 13113 genes, 0.1%	1
G2 phase	9 out of 10877 genes, 0.1%	9 out of 13113 genes, 0.1%	1
response to ammonium ion	9 out of 10877 genes, 0.1%	9 out of 13113 genes, 0.1%	1
branching involved in mammary gland duct morphogenesis	9 out of 10877 genes, 0.1%	9 out of 13113 genes, 0.1%	1
mammary gland duct morphogenesis	9 out of 10877 genes, 0.1%	9 out of 13113 genes, 0.1%	1
glomerular epithelium development	9 out of 10877 genes, 0.1%	9 out of 13113 genes, 0.1%	1
regulation of metanephros development	9 out of 10877 genes, 0.1%	9 out of 13113 genes, 0.1%	1
glomerular epithelial cell differentiation	9 out of 10877 genes, 0.1%	9 out of 13113 genes, 0.1%	1
response to phenylpropanoid	9 out of 10877 genes, 0.1%	9 out of 13113 genes, 0.1%	1
renal filtration	9 out of 10877 genes, 0.1%	9 out of 13113 genes, 0.1%	1
cellular response to alcohol	9 out of 10877 genes, 0.1%	9 out of 13113 genes, 0.1%	1
positive regulation of hemostasis	9 out of 10877 genes, 0.1%	9 out of 13113 genes, 0.1%	1
positive regulation of calcium ion transmembrane transporter activity	9 out of 10877 genes, 0.1%	9 out of 13113 genes, 0.1%	1
regulation of cell cycle checkpoint	9 out of 10877 genes, 0.1%	9 out of 13113 genes, 0.1%	1
positive regulation of metabolic process	482 out of 10877 genes, 4.4%	571 out of 13113 genes, 4.4%	1
epidermis development	113 out of 10877 genes, 1.0%	131 out of 13113 genes, 1.0%	1
nucleoside diphosphate metabolic process	16 out of 10877 genes, 0.1%	17 out of 13113 genes, 0.1%	1
regulation of fatty acid metabolic process	16 out of 10877 genes, 0.1%	17 out of 13113 genes, 0.1%	1
macromolecular complex remodeling	16 out of 10877 genes, 0.1%	17 out of 13113 genes, 0.1%	1
protein-lipid complex remodeling	16 out of 10877 genes, 0.1%	17 out of 13113 genes, 0.1%	1
plasma lipoprotein particle remodeling	16 out of 10877 genes, 0.1%	17 out of 13113 genes, 0.1%	1
genitalia development	16 out of 10877 genes, 0.1%	17 out of 13113 genes, 0.1%	1
regulation of cell development	182 out of 10877 genes, 1.7%	213 out of 13113 genes, 1.6%	1
regulation of lipid metabolic process	80 out of 10877 genes, 0.7%	92 out of 13113 genes, 0.7%	1
antigen receptor-mediated signaling pathway	80 out of 10877 genes, 0.7%	92 out of 13113 genes, 0.7%	1
multicellular organismal process	3467 out of 10877 genes, 31.9%	4158 out of 13113 genes, 31.7%	1
response to DNA damage stimulus	317 out of 10877 genes, 2.9%	374 out of 13113 genes, 2.9%	1
growth	399 out of 10877 genes, 3.7%	472 out of 13113 genes, 3.6%	1
regulation of catabolic process	291 out of 10877 genes, 2.7%	343 out of 13113 genes, 2.6%	1
sister chromatid segregation	46 out of 10877 genes, 0.4%	52 out of 13113 genes, 0.4%	1
regulation of cAMP metabolic process	46 out of 10877 genes, 0.4%	52 out of 13113 genes, 0.4%	1
regulation of cAMP biosynthetic process	46 out of 10877 genes, 0.4%	52 out of 13113 genes, 0.4%	1
morphogenesis of a branching epithelium	63 out of 10877 genes, 0.6%	72 out of 13113 genes, 0.5%	1
organophosphate biosynthetic process	223 out of 10877 genes, 2.1%	262 out of 13113 genes, 2.0%	1
lung development	40 out of 10877 genes, 0.4%	45 out of 13113 genes, 0.3%	1
multi-multicellular organism process	40 out of 10877 genes, 0.4%	45 out of 13113 genes, 0.3%	1
cellular response to organic substance	388 out of 10877 genes, 3.6%	459 out of 13113 genes, 3.5%	1
regulation of locomotion	144 out of 10877 genes, 1.3%	168 out of 13113 genes, 1.3%	1
positive regulation of cell growth	22 out of 10877 genes, 0.2%	24 out of 13113 genes, 0.2%	1
tRNA aminoacylation for protein translation	34 out of 10877 genes, 0.3%	38 out of 13113 genes, 0.3%	1
nucleoside monophosphate metabolic process	34 out of 10877 genes, 0.3%	38 out of 13113 genes, 0.3%	1
female pregnancy	28 out of 10877 genes, 0.3%	31 out of 13113 genes, 0.2%	1
aerobic respiration	28 out of 10877 genes, 0.3%	31 out of 13113 genes, 0.2%	1
positive regulation of intracellular transport	28 out of 10877 genes, 0.3%	31 out of 13113 genes, 0.2%	1
anatomical structure development	2465 out of 10877 genes, 22.7%	2953 out of 13113 genes, 22.5%	1
positive regulation of protein phosphorylation	243 out of 10877 genes, 2.2%	286 out of 13113 genes, 2.2%	1
positive regulation of phosphorylation	243 out of 10877 genes, 2.2%	286 out of 13113 genes, 2.2%	1
regulation of organelle organization	196 out of 10877 genes, 1.8%	230 out of 13113 genes, 1.8%	1
response to oxidative stress	106 out of 10877 genes, 1.0%	123 out of 13113 genes, 0.9%	1
regulation of protein serine/threonine kinase activity	138 out of 10877 genes, 1.3%	161 out of 13113 genes, 1.2%	1
kidney development	84 out of 10877 genes, 0.8%	97 out of 13113 genes, 0.7%	1
regulation of protein stability	62 out of 10877 genes, 0.6%	71 out of 13113 genes, 0.5%	1
negative regulation of cell cycle	62 out of 10877 genes, 0.6%	71 out of 13113 genes, 0.5%	1
cardiocyte differentiation	45 out of 10877 genes, 0.4%	51 out of 13113 genes, 0.4%	1
neuromuscular process	45 out of 10877 genes, 0.4%	51 out of 13113 genes, 0.4%	1
regulation of cell differentiation	283 out of 10877 genes, 2.6%	334 out of 13113 genes, 2.5%	1
intracellular steroid hormone receptor signaling pathway	89 out of 10877 genes, 0.8%	103 out of 13113 genes, 0.8%	1
regulation of sequence-specific DNA binding transcription factor activity	121 out of 10877 genes, 1.1%	141 out of 13113 genes, 1.1%	1
mRNA export from nucleus	15 out of 10877 genes, 0.1%	16 out of 13113 genes, 0.1%	1
negative regulation of growth	15 out of 10877 genes, 0.1%	16 out of 13113 genes, 0.1%	1
mRNA transport	15 out of 10877 genes, 0.1%	16 out of 13113 genes, 0.1%	1
terpenoid metabolic process	39 out of 10877 genes, 0.4%	44 out of 13113 genes, 0.3%	1
multicellular organismal development	2233 out of 10877 genes, 20.5%	2675 out of 13113 genes, 20.4%	1
single-organism process	7802 out of 10877 genes, 71.7%	9387 out of 13113 genes, 71.6%	1
system development	2015 out of 10877 genes, 18.5%	2413 out of 13113 genes, 18.4%	1
regulation of cyclin-dependent protein serine/threonine kinase activity	33 out of 10877 genes, 0.3%	37 out of 13113 genes, 0.3%	1
positive regulation of immune system process	287 out of 10877 genes, 2.6%	339 out of 13113 genes, 2.6%	1
cyclic nucleotide metabolic process	50 out of 10877 genes, 0.5%	57 out of 13113 genes, 0.4%	1
positive regulation of organelle organization	72 out of 10877 genes, 0.7%	83 out of 13113 genes, 0.6%	1
regulation of dephosphorylation	72 out of 10877 genes, 0.7%	83 out of 13113 genes, 0.6%	1
regulation of protein transport	72 out of 10877 genes, 0.7%	83 out of 13113 genes, 0.6%	1
regulation of establishment of protein localization	72 out of 10877 genes, 0.7%	83 out of 13113 genes, 0.6%	1
cranial nerve development	21 out of 10877 genes, 0.2%	23 out of 13113 genes, 0.2%	1
negative regulation of protein complex assembly	21 out of 10877 genes, 0.2%	23 out of 13113 genes, 0.2%	1
cytokine-mediated signaling pathway	99 out of 10877 genes, 0.9%	115 out of 13113 genes, 0.9%	1
regulation of cell adhesion	99 out of 10877 genes, 0.9%	115 out of 13113 genes, 0.9%	1
peptide metabolic process	27 out of 10877 genes, 0.2%	30 out of 13113 genes, 0.2%	1
negative regulation of cell migration	27 out of 10877 genes, 0.2%	30 out of 13113 genes, 0.2%	1
negative regulation of cellular component movement	27 out of 10877 genes, 0.2%	30 out of 13113 genes, 0.2%	1
protein activation cascade	27 out of 10877 genes, 0.2%	30 out of 13113 genes, 0.2%	1
negative regulation of cell motility	27 out of 10877 genes, 0.2%	30 out of 13113 genes, 0.2%	1
regulation of intracellular protein transport	61 out of 10877 genes, 0.6%	70 out of 13113 genes, 0.5%	1
RNA methylation	8 out of 10877 genes, 0.1%	8 out of 13113 genes, 0.1%	1
negative regulation of cell-matrix adhesion	8 out of 10877 genes, 0.1%	8 out of 13113 genes, 0.1%	1
positive regulation of cell-matrix adhesion	8 out of 10877 genes, 0.1%	8 out of 13113 genes, 0.1%	1
positive regulation of cytokine-mediated signaling pathway	8 out of 10877 genes, 0.1%	8 out of 13113 genes, 0.1%	1
lymphoid progenitor cell differentiation	8 out of 10877 genes, 0.1%	8 out of 13113 genes, 0.1%	1
regulation of acute inflammatory response	8 out of 10877 genes, 0.1%	8 out of 13113 genes, 0.1%	1
type B pancreatic cell differentiation	8 out of 10877 genes, 0.1%	8 out of 13113 genes, 0.1%	1
transcription initiation from RNA polymerase II promoter	8 out of 10877 genes, 0.1%	8 out of 13113 genes, 0.1%	1
ubiquinone metabolic process	8 out of 10877 genes, 0.1%	8 out of 13113 genes, 0.1%	1
vesicle docking involved in exocytosis	8 out of 10877 genes, 0.1%	8 out of 13113 genes, 0.1%	1
mating behavior	8 out of 10877 genes, 0.1%	8 out of 13113 genes, 0.1%	1
purine deoxyribonucleotide metabolic process	8 out of 10877 genes, 0.1%	8 out of 13113 genes, 0.1%	1
deoxyribonucleotide metabolic process	8 out of 10877 genes, 0.1%	8 out of 13113 genes, 0.1%	1
2'-deoxyribonucleotide metabolic process	8 out of 10877 genes, 0.1%	8 out of 13113 genes, 0.1%	1
response to virus	8 out of 10877 genes, 0.1%	8 out of 13113 genes, 0.1%	1
positive regulation of cell-substrate adhesion	8 out of 10877 genes, 0.1%	8 out of 13113 genes, 0.1%	1
negative regulation of cell-substrate adhesion	8 out of 10877 genes, 0.1%	8 out of 13113 genes, 0.1%	1
peptidyl-lysine trimethylation	8 out of 10877 genes, 0.1%	8 out of 13113 genes, 0.1%	1
deoxyribose phosphate metabolic process	8 out of 10877 genes, 0.1%	8 out of 13113 genes, 0.1%	1
chromosome condensation	8 out of 10877 genes, 0.1%	8 out of 13113 genes, 0.1%	1
response to caffeine	8 out of 10877 genes, 0.1%	8 out of 13113 genes, 0.1%	1
negative regulation of defense response	8 out of 10877 genes, 0.1%	8 out of 13113 genes, 0.1%	1
corticosteroid receptor signaling pathway	8 out of 10877 genes, 0.1%	8 out of 13113 genes, 0.1%	1
positive regulation of mast cell activation	8 out of 10877 genes, 0.1%	8 out of 13113 genes, 0.1%	1
positive regulation of mast cell activation involved in immune response	8 out of 10877 genes, 0.1%	8 out of 13113 genes, 0.1%	1
endodermal cell differentiation	8 out of 10877 genes, 0.1%	8 out of 13113 genes, 0.1%	1
cellular response to sterol	8 out of 10877 genes, 0.1%	8 out of 13113 genes, 0.1%	1
T-helper 1 type immune response	8 out of 10877 genes, 0.1%	8 out of 13113 genes, 0.1%	1
positive regulation of blood pressure	8 out of 10877 genes, 0.1%	8 out of 13113 genes, 0.1%	1
vesicle docking	8 out of 10877 genes, 0.1%	8 out of 13113 genes, 0.1%	1
positive regulation of cytokine secretion	8 out of 10877 genes, 0.1%	8 out of 13113 genes, 0.1%	1
regulation of inflammatory response	8 out of 10877 genes, 0.1%	8 out of 13113 genes, 0.1%	1
response to lipoprotein particle stimulus	8 out of 10877 genes, 0.1%	8 out of 13113 genes, 0.1%	1
lung morphogenesis	8 out of 10877 genes, 0.1%	8 out of 13113 genes, 0.1%	1
positive regulation of response to cytokine stimulus	8 out of 10877 genes, 0.1%	8 out of 13113 genes, 0.1%	1
response to lipoteichoic acid	8 out of 10877 genes, 0.1%	8 out of 13113 genes, 0.1%	1
anatomical structure maturation	8 out of 10877 genes, 0.1%	8 out of 13113 genes, 0.1%	1
glomerular visceral epithelial cell differentiation	8 out of 10877 genes, 0.1%	8 out of 13113 genes, 0.1%	1
organelle transport along microtubule	8 out of 10877 genes, 0.1%	8 out of 13113 genes, 0.1%	1
positive regulation of cation channel activity	8 out of 10877 genes, 0.1%	8 out of 13113 genes, 0.1%	1
positive regulation of cellular process	1007 out of 10877 genes, 9.3%	1202 out of 13113 genes, 9.2%	1
neuron projection development	188 out of 10877 genes, 1.7%	221 out of 13113 genes, 1.7%	1
behavior	286 out of 10877 genes, 2.6%	338 out of 13113 genes, 2.6%	1
placenta development	44 out of 10877 genes, 0.4%	50 out of 13113 genes, 0.4%	1
positive regulation of macromolecule metabolic process	388 out of 10877 genes, 3.6%	460 out of 13113 genes, 3.5%	1
response to cytokine stimulus	229 out of 10877 genes, 2.1%	270 out of 13113 genes, 2.1%	1
neuron development	275 out of 10877 genes, 2.5%	325 out of 13113 genes, 2.5%	1
DNA modification	38 out of 10877 genes, 0.3%	43 out of 13113 genes, 0.3%	1
pyrimidine-containing compound metabolic process	38 out of 10877 genes, 0.3%	43 out of 13113 genes, 0.3%	1
glucose catabolic process	60 out of 10877 genes, 0.6%	69 out of 13113 genes, 0.5%	1
cellular response to cytokine stimulus	103 out of 10877 genes, 0.9%	120 out of 13113 genes, 0.9%	1
ribonucleoprotein complex biogenesis	171 out of 10877 genes, 1.6%	201 out of 13113 genes, 1.5%	1
cofactor metabolic process	171 out of 10877 genes, 1.6%	201 out of 13113 genes, 1.5%	1
sterol transport	32 out of 10877 genes, 0.3%	36 out of 13113 genes, 0.3%	1
cell motility	512 out of 10877 genes, 4.7%	609 out of 13113 genes, 4.6%	1
localization of cell	512 out of 10877 genes, 4.7%	609 out of 13113 genes, 4.6%	1
negative regulation of macromolecule biosynthetic process	92 out of 10877 genes, 0.8%	107 out of 13113 genes, 0.8%	1
respiratory tube development	92 out of 10877 genes, 0.8%	107 out of 13113 genes, 0.8%	1
[truncated: 3,369 more rows]

## Sheet: Table 2
cellular component
Gene Ontology term	Cluster frequency	Genome frequency of use	Corrected P-value
intrinsic to membrane	3791 out of 12767 genes, 29.7%	3999 out of 13973 genes, 28.6%	3.49e-19
membrane part	4205 out of 12767 genes, 32.9%	4470 out of 13973 genes, 32.0%	2.51e-13
membrane	5735 out of 12767 genes, 44.9%	6146 out of 13973 genes, 44.0%	6.43e-11
integral to membrane	997 out of 12767 genes, 7.8%	1049 out of 13973 genes, 7.5%	0.00071
cell leading edge	207 out of 12767 genes, 1.6%	213 out of 13973 genes, 1.5%	0.21551
cell projection	859 out of 12767 genes, 6.7%	912 out of 13973 genes, 6.5%	0.27497
cytoskeletal part	650 out of 12767 genes, 5.1%	691 out of 13973 genes, 4.9%	1
histone acetyltransferase complex	57 out of 12767 genes, 0.4%	57 out of 13973 genes, 0.4%	1
integral to plasma membrane	181 out of 12767 genes, 1.4%	188 out of 13973 genes, 1.3%	1
intrinsic to plasma membrane	190 out of 12767 genes, 1.5%	198 out of 13973 genes, 1.4%	1
peroxisome	74 out of 12767 genes, 0.6%	75 out of 13973 genes, 0.5%	1
microbody part	74 out of 12767 genes, 0.6%	75 out of 13973 genes, 0.5%	1
peroxisomal part	74 out of 12767 genes, 0.6%	75 out of 13973 genes, 0.5%	1
protein complex	1965 out of 12767 genes, 15.4%	2121 out of 13973 genes, 15.2%	1
cell junction	337 out of 12767 genes, 2.6%	356 out of 13973 genes, 2.5%	1
neuron projection	466 out of 12767 genes, 3.7%	495 out of 13973 genes, 3.5%	1
microtubule cytoskeleton	713 out of 12767 genes, 5.6%	762 out of 13973 genes, 5.5%	1
cell periphery	678 out of 12767 genes, 5.3%	725 out of 13973 genes, 5.2%	1
plasma membrane part	601 out of 12767 genes, 4.7%	642 out of 13973 genes, 4.6%	1
cell projection part	258 out of 12767 genes, 2.0%	272 out of 13973 genes, 1.9%	1
nucleoplasm	437 out of 12767 genes, 3.4%	465 out of 13973 genes, 3.3%	1
cytoskeleton	1142 out of 12767 genes, 8.9%	1229 out of 13973 genes, 8.8%	1
microbody	111 out of 12767 genes, 0.9%	115 out of 13973 genes, 0.8%	1
neuron part	481 out of 12767 genes, 3.8%	513 out of 13973 genes, 3.7%	1
nucleoplasm part	431 out of 12767 genes, 3.4%	459 out of 13973 genes, 3.3%	1
plasma membrane	662 out of 12767 genes, 5.2%	709 out of 13973 genes, 5.1%	1
early endosome	58 out of 12767 genes, 0.5%	59 out of 13973 genes, 0.4%	1
receptor complex	57 out of 12767 genes, 0.4%	58 out of 13973 genes, 0.4%	1
ruffle	52 out of 12767 genes, 0.4%	53 out of 13973 genes, 0.4%	1
ionotropic glutamate receptor complex	33 out of 12767 genes, 0.3%	33 out of 13973 genes, 0.2%	1
intermediate filament	51 out of 12767 genes, 0.4%	52 out of 13973 genes, 0.4%	1
pigment granule	83 out of 12767 genes, 0.7%	86 out of 13973 genes, 0.6%	1
cell surface	140 out of 12767 genes, 1.1%	147 out of 13973 genes, 1.1%	1
endomembrane system	940 out of 12767 genes, 7.4%	1014 out of 13973 genes, 7.3%	1
axon part	80 out of 12767 genes, 0.6%	83 out of 13973 genes, 0.6%	1
cell-cell junction	172 out of 12767 genes, 1.3%	182 out of 13973 genes, 1.3%	1
cell projection membrane	28 out of 12767 genes, 0.2%	28 out of 13973 genes, 0.2%	1
PcG protein complex	28 out of 12767 genes, 0.2%	28 out of 13973 genes, 0.2%	1
membrane-bounded vesicle	634 out of 12767 genes, 5.0%	683 out of 13973 genes, 4.9%	1
cell-cell contact zone	26 out of 12767 genes, 0.2%	26 out of 13973 genes, 0.2%	1
SWI/SNF superfamily-type complex	26 out of 12767 genes, 0.2%	26 out of 13973 genes, 0.2%	1
microtubule associated complex	73 out of 12767 genes, 0.6%	76 out of 13973 genes, 0.5%	1
dendrite	151 out of 12767 genes, 1.2%	160 out of 13973 genes, 1.1%	1
vacuole	310 out of 12767 genes, 2.4%	332 out of 13973 genes, 2.4%	1
synapse part	224 out of 12767 genes, 1.8%	239 out of 13973 genes, 1.7%	1
leading edge membrane	24 out of 12767 genes, 0.2%	24 out of 13973 genes, 0.2%	1
neuron projection membrane	24 out of 12767 genes, 0.2%	24 out of 13973 genes, 0.2%	1
intrinsic to Golgi membrane	40 out of 12767 genes, 0.3%	41 out of 13973 genes, 0.3%	1
lytic vacuole	269 out of 12767 genes, 2.1%	288 out of 13973 genes, 2.1%	1
cytoplasmic vesicle	549 out of 12767 genes, 4.3%	592 out of 13973 genes, 4.2%	1
axon	95 out of 12767 genes, 0.7%	100 out of 13973 genes, 0.7%	1
nuclear body	208 out of 12767 genes, 1.6%	222 out of 13973 genes, 1.6%	1
spindle	146 out of 12767 genes, 1.1%	155 out of 13973 genes, 1.1%	1
intermediate filament cytoskeleton	53 out of 12767 genes, 0.4%	55 out of 13973 genes, 0.4%	1
cytoplasmic membrane-bounded vesicle	544 out of 12767 genes, 4.3%	587 out of 13973 genes, 4.2%	1
microtubule	52 out of 12767 genes, 0.4%	54 out of 13973 genes, 0.4%	1
methyltransferase complex	52 out of 12767 genes, 0.4%	54 out of 13973 genes, 0.4%	1
synapse	252 out of 12767 genes, 2.0%	270 out of 13973 genes, 1.9%	1
synaptic membrane	178 out of 12767 genes, 1.4%	190 out of 13973 genes, 1.4%	1
cell division site	36 out of 12767 genes, 0.3%	37 out of 13973 genes, 0.3%	1
cell division site part	36 out of 12767 genes, 0.3%	37 out of 13973 genes, 0.3%	1
cytoplasmic vesicle membrane	128 out of 12767 genes, 1.0%	136 out of 13973 genes, 1.0%	1
cytoplasmic vesicle part	128 out of 12767 genes, 1.0%	136 out of 13973 genes, 1.0%	1
SAGA-type complex	20 out of 12767 genes, 0.2%	20 out of 13973 genes, 0.1%	1
microtubule organizing center	363 out of 12767 genes, 2.8%	391 out of 13973 genes, 2.8%	1
nuclear periphery	75 out of 12767 genes, 0.6%	79 out of 13973 genes, 0.6%	1
trans-Golgi network	19 out of 12767 genes, 0.1%	19 out of 13973 genes, 0.1%	1
intrinsic to organelle membrane	161 out of 12767 genes, 1.3%	172 out of 13973 genes, 1.2%	1
extracellular space	48 out of 12767 genes, 0.4%	50 out of 13973 genes, 0.4%	1
extracellular matrix part	34 out of 12767 genes, 0.3%	35 out of 13973 genes, 0.3%	1
endosome	290 out of 12767 genes, 2.3%	312 out of 13973 genes, 2.2%	1
anchoring junction	136 out of 12767 genes, 1.1%	145 out of 13973 genes, 1.0%	1
vesicle	716 out of 12767 genes, 5.6%	776 out of 13973 genes, 5.6%	1
Golgi apparatus	193 out of 12767 genes, 1.5%	207 out of 13973 genes, 1.5%	1
centrosome	72 out of 12767 genes, 0.6%	76 out of 13973 genes, 0.5%	1
nuclear membrane	17 out of 12767 genes, 0.1%	17 out of 13973 genes, 0.1%	1
H4/H2A histone acetyltransferase complex	17 out of 12767 genes, 0.1%	17 out of 13973 genes, 0.1%	1
extracellular matrix	237 out of 12767 genes, 1.9%	255 out of 13973 genes, 1.8%	1
protein-lipid complex	31 out of 12767 genes, 0.2%	32 out of 13973 genes, 0.2%	1
plasma lipoprotein particle	31 out of 12767 genes, 0.2%	32 out of 13973 genes, 0.2%	1
lysosome	154 out of 12767 genes, 1.2%	165 out of 13973 genes, 1.2%	1
replication fork	16 out of 12767 genes, 0.1%	16 out of 13973 genes, 0.1%	1
proteinaceous extracellular matrix	117 out of 12767 genes, 0.9%	125 out of 13973 genes, 0.9%	1
Golgi-associated vesicle	30 out of 12767 genes, 0.2%	31 out of 13973 genes, 0.2%	1
Golgi apparatus part	187 out of 12767 genes, 1.5%	201 out of 13973 genes, 1.4%	1
vesicle membrane	185 out of 12767 genes, 1.4%	199 out of 13973 genes, 1.4%	1
secretory granule membrane	29 out of 12767 genes, 0.2%	30 out of 13973 genes, 0.2%	1
cation channel complex	42 out of 12767 genes, 0.3%	44 out of 13973 genes, 0.3%	1
triglyceride-rich lipoprotein particle	15 out of 12767 genes, 0.1%	15 out of 13973 genes, 0.1%	1
cell-substrate adherens junction	102 out of 12767 genes, 0.8%	109 out of 13973 genes, 0.8%	1
dendritic spine	90 out of 12767 genes, 0.7%	96 out of 13973 genes, 0.7%	1
neuron spine	90 out of 12767 genes, 0.7%	96 out of 13973 genes, 0.7%	1
intrinsic to endoplasmic reticulum membrane	78 out of 12767 genes, 0.6%	83 out of 13973 genes, 0.6%	1
brush border	28 out of 12767 genes, 0.2%	29 out of 13973 genes, 0.2%	1
dendritic spine head	89 out of 12767 genes, 0.7%	95 out of 13973 genes, 0.7%	1
transcription factor complex	65 out of 12767 genes, 0.5%	69 out of 13973 genes, 0.5%	1
ion channel complex	77 out of 12767 genes, 0.6%	82 out of 13973 genes, 0.6%	1
adherens junction	112 out of 12767 genes, 0.9%	120 out of 13973 genes, 0.9%	1
BAF-type complex	14 out of 12767 genes, 0.1%	14 out of 13973 genes, 0.1%	1
Golgi membrane	100 out of 12767 genes, 0.8%	107 out of 13973 genes, 0.8%	1
endocytic vesicle membrane	40 out of 12767 genes, 0.3%	42 out of 13973 genes, 0.3%	1
histone methyltransferase complex	40 out of 12767 genes, 0.3%	42 out of 13973 genes, 0.3%	1
transport vesicle membrane	27 out of 12767 genes, 0.2%	28 out of 13973 genes, 0.2%	1
endoplasmic reticulum membrane	156 out of 12767 genes, 1.2%	168 out of 13973 genes, 1.2%	1
ribonucleoprotein granule	75 out of 12767 genes, 0.6%	80 out of 13973 genes, 0.6%	1
basement membrane	13 out of 12767 genes, 0.1%	13 out of 13973 genes, 0.1%	1
septin cytoskeleton	13 out of 12767 genes, 0.1%	13 out of 13973 genes, 0.1%	1
endoplasmic reticulum part	255 out of 12767 genes, 2.0%	276 out of 13973 genes, 2.0%	1
microvillus	25 out of 12767 genes, 0.2%	26 out of 13973 genes, 0.2%	1
dynein complex	25 out of 12767 genes, 0.2%	26 out of 13973 genes, 0.2%	1
MLL1/2 complex	25 out of 12767 genes, 0.2%	26 out of 13973 genes, 0.2%	1
membrane coat	49 out of 12767 genes, 0.4%	52 out of 13973 genes, 0.4%	1
coated membrane	49 out of 12767 genes, 0.4%	52 out of 13973 genes, 0.4%	1
mRNA cleavage factor complex	12 out of 12767 genes, 0.1%	12 out of 13973 genes, 0.1%	1
ER to Golgi transport vesicle membrane	12 out of 12767 genes, 0.1%	12 out of 13973 genes, 0.1%	1
germ cell nucleus	12 out of 12767 genes, 0.1%	12 out of 13973 genes, 0.1%	1
transport vesicle	60 out of 12767 genes, 0.5%	64 out of 13973 genes, 0.5%	1
cullin-RING ubiquitin ligase complex	71 out of 12767 genes, 0.6%	76 out of 13973 genes, 0.5%	1
cell-substrate junction	105 out of 12767 genes, 0.8%	113 out of 13973 genes, 0.8%	1
vesicle coat	24 out of 12767 genes, 0.2%	25 out of 13973 genes, 0.2%	1
endoplasmic reticulum	304 out of 12767 genes, 2.4%	330 out of 13973 genes, 2.4%	1
nuclear pore	11 out of 12767 genes, 0.1%	11 out of 13973 genes, 0.1%	1
pore complex	11 out of 12767 genes, 0.1%	11 out of 13973 genes, 0.1%	1
coated vesicle membrane	58 out of 12767 genes, 0.5%	62 out of 13973 genes, 0.4%	1
cilium	103 out of 12767 genes, 0.8%	111 out of 13973 genes, 0.8%	1
actin filament	23 out of 12767 genes, 0.2%	24 out of 13973 genes, 0.2%	1
basolateral plasma membrane	23 out of 12767 genes, 0.2%	24 out of 13973 genes, 0.2%	1
late endosome	80 out of 12767 genes, 0.6%	86 out of 13973 genes, 0.6%	1
axoneme	46 out of 12767 genes, 0.4%	49 out of 13973 genes, 0.4%	1
cell body	234 out of 12767 genes, 1.8%	254 out of 13973 genes, 1.8%	1
nuclear outer membrane-endoplasmic reticulum membrane network	157 out of 12767 genes, 1.2%	170 out of 13973 genes, 1.2%	1
secretory granule	156 out of 12767 genes, 1.2%	169 out of 13973 genes, 1.2%	1
endoplasmic reticulum-Golgi intermediate compartment	22 out of 12767 genes, 0.2%	23 out of 13973 genes, 0.2%	1
transcription elongation factor complex	22 out of 12767 genes, 0.2%	23 out of 13973 genes, 0.2%	1
collagen	10 out of 12767 genes, 0.1%	10 out of 13973 genes, 0.1%	1
lamellipodium	10 out of 12767 genes, 0.1%	10 out of 13973 genes, 0.1%	1
clathrin vesicle coat	10 out of 12767 genes, 0.1%	10 out of 13973 genes, 0.1%	1
pronucleus	10 out of 12767 genes, 0.1%	10 out of 13973 genes, 0.1%	1
nucleotide-excision repair complex	9 out of 12767 genes, 0.1%	9 out of 13973 genes, 0.1%	1
ISWI-type complex	9 out of 12767 genes, 0.1%	9 out of 13973 genes, 0.1%	1
axoneme part	9 out of 12767 genes, 0.1%	9 out of 13973 genes, 0.1%	1
ER to Golgi transport vesicle	20 out of 12767 genes, 0.2%	21 out of 13973 genes, 0.2%	1
myosin complex	31 out of 12767 genes, 0.2%	33 out of 13973 genes, 0.2%	1
apical junction complex	74 out of 12767 genes, 0.6%	80 out of 13973 genes, 0.6%	1
cell cortex	19 out of 12767 genes, 0.1%	20 out of 13973 genes, 0.1%	1
myelin sheath	19 out of 12767 genes, 0.1%	20 out of 13973 genes, 0.1%	1
cell cortex part	19 out of 12767 genes, 0.1%	20 out of 13973 genes, 0.1%	1
basal lamina	8 out of 12767 genes, 0.1%	8 out of 13973 genes, 0.1%	1
dystrophin-associated glycoprotein complex	8 out of 12767 genes, 0.1%	8 out of 13973 genes, 0.1%	1
high-density lipoprotein particle	8 out of 12767 genes, 0.1%	8 out of 13973 genes, 0.1%	1
P granule	8 out of 12767 genes, 0.1%	8 out of 13973 genes, 0.1%	1
laminin complex	8 out of 12767 genes, 0.1%	8 out of 13973 genes, 0.1%	1
pole plasm	8 out of 12767 genes, 0.1%	8 out of 13973 genes, 0.1%	1
germ plasm	8 out of 12767 genes, 0.1%	8 out of 13973 genes, 0.1%	1
coated vesicle	167 out of 12767 genes, 1.3%	182 out of 13973 genes, 1.3%	1
AP-type membrane coat adaptor complex	18 out of 12767 genes, 0.1%	19 out of 13973 genes, 0.1%	1
integral to endoplasmic reticulum membrane	28 out of 12767 genes, 0.2%	30 out of 13973 genes, 0.2%	1
sarcolemma	28 out of 12767 genes, 0.2%	30 out of 13973 genes, 0.2%	1
pre-autophagosomal structure	7 out of 12767 genes, 0.1%	7 out of 13973 genes, 0.1%	1
voltage-gated calcium channel complex	7 out of 12767 genes, 0.1%	7 out of 13973 genes, 0.1%	1
clathrin coat of endocytic vesicle	7 out of 12767 genes, 0.1%	7 out of 13973 genes, 0.1%	1
clathrin-coated endocytic vesicle membrane	7 out of 12767 genes, 0.1%	7 out of 13973 genes, 0.1%	1
stereocilium bundle	7 out of 12767 genes, 0.1%	7 out of 13973 genes, 0.1%	1
filtration diaphragm	7 out of 12767 genes, 0.1%	7 out of 13973 genes, 0.1%	1
clathrin-coated endocytic vesicle	7 out of 12767 genes, 0.1%	7 out of 13973 genes, 0.1%	1
H3 histone acetyltransferase complex	7 out of 12767 genes, 0.1%	7 out of 13973 genes, 0.1%	1
clathrin coat	17 out of 12767 genes, 0.1%	18 out of 13973 genes, 0.1%	1
A band	17 out of 12767 genes, 0.1%	18 out of 13973 genes, 0.1%	1
calcium channel complex	27 out of 12767 genes, 0.2%	29 out of 13973 genes, 0.2%	1
SSL2-core TFIIH complex	6 out of 12767 genes, 0.0%	6 out of 13973 genes, 0.0%	1
origin recognition complex	6 out of 12767 genes, 0.0%	6 out of 13973 genes, 0.0%	1
palmitoyltransferase complex	6 out of 12767 genes, 0.0%	6 out of 13973 genes, 0.0%	1
dystroglycan complex	6 out of 12767 genes, 0.0%	6 out of 13973 genes, 0.0%	1
COPI-coated vesicle	6 out of 12767 genes, 0.0%	6 out of 13973 genes, 0.0%	1
intraflagellar transport particle	6 out of 12767 genes, 0.0%	6 out of 13973 genes, 0.0%	1
endoplasmic reticulum palmitoyltransferase complex	6 out of 12767 genes, 0.0%	6 out of 13973 genes, 0.0%	1
clathrin-coated vesicle	116 out of 12767 genes, 0.9%	127 out of 13973 genes, 0.9%	1
spindle pole	15 out of 12767 genes, 0.1%	16 out of 13973 genes, 0.1%	1
nucleolus	15 out of 12767 genes, 0.1%	16 out of 13973 genes, 0.1%	1
Golgi stack	15 out of 12767 genes, 0.1%	16 out of 13973 genes, 0.1%	1
RNA cap binding complex	15 out of 12767 genes, 0.1%	16 out of 13973 genes, 0.1%	1
nucleolar part	15 out of 12767 genes, 0.1%	16 out of 13973 genes, 0.1%	1
mitochondrial matrix	34 out of 12767 genes, 0.3%	37 out of 13973 genes, 0.3%	1
integral to organelle membrane	34 out of 12767 genes, 0.3%	37 out of 13973 genes, 0.3%	1
chromosome, telomeric region	24 out of 12767 genes, 0.2%	26 out of 13973 genes, 0.2%	1
endocytic vesicle	73 out of 12767 genes, 0.6%	80 out of 13973 genes, 0.6%	1
primary cilium	63 out of 12767 genes, 0.5%	69 out of 13973 genes, 0.5%	1
synaptic vesicle	43 out of 12767 genes, 0.3%	47 out of 13973 genes, 0.3%	1
clathrin-coated vesicle membrane	33 out of 12767 genes, 0.3%	36 out of 13973 genes, 0.3%	1
acrosomal vesicle	14 out of 12767 genes, 0.1%	15 out of 13973 genes, 0.1%	1
proteasome accessory complex	14 out of 12767 genes, 0.1%	15 out of 13973 genes, 0.1%	1
photoreceptor outer segment	5 out of 12767 genes, 0.0%	5 out of 13973 genes, 0.0%	1
primary lysosome	5 out of 12767 genes, 0.0%	5 out of 13973 genes, 0.0%	1
proteasome regulatory particle	5 out of 12767 genes, 0.0%	5 out of 13973 genes, 0.0%	1
spindle microtubule	5 out of 12767 genes, 0.0%	5 out of 13973 genes, 0.0%	1
vacuolar proton-transporting V-type ATPase complex	5 out of 12767 genes, 0.0%	5 out of 13973 genes, 0.0%	1
clathrin coat of trans-Golgi network vesicle	5 out of 12767 genes, 0.0%	5 out of 13973 genes, 0.0%	1
ribonuclease P complex	5 out of 12767 genes, 0.0%	5 out of 13973 genes, 0.0%	1
multimeric ribonuclease P complex	5 out of 12767 genes, 0.0%	5 out of 13973 genes, 0.0%	1
microtubule organizing center attachment site	5 out of 12767 genes, 0.0%	5 out of 13973 genes, 0.0%	1
cell-cell adherens junction	13 out of 12767 genes, 0.1%	14 out of 13973 genes, 0.1%	1
histone deacetylase complex	22 out of 12767 genes, 0.2%	24 out of 13973 genes, 0.2%	1
actin cytoskeleton	188 out of 12767 genes, 1.5%	207 out of 13973 genes, 1.5%	1
sex chromosome	12 out of 12767 genes, 0.1%	13 out of 13973 genes, 0.1%	1
peroxisomal membrane	12 out of 12767 genes, 0.1%	13 out of 13973 genes, 0.1%	1
myosin II complex	12 out of 12767 genes, 0.1%	13 out of 13973 genes, 0.1%	1
intrinsic to peroxisomal membrane	12 out of 12767 genes, 0.1%	13 out of 13973 genes, 0.1%	1
intrinsic to mitochondrial inner membrane	12 out of 12767 genes, 0.1%	13 out of 13973 genes, 0.1%	1
microbody membrane	12 out of 12767 genes, 0.1%	13 out of 13973 genes, 0.1%	1
nuclear inner membrane	4 out of 12767 genes, 0.0%	4 out of 13973 genes, 0.0%	1
multivesicular body	4 out of 12767 genes, 0.0%	4 out of 13973 genes, 0.0%	1
phosphatidylinositol 3-kinase complex	4 out of 12767 genes, 0.0%	4 out of 13973 genes, 0.0%	1
external side of plasma membrane	4 out of 12767 genes, 0.0%	4 out of 13973 genes, 0.0%	1
host	4 out of 12767 genes, 0.0%	4 out of 13973 genes, 0.0%	1
90S preribosome	4 out of 12767 genes, 0.0%	4 out of 13973 genes, 0.0%	1
anchoring collagen	4 out of 12767 genes, 0.0%	4 out of 13973 genes, 0.0%	1
intrinsic to nuclear inner membrane	4 out of 12767 genes, 0.0%	4 out of 13973 genes, 0.0%	1
host cell part	4 out of 12767 genes, 0.0%	4 out of 13973 genes, 0.0%	1
NuA4 histone acetyltransferase complex	4 out of 12767 genes, 0.0%	4 out of 13973 genes, 0.0%	1
extraorganismal space	4 out of 12767 genes, 0.0%	4 out of 13973 genes, 0.0%	1
host cell	4 out of 12767 genes, 0.0%	4 out of 13973 genes, 0.0%	1
other organism	4 out of 12767 genes, 0.0%	4 out of 13973 genes, 0.0%	1
other organism cell	4 out of 12767 genes, 0.0%	4 out of 13973 genes, 0.0%	1
other organism part	4 out of 12767 genes, 0.0%	4 out of 13973 genes, 0.0%	1
nuclear membrane part	4 out of 12767 genes, 0.0%	4 out of 13973 genes, 0.0%	1
cell pole	4 out of 12767 genes, 0.0%	4 out of 13973 genes, 0.0%	1
platelet alpha granule	29 out of 12767 genes, 0.2%	32 out of 13973 genes, 0.2%	1
vacuolar part	38 out of 12767 genes, 0.3%	42 out of 13973 genes, 0.3%	1
exosome (RNase complex)	11 out of 12767 genes, 0.1%	12 out of 13973 genes, 0.1%	1
filopodium	11 out of 12767 genes, 0.1%	12 out of 13973 genes, 0.1%	1
Golgi cisterna	11 out of 12767 genes, 0.1%	12 out of 13973 genes, 0.1%	1
ciliary transition zone	11 out of 12767 genes, 0.1%	12 out of 13973 genes, 0.1%	1
RNA polymerase complex	19 out of 12767 genes, 0.1%	21 out of 13973 genes, 0.2%	1
vacuolar membrane	36 out of 12767 genes, 0.3%	40 out of 13973 genes, 0.3%	1
nonmotile primary cilium	54 out of 12767 genes, 0.4%	60 out of 13973 genes, 0.4%	1
nuclear lumen	2104 out of 12767 genes, 16.5%	2311 out of 13973 genes, 16.5%	1
organelle lumen	2143 out of 12767 genes, 16.8%	2354 out of 13973 genes, 16.8%	1
intracellular organelle lumen	2143 out of 12767 genes, 16.8%	2354 out of 13973 genes, 16.8%	1
DNA-directed RNA polymerase complex	18 out of 12767 genes, 0.1%	20 out of 13973 genes, 0.1%	1
DNA-directed RNA polymerase II, holoenzyme	18 out of 12767 genes, 0.1%	20 out of 13973 genes, 0.1%	1
site of polarized growth	18 out of 12767 genes, 0.1%	20 out of 13973 genes, 0.1%	1
nuclear DNA-directed RNA polymerase complex	18 out of 12767 genes, 0.1%	20 out of 13973 genes, 0.1%	1
proteasome complex	44 out of 12767 genes, 0.3%	49 out of 13973 genes, 0.4%	1
microtubule basal body	10 out of 12767 genes, 0.1%	11 out of 13973 genes, 0.1%	1
chromosome, centromeric region	109 out of 12767 genes, 0.9%	121 out of 13973 genes, 0.9%	1
protein serine/threonine phosphatase complex	35 out of 12767 genes, 0.3%	39 out of 13973 genes, 0.3%	1
acrosomal membrane	3 out of 12767 genes, 0.0%	3 out of 13973 genes, 0.0%	1
fibrillar collagen	3 out of 12767 genes, 0.0%	3 out of 13973 genes, 0.0%	1
muscle myosin complex	3 out of 12767 genes, 0.0%	3 out of 13973 genes, 0.0%	1
kinesin complex	3 out of 12767 genes, 0.0%	3 out of 13973 genes, 0.0%	1
caveola	3 out of 12767 genes, 0.0%	3 out of 13973 genes, 0.0%	1
integrin complex	3 out of 12767 genes, 0.0%	3 out of 13973 genes, 0.0%	1
synaptic vesicle membrane	3 out of 12767 genes, 0.0%	3 out of 13973 genes, 0.0%	1
mannosyltransferase complex	3 out of 12767 genes, 0.0%	3 out of 13973 genes, 0.0%	1
endosome lumen	3 out of 12767 genes, 0.0%	3 out of 13973 genes, 0.0%	1
host intracellular part	3 out of 12767 genes, 0.0%	3 out of 13973 genes, 0.0%	1
intracellular region of host	3 out of 12767 genes, 0.0%	3 out of 13973 genes, 0.0%	1
membrane raft	3 out of 12767 genes, 0.0%	3 out of 13973 genes, 0.0%	1
dihydrolipoyl dehydrogenase complex	3 out of 12767 genes, 0.0%	3 out of 13973 genes, 0.0%	1
phagocytic vesicle	3 out of 12767 genes, 0.0%	3 out of 13973 genes, 0.0%	1
translocon complex	3 out of 12767 genes, 0.0%	3 out of 13973 genes, 0.0%	1
I band	60 out of 12767 genes, 0.5%	67 out of 13973 genes, 0.5%	1
trans-Golgi network transport vesicle membrane	9 out of 12767 genes, 0.1%	10 out of 13973 genes, 0.1%	1
trans-Golgi network transport vesicle	9 out of 12767 genes, 0.1%	10 out of 13973 genes, 0.1%	1
Golgi-associated vesicle membrane	9 out of 12767 genes, 0.1%	10 out of 13973 genes, 0.1%	1
cortical cytoskeleton	9 out of 12767 genes, 0.1%	10 out of 13973 genes, 0.1%	1
cortical actin cytoskeleton	9 out of 12767 genes, 0.1%	10 out of 13973 genes, 0.1%	1
compact myelin	9 out of 12767 genes, 0.1%	10 out of 13973 genes, 0.1%	1
anchored to plasma membrane	9 out of 12767 genes, 0.1%	10 out of 13973 genes, 0.1%	1
nuclear envelope	191 out of 12767 genes, 1.5%	212 out of 13973 genes, 1.5%	1
proton-transporting V-type ATPase complex	16 out of 12767 genes, 0.1%	18 out of 13973 genes, 0.1%	1
cilium part	16 out of 12767 genes, 0.1%	18 out of 13973 genes, 0.1%	1
proteasome core complex	8 out of 12767 genes, 0.1%	9 out of 13973 genes, 0.1%	1
BLOC complex	8 out of 12767 genes, 0.1%	9 out of 13973 genes, 0.1%	1
RNAi effector complex	8 out of 12767 genes, 0.1%	9 out of 13973 genes, 0.1%	1
sarcoplasmic reticulum membrane	8 out of 12767 genes, 0.1%	9 out of 13973 genes, 0.1%	1
Cul4-RING ubiquitin ligase complex	8 out of 12767 genes, 0.1%	9 out of 13973 genes, 0.1%	1
growth cone	15 out of 12767 genes, 0.1%	17 out of 13973 genes, 0.1%	1
proton-transporting two-sector ATPase complex	39 out of 12767 genes, 0.3%	44 out of 13973 genes, 0.3%	1
neuronal cell body	39 out of 12767 genes, 0.3%	44 out of 13973 genes, 0.3%	1
membrane-enclosed lumen	2146 out of 12767 genes, 16.8%	2361 out of 13973 genes, 16.9%	1
cytoplasmic exosome (RNase complex)	2 out of 12767 genes, 0.0%	2 out of 13973 genes, 0.0%	1
cytoplasmic chromosome	2 out of 12767 genes, 0.0%	2 out of 13973 genes, 0.0%	1
nuclear cohesin complex	2 out of 12767 genes, 0.0%	2 out of 13973 genes, 0.0%	1
stereocilia coupling link	2 out of 12767 genes, 0.0%	2 out of 13973 genes, 0.0%	1
stereocilia ankle link	2 out of 12767 genes, 0.0%	2 out of 13973 genes, 0.0%	1
FACIT collagen	2 out of 12767 genes, 0.0%	2 out of 13973 genes, 0.0%	1
unconventional myosin complex	2 out of 12767 genes, 0.0%	2 out of 13973 genes, 0.0%	1
serine C-palmitoyltransferase complex	2 out of 12767 genes, 0.0%	2 out of 13973 genes, 0.0%	1
immunoglobulin complex	2 out of 12767 genes, 0.0%	2 out of 13973 genes, 0.0%	1
nuclear cyclin-dependent protein kinase holoenzyme complex	2 out of 12767 genes, 0.0%	2 out of 13973 genes, 0.0%	1
external encapsulating structure	2 out of 12767 genes, 0.0%	2 out of 13973 genes, 0.0%	1
host cell cytoplasm	2 out of 12767 genes, 0.0%	2 out of 13973 genes, 0.0%	1
nucleocytoplasmic shuttling complex	2 out of 12767 genes, 0.0%	2 out of 13973 genes, 0.0%	1
death-inducing signaling complex	2 out of 12767 genes, 0.0%	2 out of 13973 genes, 0.0%	1
mismatch repair complex	2 out of 12767 genes, 0.0%	2 out of 13973 genes, 0.0%	1
perinuclear theca	2 out of 12767 genes, 0.0%	2 out of 13973 genes, 0.0%	1
I-kappaB/NF-kappaB complex	2 out of 12767 genes, 0.0%	2 out of 13973 genes, 0.0%	1
host cell cytoplasm part	2 out of 12767 genes, 0.0%	2 out of 13973 genes, 0.0%	1
MCM complex	2 out of 12767 genes, 0.0%	2 out of 13973 genes, 0.0%	1
DNA polymerase complex	2 out of 12767 genes, 0.0%	2 out of 13973 genes, 0.0%	1
presynaptic membrane	2 out of 12767 genes, 0.0%	2 out of 13973 genes, 0.0%	1
MHC class I peptide loading complex	2 out of 12767 genes, 0.0%	2 out of 13973 genes, 0.0%	1
tRNA methyltransferase complex	2 out of 12767 genes, 0.0%	2 out of 13973 genes, 0.0%	1
apical part of cell	2 out of 12767 genes, 0.0%	2 out of 13973 genes, 0.0%	1
perinuclear region of cytoplasm	2 out of 12767 genes, 0.0%	2 out of 13973 genes, 0.0%	1
Bcl-2 family protein complex	2 out of 12767 genes, 0.0%	2 out of 13973 genes, 0.0%	1
lamellar body membrane	2 out of 12767 genes, 0.0%	2 out of 13973 genes, 0.0%	1
glial cell projection	2 out of 12767 genes, 0.0%	2 out of 13973 genes, 0.0%	1
actin filament bundle	38 out of 12767 genes, 0.3%	43 out of 13973 genes, 0.3%	1
endosomal part	38 out of 12767 genes, 0.3%	43 out of 13973 genes, 0.3%	1
organelle membrane	1398 out of 12767 genes, 11.0%	1541 out of 13973 genes, 11.0%	1
cohesin complex	7 out of 12767 genes, 0.1%	8 out of 13973 genes, 0.1%	1
nuclear chromatin	53 out of 12767 genes, 0.4%	60 out of 13973 genes, 0.4%	1
extracellular region part	664 out of 12767 genes, 5.2%	735 out of 13973 genes, 5.3%	1
mitochondrial proton-transporting ATP synthase complex	13 out of 12767 genes, 0.1%	15 out of 13973 genes, 0.1%	1
preribosome	13 out of 12767 genes, 0.1%	15 out of 13973 genes, 0.1%	1
cytosolic part	13 out of 12767 genes, 0.1%	15 out of 13973 genes, 0.1%	1
proton-transporting ATP synthase complex	13 out of 12767 genes, 0.1%	15 out of 13973 genes, 0.1%	1
cytosol	20 out of 12767 genes, 0.2%	23 out of 13973 genes, 0.2%	1
transcription export complex	6 out of 12767 genes, 0.0%	7 out of 13973 genes, 0.1%	1
lamellar body	6 out of 12767 genes, 0.0%	7 out of 13973 genes, 0.1%	1
outer membrane	26 out of 12767 genes, 0.2%	30 out of 13973 genes, 0.2%	1
motile cilium	18 out of 12767 genes, 0.1%	21 out of 13973 genes, 0.2%	1
inclusion body	25 out of 12767 genes, 0.2%	29 out of 13973 genes, 0.2%	1
synaptonemal complex	11 out of 12767 genes, 0.1%	13 out of 13973 genes, 0.1%	1
organelle subcompartment	11 out of 12767 genes, 0.1%	13 out of 13973 genes, 0.1%	1
Sin3-type complex	11 out of 12767 genes, 0.1%	13 out of 13973 genes, 0.1%	1
endosome membrane	32 out of 12767 genes, 0.3%	37 out of 13973 genes, 0.3%	1
ubiquitin ligase complex	106 out of 12767 genes, 0.8%	120 out of 13973 genes, 0.9%	1
condensed nuclear chromosome kinetochore	5 out of 12767 genes, 0.0%	6 out of 13973 genes, 0.0%	1
condensed nuclear chromosome, centromeric region	5 out of 12767 genes, 0.0%	6 out of 13973 genes, 0.0%	1
fibril	5 out of 12767 genes, 0.0%	6 out of 13973 genes, 0.0%	1
nucleus	2333 out of 12767 genes, 18.3%	2572 out of 13973 genes, 18.4%	1
myofibril	112 out of 12767 genes, 0.9%	127 out of 13973 genes, 0.9%	1
nuclear part	2295 out of 12767 genes, 18.0%	2531 out of 13973 genes, 18.1%	1
telomere cap complex	10 out of 12767 genes, 0.1%	12 out of 13973 genes, 0.1%	1
cell envelope	10 out of 12767 genes, 0.1%	12 out of 13973 genes, 0.1%	1
anchored to membrane	16 out of 12767 genes, 0.1%	19 out of 13973 genes, 0.1%	1
mitochondrial outer membrane	22 out of 12767 genes, 0.2%	26 out of 13973 genes, 0.2%	1
organelle outer membrane	22 out of 12767 genes, 0.2%	26 out of 13973 genes, 0.2%	1
contractile fiber part	92 out of 12767 genes, 0.7%	105 out of 13973 genes, 0.8%	1
gap junction	15 out of 12767 genes, 0.1%	18 out of 13973 genes, 0.1%	1
sarcoplasmic reticulum	9 out of 12767 genes, 0.1%	11 out of 13973 genes, 0.1%	1
nucleosome	4 out of 12767 genes, 0.0%	5 out of 13973 genes, 0.0%	1
gamma-tubulin complex	4 out of 12767 genes, 0.0%	5 out of 13973 genes, 0.0%	1
small nucleolar ribonucleoprotein complex	4 out of 12767 genes, 0.0%	5 out of 13973 genes, 0.0%	1
coated pit	4 out of 12767 genes, 0.0%	5 out of 13973 genes, 0.0%	1
trailing edge	4 out of 12767 genes, 0.0%	5 out of 13973 genes, 0.0%	1
proton-transporting two-sector ATPase complex, proton-transporting domain	4 out of 12767 genes, 0.0%	5 out of 13973 genes, 0.0%	1
T cell receptor complex	4 out of 12767 genes, 0.0%	5 out of 13973 genes, 0.0%	1
microtubule organizing center part	4 out of 12767 genes, 0.0%	5 out of 13973 genes, 0.0%	1
tricarboxylic acid cycle enzyme complex	4 out of 12767 genes, 0.0%	5 out of 13973 genes, 0.0%	1
nuclear chromosome part	74 out of 12767 genes, 0.6%	85 out of 13973 genes, 0.6%	1
sarcomere	90 out of 12767 genes, 0.7%	103 out of 13973 genes, 0.7%	1
contractile fiber	132 out of 12767 genes, 1.0%	150 out of 13973 genes, 1.1%	1
protein-DNA complex	14 out of 12767 genes, 0.1%	17 out of 13973 genes, 0.1%	1
kinetochore	70 out of 12767 genes, 0.5%	81 out of 13973 genes, 0.6%	1
nuclear chromosome, telomeric region	3 out of 12767 genes, 0.0%	4 out of 13973 genes, 0.0%	1
gamma-tubulin large complex	3 out of 12767 genes, 0.0%	4 out of 13973 genes, 0.0%	1
spindle pole body	3 out of 12767 genes, 0.0%	4 out of 13973 genes, 0.0%	1
proton-transporting two-sector ATPase complex, catalytic domain	7 out of 12767 genes, 0.1%	9 out of 13973 genes, 0.1%	1
spliceosomal complex	99 out of 12767 genes, 0.8%	114 out of 13973 genes, 0.8%	1
extracellular region	688 out of 12767 genes, 5.4%	768 out of 13973 genes, 5.5%	1
intrinsic to mitochondrial outer membrane	11 out of 12767 genes, 0.1%	14 out of 13973 genes, 0.1%	1
heterochromatin	6 out of 12767 genes, 0.0%	8 out of 13973 genes, 0.1%	1
condensed nuclear chromosome	35 out of 12767 genes, 0.3%	42 out of 13973 genes, 0.3%	1
nuclear telomere cap complex	2 out of 12767 genes, 0.0%	3 out of 13973 genes, 0.0%	1
nuclear heterochromatin	2 out of 12767 genes, 0.0%	3 out of 13973 genes, 0.0%	1
secondary lysosome	2 out of 12767 genes, 0.0%	3 out of 13973 genes, 0.0%	1
sarcoplasm	10 out of 12767 genes, 0.1%	13 out of 13973 genes, 0.1%	1
MHC protein complex	15 out of 12767 genes, 0.1%	19 out of 13973 genes, 0.1%	1
endoplasmic reticulum lumen	5 out of 12767 genes, 0.0%	7 out of 13973 genes, 0.1%	1
organellar large ribosomal subunit	9 out of 12767 genes, 0.1%	12 out of 13973 genes, 0.1%	1
cyclin-dependent protein kinase holoenzyme complex	8 out of 12767 genes, 0.1%	11 out of 13973 genes, 0.1%	1
signal recognition particle	4 out of 12767 genes, 0.0%	6 out of 13973 genes, 0.0%	1
small nuclear ribonucleoprotein complex	23 out of 12767 genes, 0.2%	29 out of 13973 genes, 0.2%	1
nuclear chromosome	115 out of 12767 genes, 0.9%	135 out of 13973 genes, 1.0%	1
SNARE complex	3 out of 12767 genes, 0.0%	5 out of 13973 genes, 0.0%	1
rough endoplasmic reticulum	6 out of 12767 genes, 0.0%	9 out of 13973 genes, 0.1%	1
rough endoplasmic reticulum membrane	6 out of 12767 genes, 0.0%	9 out of 13973 genes, 0.1%	1
condensed chromosome	60 out of 12767 genes, 0.5%	73 out of 13973 genes, 0.5%	1
mitochondrial part	447 out of 12767 genes, 3.5%	508 out of 13973 genes, 3.6%	1
organellar small ribosomal subunit	13 out of 12767 genes, 0.1%	18 out of 13973 genes, 0.1%	1
organellar ribosome	32 out of 12767 genes, 0.3%	41 out of 13973 genes, 0.3%	1
mitochondrion	453 out of 12767 genes, 3.5%	516 out of 13973 genes, 3.7%	1
cytoplasm	3971 out of 12767 genes, 31.1%	4396 out of 13973 genes, 31.5%	1
extrinsic to membrane	35 out of 12767 genes, 0.3%	45 out of 13973 genes, 0.3%	1
cytoplasmic part	3932 out of 12767 genes, 30.8%	4356 out of 13973 genes, 31.2%	1
striated muscle thin filament	6 out of 12767 genes, 0.0%	10 out of 13973 genes, 0.1%	1
cis-Golgi network	3 out of 12767 genes, 0.0%	6 out of 13973 genes, 0.0%	1
condensed chromosome kinetochore	17 out of 12767 genes, 0.1%	24 out of 13973 genes, 0.2%	1
condensed chromosome, centromeric region	17 out of 12767 genes, 0.1%	24 out of 13973 genes, 0.2%	1
macromolecular complex	2734 out of 12767 genes, 21.4%	3041 out of 13973 genes, 21.8%	1
cytoplasmic ubiquitin ligase complex	5 out of 12767 genes, 0.0%	9 out of 13973 genes, 0.1%	1
nuclear ubiquitin ligase complex	20 out of 12767 genes, 0.2%	28 out of 13973 genes, 0.2%	1
late endosome membrane	2 out of 12767 genes, 0.0%	5 out of 13973 genes, 0.0%	1
internal side of plasma membrane	22 out of 12767 genes, 0.2%	31 out of 13973 genes, 0.2%	1
organelle part	4736 out of 12767 genes, 37.1%	5246 out of 13973 genes, 37.5%	1
organelle inner membrane	307 out of 12767 genes, 2.4%	358 out of 13973 genes, 2.6%	1
organelle envelope	629 out of 12767 genes, 4.9%	719 out of 13973 genes, 5.1%	1
chromosomal part	424 out of 12767 genes, 3.3%	490 out of 13973 genes, 3.5%	1
mitochondrial intermembrane space	3 out of 12767 genes, 0.0%	7 out of 13973 genes, 0.1%	1
organelle envelope lumen	3 out of 12767 genes, 0.0%	7 out of 13973 genes, 0.1%	1
envelope	639 out of 12767 genes, 5.0%	731 out of 13973 genes, 5.2%	1
mitochondrial membrane part	72 out of 12767 genes, 0.6%	91 out of 13973 genes, 0.7%	1
extrinsic to plasma membrane	14 out of 12767 genes, 0.1%	22 out of 13973 genes, 0.2%	1
mitochondrial respiratory chain	35 out of 12767 genes, 0.3%	48 out of 13973 genes, 0.3%	1
respiratory chain	35 out of 12767 genes, 0.3%	48 out of 13973 genes, 0.3%	1
mitochondrial envelope	272 out of 12767 genes, 2.1%	322 out of 13973 genes, 2.3%	1
mitochondrial membrane	198 out of 12767 genes, 1.6%	238 out of 13973 genes, 1.7%	1
chromosome	473 out of 12767 genes, 3.7%	550 out of 13973 genes, 3.9%	1
non-membrane-bounded organelle	2135 out of 12767 genes, 16.7%	2398 out of 13973 genes, 17.2%	1
intracellular non-membrane-bounded organelle	2135 out of 12767 genes, 16.7%	2398 out of 13973 genes, 17.2%	1
mitochondrial inner membrane	97 out of 12767 genes, 0.8%	123 out of 13973 genes, 0.9%	1
extrinsic to internal side of plasma membrane	9 out of 12767 genes, 0.1%	17 out of 13973 genes, 0.1%	1
intracellular organelle part	4188 out of 12767 genes, 32.8%	4666 out of 13973 genes, 33.4%	1
chromatin	178 out of 12767 genes, 1.4%	223 out of 13973 genes, 1.6%	1
large ribosomal subunit	144 out of 12767 genes, 1.1%	184 out of 13973 genes, 1.3%	1
membrane-bounded organelle	7329 out of 12767 genes, 57.4%	8123 out of 13973 genes, 58.1%	1
ribosomal subunit	228 out of 12767 genes, 1.8%	305 out of 13973 genes, 2.2%	1
ribosome	246 out of 12767 genes, 1.9%	326 out of 13973 genes, 2.3%	1
cell	10179 out of 12767 genes, 79.7%	11227 out of 13973 genes, 80.3%	1
cell part	10179 out of 12767 genes, 79.7%	11227 out of 13973 genes, 80.3%	1
small ribosomal subunit	75 out of 12767 genes, 0.6%	111 out of 13973 genes, 0.8%	1
intracellular organelle	7889 out of 12767 genes, 61.8%	8765 out of 13973 genes, 62.7%	1
organelle	8147 out of 12767 genes, 63.8%	9031 out of 13973 genes, 64.6%	1
intracellular	9347 out of 12767 genes, 73.2%	10345 out of 13973 genes, 74.0%	1
ribonucleoprotein complex	586 out of 12767 genes, 4.6%	713 out of 13973 genes, 5.1%	1
intracellular membrane-bounded organelle	7062 out of 12767 genes, 55.3%	7843 out of 13973 genes, 56.1%	1
intracellular part	9311 out of 12767 genes, 72.9%	10306 out of 13973 genes, 73.8%	1
molecular function
Gene Ontology term	Cluster frequency	Genome frequency of use	Corrected P-value
signal transducer activity	1308 out of 11902 genes, 11.0%	1355 out of 13013 genes, 10.4%	3.74e-12
receptor activity	1270 out of 11902 genes, 10.7%	1316 out of 13013 genes, 10.1%	1.42e-11
transmembrane signaling receptor activity	1116 out of 11902 genes, 9.4%	1153 out of 13013 genes, 8.9%	2.36e-11
signaling receptor activity	1226 out of 11902 genes, 10.3%	1270 out of 13013 genes, 9.8%	2.97e-11
molecular transducer activity	1456 out of 11902 genes, 12.2%	1515 out of 13013 genes, 11.6%	3.5e-11
small molecule binding	2050 out of 11902 genes, 17.2%	2164 out of 13013 genes, 16.6%	1.93e-07
catalytic activity	4599 out of 11902 genes, 38.6%	4926 out of 13013 genes, 37.9%	4.44e-07
nucleoside binding	1516 out of 11902 genes, 12.7%	1596 out of 13013 genes, 12.3%	6.37e-06
purine nucleoside binding	1510 out of 11902 genes, 12.7%	1590 out of 13013 genes, 12.2%	8.3e-06
ribonucleoside binding	1510 out of 11902 genes, 12.7%	1590 out of 13013 genes, 12.2%	8.3e-06
purine ribonucleoside binding	1510 out of 11902 genes, 12.7%	1590 out of 13013 genes, 12.2%	8.3e-06
phosphotransferase activity, alcohol group as acceptor	530 out of 11902 genes, 4.5%	545 out of 13013 genes, 4.2%	1.45e-05
transferase activity	1604 out of 11902 genes, 13.5%	1696 out of 13013 genes, 13.0%	0.00012
protein kinase activity	493 out of 11902 genes, 4.1%	508 out of 13013 genes, 3.9%	0.00015
kinase activity	645 out of 11902 genes, 5.4%	670 out of 13013 genes, 5.1%	0.00031
ion binding	2936 out of 11902 genes, 24.7%	3145 out of 13013 genes, 24.2%	0.00431
cation binding	2731 out of 11902 genes, 22.9%	2926 out of 13013 genes, 22.5%	0.01317
transferase activity, transferring phosphorus-containing groups	851 out of 11902 genes, 7.2%	897 out of 13013 genes, 6.9%	0.03432
hydrolase activity	1871 out of 11902 genes, 15.7%	1999 out of 13013 genes, 15.4%	0.06964
substrate-specific transporter activity	782 out of 11902 genes, 6.6%	827 out of 13013 genes, 6.4%	0.30204
G-protein coupled receptor activity	248 out of 11902 genes, 2.1%	256 out of 13013 genes, 2.0%	0.34589
metal ion binding	1986 out of 11902 genes, 16.7%	2129 out of 13013 genes, 16.4%	0.39743
transition metal ion binding	1358 out of 11902 genes, 11.4%	1449 out of 13013 genes, 11.1%	0.40123
substrate-specific transmembrane transporter activity	659 out of 11902 genes, 5.5%	696 out of 13013 genes, 5.3%	0.56242
secondary active transmembrane transporter activity	150 out of 11902 genes, 1.3%	153 out of 13013 genes, 1.2%	0.60362
transferase activity, transferring glycosyl groups	233 out of 11902 genes, 2.0%	241 out of 13013 genes, 1.9%	0.84593
nucleotide binding	164 out of 11902 genes, 1.4%	168 out of 13013 genes, 1.3%	0.85215
nucleoside phosphate binding	164 out of 11902 genes, 1.4%	168 out of 13013 genes, 1.3%	0.85215
protein serine/threonine kinase activity	163 out of 11902 genes, 1.4%	167 out of 13013 genes, 1.3%	0.91191
hydrolase activity, acting on ester bonds	581 out of 11902 genes, 4.9%	614 out of 13013 genes, 4.7%	1
protein tyrosine kinase activity	96 out of 11902 genes, 0.8%	97 out of 13013 genes, 0.7%	1
ion transmembrane transporter activity	605 out of 11902 genes, 5.1%	640 out of 13013 genes, 4.9%	1
transmembrane transporter activity	734 out of 11902 genes, 6.2%	779 out of 13013 genes, 6.0%	1
transporter activity	881 out of 11902 genes, 7.4%	938 out of 13013 genes, 7.2%	1
active transmembrane transporter activity	229 out of 11902 genes, 1.9%	238 out of 13013 genes, 1.8%	1
cation transmembrane transporter activity	403 out of 11902 genes, 3.4%	424 out of 13013 genes, 3.3%	1
transferase activity, transferring acyl groups	183 out of 11902 genes, 1.5%	190 out of 13013 genes, 1.5%	1
transmembrane receptor protein kinase activity	55 out of 11902 genes, 0.5%	55 out of 13013 genes, 0.4%	1
metal ion transmembrane transporter activity	209 out of 11902 genes, 1.8%	218 out of 13013 genes, 1.7%	1
monooxygenase activity	76 out of 11902 genes, 0.6%	77 out of 13013 genes, 0.6%	1
peptide binding	76 out of 11902 genes, 0.6%	77 out of 13013 genes, 0.6%	1
phosphoric ester hydrolase activity	278 out of 11902 genes, 2.3%	292 out of 13013 genes, 2.2%	1
symporter activity	51 out of 11902 genes, 0.4%	51 out of 13013 genes, 0.4%	1
solute:cation symporter activity	50 out of 11902 genes, 0.4%	50 out of 13013 genes, 0.4%	1
carboxylic acid binding	87 out of 11902 genes, 0.7%	89 out of 13013 genes, 0.7%	1
helicase activity	68 out of 11902 genes, 0.6%	69 out of 13013 genes, 0.5%	1
anion transmembrane transporter activity	166 out of 11902 genes, 1.4%	173 out of 13013 genes, 1.3%	1
exonuclease activity	45 out of 11902 genes, 0.4%	45 out of 13013 genes, 0.3%	1
receptor signaling protein activity	45 out of 11902 genes, 0.4%	45 out of 13013 genes, 0.3%	1
transferase activity, transferring acyl groups other than amino-acyl groups	162 out of 11902 genes, 1.4%	169 out of 13013 genes, 1.3%	1
peptide receptor activity	97 out of 11902 genes, 0.8%	100 out of 13013 genes, 0.8%	1
aminoacyl-tRNA ligase activity	41 out of 11902 genes, 0.3%	41 out of 13013 genes, 0.3%	1
ligase activity, forming carbon-oxygen bonds	41 out of 11902 genes, 0.3%	41 out of 13013 genes, 0.3%	1
ligase activity, forming aminoacyl-tRNA and related compounds	41 out of 11902 genes, 0.3%	41 out of 13013 genes, 0.3%	1
cation channel activity	185 out of 11902 genes, 1.6%	194 out of 13013 genes, 1.5%	1
transmembrane receptor protein tyrosine kinase activity	40 out of 11902 genes, 0.3%	40 out of 13013 genes, 0.3%	1
transferase activity, transferring hexosyl groups	140 out of 11902 genes, 1.2%	146 out of 13013 genes, 1.1%	1
G-protein coupled peptide receptor activity	94 out of 11902 genes, 0.8%	97 out of 13013 genes, 0.7%	1
nucleoside-triphosphatase activity	593 out of 11902 genes, 5.0%	634 out of 13013 genes, 4.9%	1
hydrolase activity, acting on acid anhydrides	664 out of 11902 genes, 5.6%	711 out of 13013 genes, 5.5%	1
hydrolase activity, acting on acid anhydrides, in phosphorus-containing anhydrides	663 out of 11902 genes, 5.6%	710 out of 13013 genes, 5.5%	1
pyrophosphatase activity	660 out of 11902 genes, 5.5%	707 out of 13013 genes, 5.4%	1
kinase binding	311 out of 11902 genes, 2.6%	330 out of 13013 genes, 2.5%	1
small GTPase regulator activity	178 out of 11902 genes, 1.5%	187 out of 13013 genes, 1.4%	1
N-acyltransferase activity	74 out of 11902 genes, 0.6%	76 out of 13013 genes, 0.6%	1
peptidase activity, acting on L-amino acid peptides	460 out of 11902 genes, 3.9%	491 out of 13013 genes, 3.8%	1
anion binding	257 out of 11902 genes, 2.2%	272 out of 13013 genes, 2.1%	1
nucleoside-triphosphatase regulator activity	242 out of 11902 genes, 2.0%	256 out of 13013 genes, 2.0%	1
phosphatase activity	202 out of 11902 genes, 1.7%	213 out of 13013 genes, 1.6%	1
receptor signaling protein serine/threonine kinase activity	35 out of 11902 genes, 0.3%	35 out of 13013 genes, 0.3%	1
acetylglucosaminyltransferase activity	35 out of 11902 genes, 0.3%	35 out of 13013 genes, 0.3%	1
nuclease activity	132 out of 11902 genes, 1.1%	138 out of 13013 genes, 1.1%	1
GTPase binding	117 out of 11902 genes, 1.0%	122 out of 13013 genes, 0.9%	1
GTPase regulator activity	240 out of 11902 genes, 2.0%	254 out of 13013 genes, 2.0%	1
amino acid transmembrane transporter activity	34 out of 11902 genes, 0.3%	34 out of 13013 genes, 0.3%	1
cytoskeletal protein binding	477 out of 11902 genes, 4.0%	510 out of 13013 genes, 3.9%	1
inorganic anion transmembrane transporter activity	53 out of 11902 genes, 0.4%	54 out of 13013 genes, 0.4%	1
amino acid binding	53 out of 11902 genes, 0.4%	54 out of 13013 genes, 0.4%	1
DNA helicase activity	33 out of 11902 genes, 0.3%	33 out of 13013 genes, 0.3%	1
inorganic cation transmembrane transporter activity	235 out of 11902 genes, 2.0%	249 out of 13013 genes, 1.9%	1
ligase activity	349 out of 11902 genes, 2.9%	372 out of 13013 genes, 2.9%	1
tetrapyrrole binding	113 out of 11902 genes, 0.9%	118 out of 13013 genes, 0.9%	1
ligand-gated ion channel activity	83 out of 11902 genes, 0.7%	86 out of 13013 genes, 0.7%	1
ligand-gated channel activity	83 out of 11902 genes, 0.7%	86 out of 13013 genes, 0.7%	1
Ras GTPase binding	97 out of 11902 genes, 0.8%	101 out of 13013 genes, 0.8%	1
cytokine receptor activity	50 out of 11902 genes, 0.4%	51 out of 13013 genes, 0.4%	1
UDP-glycosyltransferase activity	110 out of 11902 genes, 0.9%	115 out of 13013 genes, 0.9%	1
small GTPase binding	110 out of 11902 genes, 0.9%	115 out of 13013 genes, 0.9%	1
enzyme activator activity	229 out of 11902 genes, 1.9%	243 out of 13013 genes, 1.9%	1
lipid transporter activity	48 out of 11902 genes, 0.4%	49 out of 13013 genes, 0.4%	1
ion channel activity	291 out of 11902 genes, 2.4%	310 out of 13013 genes, 2.4%	1
substrate-specific channel activity	291 out of 11902 genes, 2.4%	310 out of 13013 genes, 2.4%	1
hydrolase activity, hydrolyzing O-glycosyl compounds	79 out of 11902 genes, 0.7%	82 out of 13013 genes, 0.6%	1
motor activity	78 out of 11902 genes, 0.7%	81 out of 13013 genes, 0.6%	1
guanyl-nucleotide exchange factor activity	78 out of 11902 genes, 0.7%	81 out of 13013 genes, 0.6%	1
phosphoric diester hydrolase activity	62 out of 11902 genes, 0.5%	64 out of 13013 genes, 0.5%	1
potassium ion transmembrane transporter activity	62 out of 11902 genes, 0.5%	64 out of 13013 genes, 0.5%	1
sodium ion transmembrane transporter activity	62 out of 11902 genes, 0.5%	64 out of 13013 genes, 0.5%	1
oxidoreductase activity, acting on CH-OH group of donors	119 out of 11902 genes, 1.0%	125 out of 13013 genes, 1.0%	1
peptidase activity	467 out of 11902 genes, 3.9%	501 out of 13013 genes, 3.8%	1
Ras guanyl-nucleotide exchange factor activity	76 out of 11902 genes, 0.6%	79 out of 13013 genes, 0.6%	1
solute:sodium symporter activity	27 out of 11902 genes, 0.2%	27 out of 13013 genes, 0.2%	1
ligase activity, forming carbon-sulfur bonds	27 out of 11902 genes, 0.2%	27 out of 13013 genes, 0.2%	1
organic acid transmembrane transporter activity	75 out of 11902 genes, 0.6%	78 out of 13013 genes, 0.6%	1
N-acetyltransferase activity	60 out of 11902 genes, 0.5%	62 out of 13013 genes, 0.5%	1
monovalent inorganic cation transmembrane transporter activity	169 out of 11902 genes, 1.4%	179 out of 13013 genes, 1.4%	1
amide binding	116 out of 11902 genes, 1.0%	122 out of 13013 genes, 0.9%	1
lyase activity	129 out of 11902 genes, 1.1%	136 out of 13013 genes, 1.0%	1
cyclic nucleotide binding	26 out of 11902 genes, 0.2%	26 out of 13013 genes, 0.2%	1
tumor necrosis factor receptor superfamily binding	26 out of 11902 genes, 0.2%	26 out of 13013 genes, 0.2%	1
protein tyrosine phosphatase activity	25 out of 11902 genes, 0.2%	25 out of 13013 genes, 0.2%	1
carbohydrate transmembrane transporter activity	25 out of 11902 genes, 0.2%	25 out of 13013 genes, 0.2%	1
ubiquitin binding	25 out of 11902 genes, 0.2%	25 out of 13013 genes, 0.2%	1
carbohydrate transporter activity	25 out of 11902 genes, 0.2%	25 out of 13013 genes, 0.2%	1
oxidoreductase activity, acting on the aldehyde or oxo group of donors	42 out of 11902 genes, 0.4%	43 out of 13013 genes, 0.3%	1
ATPase activity, coupled	176 out of 11902 genes, 1.5%	187 out of 13013 genes, 1.4%	1
cyclic-nucleotide phosphodiesterase activity	24 out of 11902 genes, 0.2%	24 out of 13013 genes, 0.2%	1
phospholipid transporter activity	24 out of 11902 genes, 0.2%	24 out of 13013 genes, 0.2%	1
nucleobase-containing compound transmembrane transporter activity	24 out of 11902 genes, 0.2%	24 out of 13013 genes, 0.2%	1
Rho GTPase binding	24 out of 11902 genes, 0.2%	24 out of 13013 genes, 0.2%	1
thiolester hydrolase activity	70 out of 11902 genes, 0.6%	73 out of 13013 genes, 0.6%	1
organic anion transmembrane transporter activity	69 out of 11902 genes, 0.6%	72 out of 13013 genes, 0.6%	1
G-protein coupled chemoattractant receptor activity	23 out of 11902 genes, 0.2%	23 out of 13013 genes, 0.2%	1
deoxyribonuclease activity	23 out of 11902 genes, 0.2%	23 out of 13013 genes, 0.2%	1
O-acyltransferase activity	39 out of 11902 genes, 0.3%	40 out of 13013 genes, 0.3%	1
channel activity	306 out of 11902 genes, 2.6%	328 out of 13013 genes, 2.5%	1
gated channel activity	133 out of 11902 genes, 1.1%	141 out of 13013 genes, 1.1%	1
ion gated channel activity	133 out of 11902 genes, 1.1%	141 out of 13013 genes, 1.1%	1
oxidoreductase activity, acting on the CH-OH group of donors, NAD or NADP as acceptor	94 out of 11902 genes, 0.8%	99 out of 13013 genes, 0.8%	1
carboxylic acid transmembrane transporter activity	66 out of 11902 genes, 0.6%	69 out of 13013 genes, 0.5%	1
potassium channel activity	52 out of 11902 genes, 0.4%	54 out of 13013 genes, 0.4%	1
3',5'-cyclic-nucleotide phosphodiesterase activity	21 out of 11902 genes, 0.2%	21 out of 13013 genes, 0.2%	1
dicarboxylic acid transmembrane transporter activity	21 out of 11902 genes, 0.2%	21 out of 13013 genes, 0.2%	1
oxidoreductase activity, acting on paired donors, with incorporation or reduction of molecular oxygen, NAD(P)H as one donor, and incorporation of one atom of oxygen	21 out of 11902 genes, 0.2%	21 out of 13013 genes, 0.2%	1
hydrolase activity, acting on glycosyl bonds	104 out of 11902 genes, 0.9%	110 out of 13013 genes, 0.8%	1
chemokine receptor activity	20 out of 11902 genes, 0.2%	20 out of 13013 genes, 0.2%	1
intracellular ligand-gated ion channel activity	20 out of 11902 genes, 0.2%	20 out of 13013 genes, 0.2%	1
oxidoreductase activity, acting on paired donors, with incorporation or reduction of molecular oxygen, reduced flavin or flavoprotein as one donor, and incorporation of one atom of oxygen	20 out of 11902 genes, 0.2%	20 out of 13013 genes, 0.2%	1
cell adhesion molecule binding	20 out of 11902 genes, 0.2%	20 out of 13013 genes, 0.2%	1
sugar transmembrane transporter activity	20 out of 11902 genes, 0.2%	20 out of 13013 genes, 0.2%	1
ATPase activity	188 out of 11902 genes, 1.6%	201 out of 13013 genes, 1.5%	1
3'-5' exonuclease activity	19 out of 11902 genes, 0.2%	19 out of 13013 genes, 0.1%	1
cyclase activity	19 out of 11902 genes, 0.2%	19 out of 13013 genes, 0.1%	1
oxidoreductase activity, acting on the CH-NH2 group of donors	19 out of 11902 genes, 0.2%	19 out of 13013 genes, 0.1%	1
SMAD binding	19 out of 11902 genes, 0.2%	19 out of 13013 genes, 0.1%	1
protein-lipid complex binding	19 out of 11902 genes, 0.2%	19 out of 13013 genes, 0.1%	1
acetyltransferase activity	75 out of 11902 genes, 0.6%	79 out of 13013 genes, 0.6%	1
endopeptidase activity	281 out of 11902 genes, 2.4%	302 out of 13013 genes, 2.3%	1
oxidoreductase activity, acting on paired donors, with incorporation or reduction of molecular oxygen	112 out of 11902 genes, 0.9%	119 out of 13013 genes, 0.9%	1
oxidoreductase activity, acting on the CH-CH group of donors	47 out of 11902 genes, 0.4%	49 out of 13013 genes, 0.4%	1
organic acid:sodium symporter activity	18 out of 11902 genes, 0.2%	18 out of 13013 genes, 0.1%	1
lipoprotein particle binding	18 out of 11902 genes, 0.2%	18 out of 13013 genes, 0.1%	1
cysteine-type peptidase activity	59 out of 11902 genes, 0.5%	62 out of 13013 genes, 0.5%	1
passive transmembrane transporter activity	310 out of 11902 genes, 2.6%	334 out of 13013 genes, 2.6%	1
neurotransmitter transporter activity	17 out of 11902 genes, 0.1%	17 out of 13013 genes, 0.1%	1
sialyltransferase activity	17 out of 11902 genes, 0.1%	17 out of 13013 genes, 0.1%	1
protein deacetylase activity	17 out of 11902 genes, 0.1%	17 out of 13013 genes, 0.1%	1
steroid dehydrogenase activity, acting on the CH-OH group of donors, NAD or NADP as acceptor	17 out of 11902 genes, 0.1%	17 out of 13013 genes, 0.1%	1
cofactor binding	57 out of 11902 genes, 0.5%	60 out of 13013 genes, 0.5%	1
histone deacetylase activity	16 out of 11902 genes, 0.1%	16 out of 13013 genes, 0.1%	1
endodeoxyribonuclease activity	16 out of 11902 genes, 0.1%	16 out of 13013 genes, 0.1%	1
ionotropic glutamate receptor activity	16 out of 11902 genes, 0.1%	16 out of 13013 genes, 0.1%	1
acylglycerol O-acyltransferase activity	16 out of 11902 genes, 0.1%	16 out of 13013 genes, 0.1%	1
oxidoreductase activity, acting on the CH-NH2 group of donors, oxygen as acceptor	16 out of 11902 genes, 0.1%	16 out of 13013 genes, 0.1%	1
monosaccharide binding	30 out of 11902 genes, 0.3%	31 out of 13013 genes, 0.2%	1
transferase activity, transferring one-carbon groups	187 out of 11902 genes, 1.6%	201 out of 13013 genes, 1.5%	1
calcium ion transmembrane transporter activity	55 out of 11902 genes, 0.5%	58 out of 13013 genes, 0.4%	1
phospholipase C activity	29 out of 11902 genes, 0.2%	30 out of 13013 genes, 0.2%	1
transmembrane receptor protein serine/threonine kinase activity	15 out of 11902 genes, 0.1%	15 out of 13013 genes, 0.1%	1
calcium activated cation channel activity	15 out of 11902 genes, 0.1%	15 out of 13013 genes, 0.1%	1
C-acyltransferase activity	15 out of 11902 genes, 0.1%	15 out of 13013 genes, 0.1%	1
transferase activity, transferring amino-acyl groups	15 out of 11902 genes, 0.1%	15 out of 13013 genes, 0.1%	1
exonuclease activity, active with either ribo- or deoxyribonucleic acids and producing 5'-phosphomonoesters	15 out of 11902 genes, 0.1%	15 out of 13013 genes, 0.1%	1
endonuclease activity, active with either ribo- or deoxyribonucleic acids and producing 5'-phosphomonoesters	15 out of 11902 genes, 0.1%	15 out of 13013 genes, 0.1%	1
NAD-dependent histone deacetylase activity	15 out of 11902 genes, 0.1%	15 out of 13013 genes, 0.1%	1
NAD-dependent protein deacetylase activity	15 out of 11902 genes, 0.1%	15 out of 13013 genes, 0.1%	1
coenzyme binding	15 out of 11902 genes, 0.1%	15 out of 13013 genes, 0.1%	1
phosphoprotein binding	15 out of 11902 genes, 0.1%	15 out of 13013 genes, 0.1%	1
inositol phosphate phosphatase activity	15 out of 11902 genes, 0.1%	15 out of 13013 genes, 0.1%	1
phosphatidylinositol phosphate phosphatase activity	15 out of 11902 genes, 0.1%	15 out of 13013 genes, 0.1%	1
endonuclease activity	42 out of 11902 genes, 0.4%	44 out of 13013 genes, 0.3%	1
calcium channel activity	54 out of 11902 genes, 0.5%	57 out of 13013 genes, 0.4%	1
cargo receptor activity	41 out of 11902 genes, 0.3%	43 out of 13013 genes, 0.3%	1
cysteine-type endopeptidase activity	14 out of 11902 genes, 0.1%	14 out of 13013 genes, 0.1%	1
ATPase activity, coupled to transmembrane movement of ions, phosphorylative mechanism	14 out of 11902 genes, 0.1%	14 out of 13013 genes, 0.1%	1
hexosaminidase activity	14 out of 11902 genes, 0.1%	14 out of 13013 genes, 0.1%	1
intramolecular oxidoreductase activity, interconverting keto- and enol-groups	14 out of 11902 genes, 0.1%	14 out of 13013 genes, 0.1%	1
acid-thiol ligase activity	14 out of 11902 genes, 0.1%	14 out of 13013 genes, 0.1%	1
adrenergic receptor binding	14 out of 11902 genes, 0.1%	14 out of 13013 genes, 0.1%	1
hormone receptor binding	77 out of 11902 genes, 0.6%	82 out of 13013 genes, 0.6%	1
methyltransferase activity	124 out of 11902 genes, 1.0%	133 out of 13013 genes, 1.0%	1
ribonuclease activity	40 out of 11902 genes, 0.3%	42 out of 13013 genes, 0.3%	1
small conjugating protein ligase activity	227 out of 11902 genes, 1.9%	245 out of 13013 genes, 1.9%	1
chloride transmembrane transporter activity	27 out of 11902 genes, 0.2%	28 out of 13013 genes, 0.2%	1
antiporter activity	27 out of 11902 genes, 0.2%	28 out of 13013 genes, 0.2%	1
enzyme binding	782 out of 11902 genes, 6.6%	850 out of 13013 genes, 6.5%	1
extracellular ligand-gated ion channel activity	39 out of 11902 genes, 0.3%	41 out of 13013 genes, 0.3%	1
G-protein coupled amine receptor activity	39 out of 11902 genes, 0.3%	41 out of 13013 genes, 0.3%	1
transferase activity, transferring pentosyl groups	39 out of 11902 genes, 0.3%	41 out of 13013 genes, 0.3%	1
carbon-carbon lyase activity	39 out of 11902 genes, 0.3%	41 out of 13013 genes, 0.3%	1
DNA-dependent ATPase activity	13 out of 11902 genes, 0.1%	13 out of 13013 genes, 0.1%	1
monosaccharide transmembrane transporter activity	13 out of 11902 genes, 0.1%	13 out of 13013 genes, 0.1%	1
oxidoreductase activity, acting on the CH-NH group of donors, NAD or NADP as acceptor	13 out of 11902 genes, 0.1%	13 out of 13013 genes, 0.1%	1
glutamate receptor activity	26 out of 11902 genes, 0.2%	27 out of 13013 genes, 0.2%	1
oxidoreductase activity, acting on the aldehyde or oxo group of donors, NAD or NADP as acceptor	26 out of 11902 genes, 0.2%	27 out of 13013 genes, 0.2%	1
carboxy-lyase activity	26 out of 11902 genes, 0.2%	27 out of 13013 genes, 0.2%	1
small conjugating protein binding	62 out of 11902 genes, 0.5%	66 out of 13013 genes, 0.5%	1
actin binding	73 out of 11902 genes, 0.6%	78 out of 13013 genes, 0.6%	1
acetylgalactosaminyltransferase activity	25 out of 11902 genes, 0.2%	26 out of 13013 genes, 0.2%	1
acid-amino acid ligase activity	243 out of 11902 genes, 2.0%	263 out of 13013 genes, 2.0%	1
antioxidant activity	37 out of 11902 genes, 0.3%	39 out of 13013 genes, 0.3%	1
mannosyltransferase activity	12 out of 11902 genes, 0.1%	12 out of 13013 genes, 0.1%	1
histone acetyltransferase activity	12 out of 11902 genes, 0.1%	12 out of 13013 genes, 0.1%	1
ephrin receptor activity	12 out of 11902 genes, 0.1%	12 out of 13013 genes, 0.1%	1
transforming growth factor beta receptor binding	12 out of 11902 genes, 0.1%	12 out of 13013 genes, 0.1%	1
cation:amino acid symporter activity	12 out of 11902 genes, 0.1%	12 out of 13013 genes, 0.1%	1
fucosyltransferase activity	12 out of 11902 genes, 0.1%	12 out of 13013 genes, 0.1%	1
sulfuric ester hydrolase activity	12 out of 11902 genes, 0.1%	12 out of 13013 genes, 0.1%	1
sterol transporter activity	12 out of 11902 genes, 0.1%	12 out of 13013 genes, 0.1%	1
anion:anion antiporter activity	12 out of 11902 genes, 0.1%	12 out of 13013 genes, 0.1%	1
fatty acid ligase activity	12 out of 11902 genes, 0.1%	12 out of 13013 genes, 0.1%	1
CoA hydrolase activity	12 out of 11902 genes, 0.1%	12 out of 13013 genes, 0.1%	1
endoribonuclease activity, producing 5'-phosphomonoesters	12 out of 11902 genes, 0.1%	12 out of 13013 genes, 0.1%	1
pre-mRNA binding	12 out of 11902 genes, 0.1%	12 out of 13013 genes, 0.1%	1
translation regulator activity	12 out of 11902 genes, 0.1%	12 out of 13013 genes, 0.1%	1
protein phosphorylated amino acid binding	12 out of 11902 genes, 0.1%	12 out of 13013 genes, 0.1%	1
oxidoreductase activity, acting on NAD(P)H, oxygen as acceptor	12 out of 11902 genes, 0.1%	12 out of 13013 genes, 0.1%	1
ligase activity, forming carbon-nitrogen bonds	274 out of 11902 genes, 2.3%	297 out of 13013 genes, 2.3%	1
sterol binding	24 out of 11902 genes, 0.2%	25 out of 13013 genes, 0.2%	1
alcohol binding	24 out of 11902 genes, 0.2%	25 out of 13013 genes, 0.2%	1
steroid binding	36 out of 11902 genes, 0.3%	38 out of 13013 genes, 0.3%	1
iron ion binding	36 out of 11902 genes, 0.3%	38 out of 13013 genes, 0.3%	1
phosphatidylinositol binding	36 out of 11902 genes, 0.3%	38 out of 13013 genes, 0.3%	1
vitamin binding	47 out of 11902 genes, 0.4%	50 out of 13013 genes, 0.4%	1
double-stranded DNA binding	11 out of 11902 genes, 0.1%	11 out of 13013 genes, 0.1%	1
tRNA-specific ribonuclease activity	11 out of 11902 genes, 0.1%	11 out of 13013 genes, 0.1%	1
RNA methyltransferase activity	11 out of 11902 genes, 0.1%	11 out of 13013 genes, 0.1%	1
nucleotidase activity	11 out of 11902 genes, 0.1%	11 out of 13013 genes, 0.1%	1
steroid hydroxylase activity	11 out of 11902 genes, 0.1%	11 out of 13013 genes, 0.1%	1
hexose transmembrane transporter activity	11 out of 11902 genes, 0.1%	11 out of 13013 genes, 0.1%	1
carbohydrate phosphatase activity	11 out of 11902 genes, 0.1%	11 out of 13013 genes, 0.1%	1
ribonucleotide binding	11 out of 11902 genes, 0.1%	11 out of 13013 genes, 0.1%	1
receptor serine/threonine kinase binding	11 out of 11902 genes, 0.1%	11 out of 13013 genes, 0.1%	1
hormone binding	11 out of 11902 genes, 0.1%	11 out of 13013 genes, 0.1%	1
actinin binding	11 out of 11902 genes, 0.1%	11 out of 13013 genes, 0.1%	1
sugar-phosphatase activity	11 out of 11902 genes, 0.1%	11 out of 13013 genes, 0.1%	1
vitamin transporter activity	11 out of 11902 genes, 0.1%	11 out of 13013 genes, 0.1%	1
transmembrane receptor protein serine/threonine kinase binding	11 out of 11902 genes, 0.1%	11 out of 13013 genes, 0.1%	1
phosphate transmembrane transporter activity	11 out of 11902 genes, 0.1%	11 out of 13013 genes, 0.1%	1
RNA helicase activity	23 out of 11902 genes, 0.2%	24 out of 13013 genes, 0.2%	1
cytokine binding	23 out of 11902 genes, 0.2%	24 out of 13013 genes, 0.2%	1
heat shock protein binding	23 out of 11902 genes, 0.2%	24 out of 13013 genes, 0.2%	1
carbohydrate binding	46 out of 11902 genes, 0.4%	49 out of 13013 genes, 0.4%	1
oxidoreductase activity	543 out of 11902 genes, 4.6%	591 out of 13013 genes, 4.5%	1
exopeptidase activity	80 out of 11902 genes, 0.7%	86 out of 13013 genes, 0.7%	1
protein kinase binding	80 out of 11902 genes, 0.7%	86 out of 13013 genes, 0.7%	1
excitatory extracellular ligand-gated ion channel activity	34 out of 11902 genes, 0.3%	36 out of 13013 genes, 0.3%	1
basal transcription machinery binding	10 out of 11902 genes, 0.1%	10 out of 13013 genes, 0.1%	1
basal RNA polymerase II transcription machinery binding	10 out of 11902 genes, 0.1%	10 out of 13013 genes, 0.1%	1
ATP-dependent DNA helicase activity	10 out of 11902 genes, 0.1%	10 out of 13013 genes, 0.1%	1
adrenergic receptor activity	10 out of 11902 genes, 0.1%	10 out of 13013 genes, 0.1%	1
intracellular ligand-gated calcium channel activity	10 out of 11902 genes, 0.1%	10 out of 13013 genes, 0.1%	1
voltage-gated calcium channel activity	10 out of 11902 genes, 0.1%	10 out of 13013 genes, 0.1%	1
sodium:amino acid symporter activity	10 out of 11902 genes, 0.1%	10 out of 13013 genes, 0.1%	1
ATP-dependent helicase activity	10 out of 11902 genes, 0.1%	10 out of 13013 genes, 0.1%	1
potassium-transporting ATPase activity	10 out of 11902 genes, 0.1%	10 out of 13013 genes, 0.1%	1
nucleotide transmembrane transporter activity	10 out of 11902 genes, 0.1%	10 out of 13013 genes, 0.1%	1
calcium-release channel activity	10 out of 11902 genes, 0.1%	10 out of 13013 genes, 0.1%	1
diphosphotransferase activity	10 out of 11902 genes, 0.1%	10 out of 13013 genes, 0.1%	1
carbon-nitrogen lyase activity	10 out of 11902 genes, 0.1%	10 out of 13013 genes, 0.1%	1
carbon-nitrogen ligase activity, with glutamine as amido-N-donor	10 out of 11902 genes, 0.1%	10 out of 13013 genes, 0.1%	1
polyubiquitin binding	10 out of 11902 genes, 0.1%	10 out of 13013 genes, 0.1%	1
neurotransmitter binding	10 out of 11902 genes, 0.1%	10 out of 13013 genes, 0.1%	1
bacterial cell surface binding	10 out of 11902 genes, 0.1%	10 out of 13013 genes, 0.1%	1
purine NTP-dependent helicase activity	10 out of 11902 genes, 0.1%	10 out of 13013 genes, 0.1%	1
carbohydrate derivative transporter activity	10 out of 11902 genes, 0.1%	10 out of 13013 genes, 0.1%	1
steroid hormone receptor binding	56 out of 11902 genes, 0.5%	60 out of 13013 genes, 0.5%	1
small conjugating protein-specific protease activity	44 out of 11902 genes, 0.4%	47 out of 13013 genes, 0.4%	1
voltage-gated cation channel activity	44 out of 11902 genes, 0.4%	47 out of 13013 genes, 0.4%	1
divalent inorganic cation transmembrane transporter activity	55 out of 11902 genes, 0.5%	59 out of 13013 genes, 0.5%	1
nuclear hormone receptor binding	66 out of 11902 genes, 0.6%	71 out of 13013 genes, 0.5%	1
protein transporter activity	21 out of 11902 genes, 0.2%	22 out of 13013 genes, 0.2%	1
lipoprotein particle receptor binding	21 out of 11902 genes, 0.2%	22 out of 13013 genes, 0.2%	1
cell surface binding	32 out of 11902 genes, 0.3%	34 out of 13013 genes, 0.3%	1
antigen binding	9 out of 11902 genes, 0.1%	9 out of 13013 genes, 0.1%	1
exodeoxyribonuclease activity	9 out of 11902 genes, 0.1%	9 out of 13013 genes, 0.1%	1
oligosaccharyl transferase activity	9 out of 11902 genes, 0.1%	9 out of 13013 genes, 0.1%	1
cyclic nucleotide-dependent protein kinase activity	9 out of 11902 genes, 0.1%	9 out of 13013 genes, 0.1%	1
water transmembrane transporter activity	9 out of 11902 genes, 0.1%	9 out of 13013 genes, 0.1%	1
cation:sugar symporter activity	9 out of 11902 genes, 0.1%	9 out of 13013 genes, 0.1%	1
O-methyltransferase activity	9 out of 11902 genes, 0.1%	9 out of 13013 genes, 0.1%	1
poly-pyrimidine tract binding	9 out of 11902 genes, 0.1%	9 out of 13013 genes, 0.1%	1
H4 histone acetyltransferase activity	9 out of 11902 genes, 0.1%	9 out of 13013 genes, 0.1%	1
glucuronosyltransferase activity	9 out of 11902 genes, 0.1%	9 out of 13013 genes, 0.1%	1
L-amino acid transmembrane transporter activity	9 out of 11902 genes, 0.1%	9 out of 13013 genes, 0.1%	1
anion:cation symporter activity	9 out of 11902 genes, 0.1%	9 out of 13013 genes, 0.1%	1
oxidoreductase activity, acting on the CH-CH group of donors, oxygen as acceptor	9 out of 11902 genes, 0.1%	9 out of 13013 genes, 0.1%	1
oxidoreductase activity, acting on CH or CH2 groups	9 out of 11902 genes, 0.1%	9 out of 13013 genes, 0.1%	1
exodeoxyribonuclease activity, producing 5'-phosphomonoesters	9 out of 11902 genes, 0.1%	9 out of 13013 genes, 0.1%	1
DNA N-glycosylase activity	9 out of 11902 genes, 0.1%	9 out of 13013 genes, 0.1%	1
carbohydrate kinase activity	9 out of 11902 genes, 0.1%	9 out of 13013 genes, 0.1%	1
lipoprotein particle receptor activity	9 out of 11902 genes, 0.1%	9 out of 13013 genes, 0.1%	1
alkali metal ion binding	9 out of 11902 genes, 0.1%	9 out of 13013 genes, 0.1%	1
phosphatidylinositol bisphosphate phosphatase activity	9 out of 11902 genes, 0.1%	9 out of 13013 genes, 0.1%	1
protein kinase A binding	9 out of 11902 genes, 0.1%	9 out of 13013 genes, 0.1%	1
cofactor transporter activity	9 out of 11902 genes, 0.1%	9 out of 13013 genes, 0.1%	1
G-protein coupled nucleotide receptor activity	20 out of 11902 genes, 0.2%	21 out of 13013 genes, 0.2%	1
signal sequence binding	20 out of 11902 genes, 0.2%	21 out of 13013 genes, 0.2%	1
oxidoreductase activity, acting on the CH-NH group of donors	20 out of 11902 genes, 0.2%	21 out of 13013 genes, 0.2%	1
oxidoreductase activity, acting on paired donors, with incorporation or reduction of molecular oxygen, 2-oxoglutarate as one donor, and incorporation of one atom each of oxygen into both donors	31 out of 11902 genes, 0.3%	33 out of 13013 genes, 0.3%	1
phosphotransferase activity, phosphate group as acceptor	31 out of 11902 genes, 0.3%	33 out of 13013 genes, 0.3%	1
cytokine receptor binding	129 out of 11902 genes, 1.1%	140 out of 13013 genes, 1.1%	1
GTPase activator activity	74 out of 11902 genes, 0.6%	80 out of 13013 genes, 0.6%	1
Ras GTPase activator activity	74 out of 11902 genes, 0.6%	80 out of 13013 genes, 0.6%	1
binding, bridging	63 out of 11902 genes, 0.5%	68 out of 13013 genes, 0.5%	1
transcription coactivator activity	41 out of 11902 genes, 0.3%	44 out of 13013 genes, 0.3%	1
voltage-gated potassium channel activity	30 out of 11902 genes, 0.3%	32 out of 13013 genes, 0.2%	1
chloride channel activity	19 out of 11902 genes, 0.2%	20 out of 13013 genes, 0.2%	1
steroid dehydrogenase activity	19 out of 11902 genes, 0.2%	20 out of 13013 genes, 0.2%	1
primary active transmembrane transporter activity	73 out of 11902 genes, 0.6%	79 out of 13013 genes, 0.6%	1
P-P-bond-hydrolysis-driven transmembrane transporter activity	73 out of 11902 genes, 0.6%	79 out of 13013 genes, 0.6%	1
adenylate cyclase inhibiting G-protein coupled glutamate receptor activity	8 out of 11902 genes, 0.1%	8 out of 13013 genes, 0.1%	1
single-stranded DNA binding	8 out of 11902 genes, 0.1%	8 out of 13013 genes, 0.1%	1
aldo-keto reductase (NADP) activity	8 out of 11902 genes, 0.1%	8 out of 13013 genes, 0.1%	1
icosanoid receptor activity	8 out of 11902 genes, 0.1%	8 out of 13013 genes, 0.1%	1
prostanoid receptor activity	8 out of 11902 genes, 0.1%	8 out of 13013 genes, 0.1%	1
transforming growth factor beta receptor, cytoplasmic mediator activity	8 out of 11902 genes, 0.1%	8 out of 13013 genes, 0.1%	1
glucosidase activity	8 out of 11902 genes, 0.1%	8 out of 13013 genes, 0.1%	1
CoA-ligase activity	8 out of 11902 genes, 0.1%	8 out of 13013 genes, 0.1%	1
peptide hormone binding	8 out of 11902 genes, 0.1%	8 out of 13013 genes, 0.1%	1
nucleoside-diphosphatase activity	8 out of 11902 genes, 0.1%	8 out of 13013 genes, 0.1%	1
chemokine binding	8 out of 11902 genes, 0.1%	8 out of 13013 genes, 0.1%	1
receptor activator activity	8 out of 11902 genes, 0.1%	8 out of 13013 genes, 0.1%	1
bioactive lipid receptor activity	8 out of 11902 genes, 0.1%	8 out of 13013 genes, 0.1%	1
glucosyltransferase activity	8 out of 11902 genes, 0.1%	8 out of 13013 genes, 0.1%	1
sphingolipid binding	8 out of 11902 genes, 0.1%	8 out of 13013 genes, 0.1%	1
translation regulator activity, nucleic acid binding	8 out of 11902 genes, 0.1%	8 out of 13013 genes, 0.1%	1
sulfur compound transmembrane transporter activity	8 out of 11902 genes, 0.1%	8 out of 13013 genes, 0.1%	1
ligand-activated sequence-specific DNA binding RNA polymerase II transcription factor activity	18 out of 11902 genes, 0.2%	19 out of 13013 genes, 0.1%	1
nucleobase-containing compound kinase activity	18 out of 11902 genes, 0.2%	19 out of 13013 genes, 0.1%	1
adenylyltransferase activity	18 out of 11902 genes, 0.2%	19 out of 13013 genes, 0.1%	1
mRNA binding	39 out of 11902 genes, 0.3%	42 out of 13013 genes, 0.3%	1
protein binding, bridging	60 out of 11902 genes, 0.5%	65 out of 13013 genes, 0.5%	1
hydro-lyase activity	38 out of 11902 genes, 0.3%	41 out of 13013 genes, 0.3%	1
fatty acid synthase activity	7 out of 11902 genes, 0.1%	7 out of 13013 genes, 0.1%	1
exoribonuclease activity	7 out of 11902 genes, 0.1%	7 out of 13013 genes, 0.1%	1
prostaglandin receptor activity	7 out of 11902 genes, 0.1%	7 out of 13013 genes, 0.1%	1
transforming growth factor beta-activated receptor activity	7 out of 11902 genes, 0.1%	7 out of 13013 genes, 0.1%	1
vascular endothelial growth factor receptor binding	7 out of 11902 genes, 0.1%	7 out of 13013 genes, 0.1%	1
fatty acid binding	7 out of 11902 genes, 0.1%	7 out of 13013 genes, 0.1%	1
alcohol dehydrogenase (NADP+) activity	7 out of 11902 genes, 0.1%	7 out of 13013 genes, 0.1%	1
tRNA methyltransferase activity	7 out of 11902 genes, 0.1%	7 out of 13013 genes, 0.1%	1
protein prenyltransferase activity	7 out of 11902 genes, 0.1%	7 out of 13013 genes, 0.1%	1
phosphofructokinase activity	7 out of 11902 genes, 0.1%	7 out of 13013 genes, 0.1%	1
phosphate ion transmembrane transporter activity	7 out of 11902 genes, 0.1%	7 out of 13013 genes, 0.1%	1
peptide transporter activity	7 out of 11902 genes, 0.1%	7 out of 13013 genes, 0.1%	1
CoA carboxylase activity	7 out of 11902 genes, 0.1%	7 out of 13013 genes, 0.1%	1
hydroxymethyl-, formyl- and related transferase activity	7 out of 11902 genes, 0.1%	7 out of 13013 genes, 0.1%	1
procollagen-proline dioxygenase activity	7 out of 11902 genes, 0.1%	7 out of 13013 genes, 0.1%	1
monocarboxylic acid binding	7 out of 11902 genes, 0.1%	7 out of 13013 genes, 0.1%	1
bisphosphoglycerate phosphatase activity	7 out of 11902 genes, 0.1%	7 out of 13013 genes, 0.1%	1
UDP-glucosyltransferase activity	7 out of 11902 genes, 0.1%	7 out of 13013 genes, 0.1%	1
inositol trisphosphate phosphatase activity	7 out of 11902 genes, 0.1%	7 out of 13013 genes, 0.1%	1
flavin adenine dinucleotide binding	7 out of 11902 genes, 0.1%	7 out of 13013 genes, 0.1%	1
phosphatidylinositol monophosphate phosphatase activity	7 out of 11902 genes, 0.1%	7 out of 13013 genes, 0.1%	1
mannosidase activity	17 out of 11902 genes, 0.1%	18 out of 13013 genes, 0.1%	1
peptidase activator activity	17 out of 11902 genes, 0.1%	18 out of 13013 genes, 0.1%	1
GABA receptor activity	17 out of 11902 genes, 0.1%	18 out of 13013 genes, 0.1%	1
chromatin binding	27 out of 11902 genes, 0.2%	29 out of 13013 genes, 0.2%	1
dioxygenase activity	47 out of 11902 genes, 0.4%	51 out of 13013 genes, 0.4%	1
voltage-gated ion channel activity	57 out of 11902 genes, 0.5%	62 out of 13013 genes, 0.5%	1
carbon-oxygen lyase activity	57 out of 11902 genes, 0.5%	62 out of 13013 genes, 0.5%	1
voltage-gated channel activity	57 out of 11902 genes, 0.5%	62 out of 13013 genes, 0.5%	1
peroxidase activity	16 out of 11902 genes, 0.1%	17 out of 13013 genes, 0.1%	1
oxidoreductase activity, acting on peroxide as acceptor	16 out of 11902 genes, 0.1%	17 out of 13013 genes, 0.1%	1
lipid binding	455 out of 11902 genes, 3.8%	498 out of 13013 genes, 3.8%	1
phosphoprotein phosphatase activity	108 out of 11902 genes, 0.9%	118 out of 13013 genes, 0.9%	1
hydrolase activity, acting on carbon-nitrogen (but not peptide) bonds, in linear amides	46 out of 11902 genes, 0.4%	50 out of 13013 genes, 0.4%	1
3'-5'-exoribonuclease activity	6 out of 11902 genes, 0.1%	6 out of 13013 genes, 0.0%	1
microtubule motor activity	6 out of 11902 genes, 0.1%	6 out of 13013 genes, 0.0%	1
acyl-CoA dehydrogenase activity	6 out of 11902 genes, 0.1%	6 out of 13013 genes, 0.0%	1
protein geranylgeranyltransferase activity	6 out of 11902 genes, 0.1%	6 out of 13013 genes, 0.0%	1
alpha-adrenergic receptor activity	6 out of 11902 genes, 0.1%	6 out of 13013 genes, 0.0%	1
melanocortin receptor activity	6 out of 11902 genes, 0.1%	6 out of 13013 genes, 0.0%	1
death receptor activity	6 out of 11902 genes, 0.1%	6 out of 13013 genes, 0.0%	1
Rho guanyl-nucleotide exchange factor activity	6 out of 11902 genes, 0.1%	6 out of 13013 genes, 0.0%	1
neurotrophin TRK receptor binding	6 out of 11902 genes, 0.1%	6 out of 13013 genes, 0.0%	1
drug binding	6 out of 11902 genes, 0.1%	6 out of 13013 genes, 0.0%	1
histone-arginine N-methyltransferase activity	6 out of 11902 genes, 0.1%	6 out of 13013 genes, 0.0%	1
organic cation transmembrane transporter activity	6 out of 11902 genes, 0.1%	6 out of 13013 genes, 0.0%	1
phosphatidylinositol phosphate kinase activity	6 out of 11902 genes, 0.1%	6 out of 13013 genes, 0.0%	1
carnitine O-acyltransferase activity	6 out of 11902 genes, 0.1%	6 out of 13013 genes, 0.0%	1
malate dehydrogenase activity	6 out of 11902 genes, 0.1%	6 out of 13013 genes, 0.0%	1
oxidoreductase activity, acting on a sulfur group of donors, oxygen as acceptor	6 out of 11902 genes, 0.1%	6 out of 13013 genes, 0.0%	1
sulfurtransferase activity	6 out of 11902 genes, 0.1%	6 out of 13013 genes, 0.0%	1
ether hydrolase activity	6 out of 11902 genes, 0.1%	6 out of 13013 genes, 0.0%	1
hydrolase activity, acting on carbon-nitrogen (but not peptide) bonds, in linear amidines	6 out of 11902 genes, 0.1%	6 out of 13013 genes, 0.0%	1
exoribonuclease activity, producing 5'-phosphomonoesters	6 out of 11902 genes, 0.1%	6 out of 13013 genes, 0.0%	1
activin-activated receptor activity	6 out of 11902 genes, 0.1%	6 out of 13013 genes, 0.0%	1
histone kinase activity	6 out of 11902 genes, 0.1%	6 out of 13013 genes, 0.0%	1
long-chain fatty acid binding	6 out of 11902 genes, 0.1%	6 out of 13013 genes, 0.0%	1
amide transmembrane transporter activity	6 out of 11902 genes, 0.1%	6 out of 13013 genes, 0.0%	1
inositol trisphosphate kinase activity	6 out of 11902 genes, 0.1%	6 out of 13013 genes, 0.0%	1
phosphatidylinositol kinase activity	6 out of 11902 genes, 0.1%	6 out of 13013 genes, 0.0%	1
cytidylyltransferase activity	6 out of 11902 genes, 0.1%	6 out of 13013 genes, 0.0%	1
uridylyltransferase activity	6 out of 11902 genes, 0.1%	6 out of 13013 genes, 0.0%	1
catecholamine binding	6 out of 11902 genes, 0.1%	6 out of 13013 genes, 0.0%	1
SNARE binding	35 out of 11902 genes, 0.3%	38 out of 13013 genes, 0.3%	1
metallopeptidase activity	35 out of 11902 genes, 0.3%	38 out of 13013 genes, 0.3%	1
neuropeptide receptor activity	25 out of 11902 genes, 0.2%	27 out of 13013 genes, 0.2%	1
anion channel activity	45 out of 11902 genes, 0.4%	49 out of 13013 genes, 0.4%	1
ATPase activity, coupled to transmembrane movement of ions	45 out of 11902 genes, 0.4%	49 out of 13013 genes, 0.4%	1
apoptotic protease activator activity	15 out of 11902 genes, 0.1%	16 out of 13013 genes, 0.1%	1
glutamate receptor binding	15 out of 11902 genes, 0.1%	16 out of 13013 genes, 0.1%	1
transition metal ion transmembrane transporter activity	15 out of 11902 genes, 0.1%	16 out of 13013 genes, 0.1%	1
hydrolase activity, acting on carbon-nitrogen (but not peptide) bonds	75 out of 11902 genes, 0.6%	82 out of 13013 genes, 0.6%	1
cation-transporting ATPase activity	44 out of 11902 genes, 0.4%	48 out of 13013 genes, 0.4%	1
Rho GTPase activator activity	14 out of 11902 genes, 0.1%	15 out of 13013 genes, 0.1%	1
MHC protein binding	14 out of 11902 genes, 0.1%	15 out of 13013 genes, 0.1%	1
metalloexopeptidase activity	23 out of 11902 genes, 0.2%	25 out of 13013 genes, 0.2%	1
inositol hexakisphosphate kinase activity	5 out of 11902 genes, 0.0%	5 out of 13013 genes, 0.0%	1
angiotensin receptor activity	5 out of 11902 genes, 0.0%	5 out of 13013 genes, 0.0%	1
acyl-CoA oxidase activity	5 out of 11902 genes, 0.0%	5 out of 13013 genes, 0.0%	1
adenylate cyclase activity	5 out of 11902 genes, 0.0%	5 out of 13013 genes, 0.0%	1
aldehyde dehydrogenase (NAD) activity	5 out of 11902 genes, 0.0%	5 out of 13013 genes, 0.0%	1
alpha-glucosidase activity	5 out of 11902 genes, 0.0%	5 out of 13013 genes, 0.0%	1
protein histidine kinase activity	5 out of 11902 genes, 0.0%	5 out of 13013 genes, 0.0%	1
calmodulin-dependent protein kinase activity	5 out of 11902 genes, 0.0%	5 out of 13013 genes, 0.0%	1
neuropeptide Y receptor activity	5 out of 11902 genes, 0.0%	5 out of 13013 genes, 0.0%	1
intracellular cyclic nucleotide activated cation channel activity	5 out of 11902 genes, 0.0%	5 out of 13013 genes, 0.0%	1
inward rectifier potassium channel activity	5 out of 11902 genes, 0.0%	5 out of 13013 genes, 0.0%	1
calcium channel regulator activity	5 out of 11902 genes, 0.0%	5 out of 13013 genes, 0.0%	1
nucleotide-sugar transmembrane transporter activity	5 out of 11902 genes, 0.0%	5 out of 13013 genes, 0.0%	1
iron ion transmembrane transporter activity	5 out of 11902 genes, 0.0%	5 out of 13013 genes, 0.0%	1
arachidonic acid monooxygenase activity	5 out of 11902 genes, 0.0%	5 out of 13013 genes, 0.0%	1
cyclase regulator activity	5 out of 11902 genes, 0.0%	5 out of 13013 genes, 0.0%	1
thyroid hormone receptor activator activity	5 out of 11902 genes, 0.0%	5 out of 13013 genes, 0.0%	1
nucleobase transmembrane transporter activity	5 out of 11902 genes, 0.0%	5 out of 13013 genes, 0.0%	1
cation:chloride symporter activity	5 out of 11902 genes, 0.0%	5 out of 13013 genes, 0.0%	1
O-acetyltransferase activity	5 out of 11902 genes, 0.0%	5 out of 13013 genes, 0.0%	1
C-palmitoyltransferase activity	5 out of 11902 genes, 0.0%	5 out of 13013 genes, 0.0%	1
protein-hormone receptor activity	5 out of 11902 genes, 0.0%	5 out of 13013 genes, 0.0%	1
oxidoreductase activity, acting on the aldehyde or oxo group of donors, disulfide as acceptor	5 out of 11902 genes, 0.0%	5 out of 13013 genes, 0.0%	1
oxidoreductase activity, acting on paired donors, with oxidation of a pair of donors resulting in the reduction of molecular oxygen to two molecules of water	5 out of 11902 genes, 0.0%	5 out of 13013 genes, 0.0%	1
transferase activity, transferring aldehyde or ketonic groups	5 out of 11902 genes, 0.0%	5 out of 13013 genes, 0.0%	1
phosphotransferase activity, nitrogenous group as acceptor	5 out of 11902 genes, 0.0%	5 out of 13013 genes, 0.0%	1
aldehyde-lyase activity	5 out of 11902 genes, 0.0%	5 out of 13013 genes, 0.0%	1
ammonia-lyase activity	5 out of 11902 genes, 0.0%	5 out of 13013 genes, 0.0%	1
carbon-sulfur lyase activity	5 out of 11902 genes, 0.0%	5 out of 13013 genes, 0.0%	1
phosphorus-oxygen lyase activity	5 out of 11902 genes, 0.0%	5 out of 13013 genes, 0.0%	1
oxidoreductase activity, acting on the CH-OH group of donors, oxygen as acceptor	5 out of 11902 genes, 0.0%	5 out of 13013 genes, 0.0%	1
polysaccharide binding	5 out of 11902 genes, 0.0%	5 out of 13013 genes, 0.0%	1
mismatch repair complex binding	5 out of 11902 genes, 0.0%	5 out of 13013 genes, 0.0%	1
peptide N-acetyltransferase activity	5 out of 11902 genes, 0.0%	5 out of 13013 genes, 0.0%	1
histone threonine kinase activity	5 out of 11902 genes, 0.0%	5 out of 13013 genes, 0.0%	1
cyclic nucleotide-gated ion channel activity	5 out of 11902 genes, 0.0%	5 out of 13013 genes, 0.0%	1
acyl-CoA hydrolase activity	5 out of 11902 genes, 0.0%	5 out of 13013 genes, 0.0%	1
enzyme regulator activity	661 out of 11902 genes, 5.6%	725 out of 13013 genes, 5.6%	1
tubulin binding	121 out of 11902 genes, 1.0%	133 out of 13013 genes, 1.0%	1
pattern binding	13 out of 11902 genes, 0.1%	14 out of 13013 genes, 0.1%	1
phosphotransferase activity, for other substituted phosphate groups	13 out of 11902 genes, 0.1%	14 out of 13013 genes, 0.1%	1
racemase and epimerase activity	13 out of 11902 genes, 0.1%	14 out of 13013 genes, 0.1%	1
phosphatase inhibitor activity	22 out of 11902 genes, 0.2%	24 out of 13013 genes, 0.2%	1
histone binding	50 out of 11902 genes, 0.4%	55 out of 13013 genes, 0.4%	1
ATPase activity, coupled to transmembrane movement of substances	50 out of 11902 genes, 0.4%	55 out of 13013 genes, 0.4%	1
ATPase activity, coupled to movement of substances	50 out of 11902 genes, 0.4%	55 out of 13013 genes, 0.4%	1
histone methyltransferase activity	30 out of 11902 genes, 0.3%	33 out of 13013 genes, 0.3%	1
prenyltransferase activity	12 out of 11902 genes, 0.1%	13 out of 13013 genes, 0.1%	1
sulfur amino acid transmembrane transporter activity	4 out of 11902 genes, 0.0%	4 out of 13013 genes, 0.0%	1
pyrimidine nucleoside binding	4 out of 11902 genes, 0.0%	4 out of 13013 genes, 0.0%	1
DNA-directed RNA polymerase activity	4 out of 11902 genes, 0.0%	4 out of 13013 genes, 0.0%	1
RNA-directed DNA polymerase activity	4 out of 11902 genes, 0.0%	4 out of 13013 genes, 0.0%	1
acetyl-CoA C-acyltransferase activity	4 out of 11902 genes, 0.0%	4 out of 13013 genes, 0.0%	1
carboxypeptidase activity	4 out of 11902 genes, 0.0%	4 out of 13013 genes, 0.0%	1
lactate dehydrogenase activity	4 out of 11902 genes, 0.0%	4 out of 13013 genes, 0.0%	1
phosphorylase activity	4 out of 11902 genes, 0.0%	4 out of 13013 genes, 0.0%	1
calcium-dependent protein serine/threonine phosphatase activity	4 out of 11902 genes, 0.0%	4 out of 13013 genes, 0.0%	1
pyruvate dehydrogenase activity	4 out of 11902 genes, 0.0%	4 out of 13013 genes, 0.0%	1
succinate-CoA ligase activity	4 out of 11902 genes, 0.0%	4 out of 13013 genes, 0.0%	1
protein phosphatase inhibitor activity	4 out of 11902 genes, 0.0%	4 out of 13013 genes, 0.0%	1
interleukin-1 receptor activity	4 out of 11902 genes, 0.0%	4 out of 13013 genes, 0.0%	1
opioid receptor activity	4 out of 11902 genes, 0.0%	4 out of 13013 genes, 0.0%	1
extracellular matrix structural constituent	4 out of 11902 genes, 0.0%	4 out of 13013 genes, 0.0%	1
gap junction channel activity	4 out of 11902 genes, 0.0%	4 out of 13013 genes, 0.0%	1
nucleoside transmembrane transporter activity	4 out of 11902 genes, 0.0%	4 out of 13013 genes, 0.0%	1
purine nucleobase transmembrane transporter activity	4 out of 11902 genes, 0.0%	4 out of 13013 genes, 0.0%	1
glucose transmembrane transporter activity	4 out of 11902 genes, 0.0%	4 out of 13013 genes, 0.0%	1
serine-type peptidase activity	4 out of 11902 genes, 0.0%	4 out of 13013 genes, 0.0%	1
CoA-transferase activity	4 out of 11902 genes, 0.0%	4 out of 13013 genes, 0.0%	1
taste receptor activity	4 out of 11902 genes, 0.0%	4 out of 13013 genes, 0.0%	1
peptide disulfide oxidoreductase activity	4 out of 11902 genes, 0.0%	4 out of 13013 genes, 0.0%	1
pyrimidine nucleotide-sugar transmembrane transporter activity	4 out of 11902 genes, 0.0%	4 out of 13013 genes, 0.0%	1
oligopeptide transporter activity	4 out of 11902 genes, 0.0%	4 out of 13013 genes, 0.0%	1
calcium-activated potassium channel activity	4 out of 11902 genes, 0.0%	4 out of 13013 genes, 0.0%	1
quaternary ammonium group transmembrane transporter activity	4 out of 11902 genes, 0.0%	4 out of 13013 genes, 0.0%	1
alcohol transmembrane transporter activity	4 out of 11902 genes, 0.0%	4 out of 13013 genes, 0.0%	1
galactosidase activity	4 out of 11902 genes, 0.0%	4 out of 13013 genes, 0.0%	1
acyl-CoA desaturase activity	4 out of 11902 genes, 0.0%	4 out of 13013 genes, 0.0%	1
oxidoreductase activity, acting on paired donors, with incorporation or reduction of molecular oxygen, reduced iron-sulfur protein as one donor, and incorporation of one atom of oxygen	4 out of 11902 genes, 0.0%	4 out of 13013 genes, 0.0%	1
carbon-oxygen lyase activity, acting on phosphates	4 out of 11902 genes, 0.0%	4 out of 13013 genes, 0.0%	1
amidine-lyase activity	4 out of 11902 genes, 0.0%	4 out of 13013 genes, 0.0%	1
endodeoxyribonuclease activity, producing 5'-phosphomonoesters	4 out of 11902 genes, 0.0%	4 out of 13013 genes, 0.0%	1
serine hydrolase activity	4 out of 11902 genes, 0.0%	4 out of 13013 genes, 0.0%	1
nucleotide kinase activity	4 out of 11902 genes, 0.0%	4 out of 13013 genes, 0.0%	1
C-C chemokine binding	4 out of 11902 genes, 0.0%	4 out of 13013 genes, 0.0%	1
receptor signaling complex scaffold activity	4 out of 11902 genes, 0.0%	4 out of 13013 genes, 0.0%	1
alpha-(1,2)-fucosyltransferase activity	4 out of 11902 genes, 0.0%	4 out of 13013 genes, 0.0%	1
chondroitin sulfotransferase activity	4 out of 11902 genes, 0.0%	4 out of 13013 genes, 0.0%	1
CXCR chemokine receptor binding	4 out of 11902 genes, 0.0%	4 out of 13013 genes, 0.0%	1
transferase activity, transferring acyl groups, acyl groups converted into alkyl on transfer	4 out of 11902 genes, 0.0%	4 out of 13013 genes, 0.0%	1
quinone binding	4 out of 11902 genes, 0.0%	4 out of 13013 genes, 0.0%	1
alpha-actinin binding	4 out of 11902 genes, 0.0%	4 out of 13013 genes, 0.0%	1
guanylyltransferase activity	4 out of 11902 genes, 0.0%	4 out of 13013 genes, 0.0%	1
activin receptor binding	4 out of 11902 genes, 0.0%	4 out of 13013 genes, 0.0%	1
drug transporter activity	4 out of 11902 genes, 0.0%	4 out of 13013 genes, 0.0%	1
organic hydroxy compound transmembrane transporter activity	4 out of 11902 genes, 0.0%	4 out of 13013 genes, 0.0%	1
phospholipid binding	135 out of 11902 genes, 1.1%	149 out of 13013 genes, 1.1%	1
sodium channel activity	20 out of 11902 genes, 0.2%	22 out of 13013 genes, 0.2%	1
sequence-specific DNA binding transcription factor activity	164 out of 11902 genes, 1.4%	181 out of 13013 genes, 1.4%	1
N-methyltransferase activity	56 out of 11902 genes, 0.5%	62 out of 13013 genes, 0.5%	1
alpha-mannosidase activity	11 out of 11902 genes, 0.1%	12 out of 13013 genes, 0.1%	1
monovalent cation:hydrogen antiporter activity	11 out of 11902 genes, 0.1%	12 out of 13013 genes, 0.1%	1
solute:cation antiporter activity	11 out of 11902 genes, 0.1%	12 out of 13013 genes, 0.1%	1
solute:hydrogen antiporter activity	11 out of 11902 genes, 0.1%	12 out of 13013 genes, 0.1%	1
cation:cation antiporter activity	11 out of 11902 genes, 0.1%	12 out of 13013 genes, 0.1%	1
intramolecular oxidoreductase activity, transposing C=C bonds	11 out of 11902 genes, 0.1%	12 out of 13013 genes, 0.1%	1
macromolecule transmembrane transporter activity	11 out of 11902 genes, 0.1%	12 out of 13013 genes, 0.1%	1
retinoic acid receptor binding	11 out of 11902 genes, 0.1%	12 out of 13013 genes, 0.1%	1
modified amino acid binding	11 out of 11902 genes, 0.1%	12 out of 13013 genes, 0.1%	1
endoribonuclease activity	19 out of 11902 genes, 0.2%	21 out of 13013 genes, 0.2%	1
protein methyltransferase activity	55 out of 11902 genes, 0.5%	61 out of 13013 genes, 0.5%	1
oxidoreductase activity, acting on single donors with incorporation of molecular oxygen	64 out of 11902 genes, 0.5%	71 out of 13013 genes, 0.5%	1
sequence-specific DNA binding RNA polymerase II transcription factor activity	140 out of 11902 genes, 1.2%	155 out of 13013 genes, 1.2%	1
deacetylase activity	18 out of 11902 genes, 0.2%	20 out of 13013 genes, 0.2%	1
protein transmembrane transporter activity	10 out of 11902 genes, 0.1%	11 out of 13013 genes, 0.1%	1
mannosyl-oligosaccharide mannosidase activity	10 out of 11902 genes, 0.1%	11 out of 13013 genes, 0.1%	1
endonuclease activity, active with either ribo- or deoxyribonucleic acids and producing 3'-phosphomonoesters	10 out of 11902 genes, 0.1%	11 out of 13013 genes, 0.1%	1
succinate dehydrogenase activity	3 out of 11902 genes, 0.0%	3 out of 13013 genes, 0.0%	1
microfilament motor activity	3 out of 11902 genes, 0.0%	3 out of 13013 genes, 0.0%	1
adenine nucleotide transmembrane transporter activity	3 out of 11902 genes, 0.0%	3 out of 13013 genes, 0.0%	1
RNA polymerase III regulatory region DNA binding	3 out of 11902 genes, 0.0%	3 out of 13013 genes, 0.0%	1
transcription cofactor binding	3 out of 11902 genes, 0.0%	3 out of 13013 genes, 0.0%	1
lipid kinase activity	3 out of 11902 genes, 0.0%	3 out of 13013 genes, 0.0%	1
nucleobase binding	3 out of 11902 genes, 0.0%	3 out of 13013 genes, 0.0%	1
retinoic acid receptor activity	3 out of 11902 genes, 0.0%	3 out of 13013 genes, 0.0%	1
DNA topoisomerase activity	3 out of 11902 genes, 0.0%	3 out of 13013 genes, 0.0%	1
adenosine deaminase activity	3 out of 11902 genes, 0.0%	3 out of 13013 genes, 0.0%	1
dihydroorotate dehydrogenase activity	3 out of 11902 genes, 0.0%	3 out of 13013 genes, 0.0%	1
aspartic-type endopeptidase activity	3 out of 11902 genes, 0.0%	3 out of 13013 genes, 0.0%	1
malic enzyme activity	3 out of 11902 genes, 0.0%	3 out of 13013 genes, 0.0%	1
MAP kinase activity	3 out of 11902 genes, 0.0%	3 out of 13013 genes, 0.0%	1
interferon receptor activity	3 out of 11902 genes, 0.0%	3 out of 13013 genes, 0.0%	1
beta-adrenergic receptor activity	3 out of 11902 genes, 0.0%	3 out of 13013 genes, 0.0%	1
platelet-derived growth factor-activated receptor activity	3 out of 11902 genes, 0.0%	3 out of 13013 genes, 0.0%	1
inhibitory extracellular ligand-gated ion channel activity	3 out of 11902 genes, 0.0%	3 out of 13013 genes, 0.0%	1
neurotransmitter:sodium symporter activity	3 out of 11902 genes, 0.0%	3 out of 13013 genes, 0.0%	1
collagen binding	3 out of 11902 genes, 0.0%	3 out of 13013 genes, 0.0%	1
RNA guanylyltransferase activity	3 out of 11902 genes, 0.0%	3 out of 13013 genes, 0.0%	1
5'-3' exonuclease activity	3 out of 11902 genes, 0.0%	3 out of 13013 genes, 0.0%	1
electron carrier activity	3 out of 11902 genes, 0.0%	3 out of 13013 genes, 0.0%	1
adenylate cyclase regulator activity	3 out of 11902 genes, 0.0%	3 out of 13013 genes, 0.0%	1
glutathione disulfide oxidoreductase activity	3 out of 11902 genes, 0.0%	3 out of 13013 genes, 0.0%	1
polyol transmembrane transporter activity	3 out of 11902 genes, 0.0%	3 out of 13013 genes, 0.0%	1
glycerol transmembrane transporter activity	3 out of 11902 genes, 0.0%	3 out of 13013 genes, 0.0%	1
purine nucleotide transmembrane transporter activity	3 out of 11902 genes, 0.0%	3 out of 13013 genes, 0.0%	1
solute:hydrogen symporter activity	3 out of 11902 genes, 0.0%	3 out of 13013 genes, 0.0%	1
C4-dicarboxylate transmembrane transporter activity	3 out of 11902 genes, 0.0%	3 out of 13013 genes, 0.0%	1
ammonia ligase activity	3 out of 11902 genes, 0.0%	3 out of 13013 genes, 0.0%	1
inositol bisphosphate phosphatase activity	3 out of 11902 genes, 0.0%	3 out of 13013 genes, 0.0%	1
tRNA (guanine) methyltransferase activity	3 out of 11902 genes, 0.0%	3 out of 13013 genes, 0.0%	1
oxidoreductase activity, acting on the aldehyde or oxo group of donors, oxygen as acceptor	3 out of 11902 genes, 0.0%	3 out of 13013 genes, 0.0%	1
oxidoreductase activity, acting on the CH-CH group of donors, quinone or related compound as acceptor	3 out of 11902 genes, 0.0%	3 out of 13013 genes, 0.0%	1
oxidoreductase activity, acting on the CH-NH group of donors, oxygen as acceptor	3 out of 11902 genes, 0.0%	3 out of 13013 genes, 0.0%	1
oxidoreductase activity, acting on other nitrogenous compounds as donors	3 out of 11902 genes, 0.0%	3 out of 13013 genes, 0.0%	1
oxidoreductase activity, acting on paired donors, with incorporation or reduction of molecular oxygen, reduced ascorbate as one donor, and incorporation of one atom of oxygen	3 out of 11902 genes, 0.0%	3 out of 13013 genes, 0.0%	1
oxidoreductase activity, acting on CH or CH2 groups, disulfide as acceptor	3 out of 11902 genes, 0.0%	3 out of 13013 genes, 0.0%	1
succinyltransferase activity	3 out of 11902 genes, 0.0%	3 out of 13013 genes, 0.0%	1
oxo-acid-lyase activity	3 out of 11902 genes, 0.0%	3 out of 13013 genes, 0.0%	1
acid-ammonia (or amide) ligase activity	3 out of 11902 genes, 0.0%	3 out of 13013 genes, 0.0%	1
cyclo-ligase activity	3 out of 11902 genes, 0.0%	3 out of 13013 genes, 0.0%	1
ligase activity, forming phosphoric ester bonds	3 out of 11902 genes, 0.0%	3 out of 13013 genes, 0.0%	1
endodeoxyribonuclease activity, producing 3'-phosphomonoesters	3 out of 11902 genes, 0.0%	3 out of 13013 genes, 0.0%	1
SAP kinase activity	3 out of 11902 genes, 0.0%	3 out of 13013 genes, 0.0%	1
retinal binding	3 out of 11902 genes, 0.0%	3 out of 13013 genes, 0.0%	1
alpha-sialidase activity	3 out of 11902 genes, 0.0%	3 out of 13013 genes, 0.0%	1
nucleotide phosphatase activity	3 out of 11902 genes, 0.0%	3 out of 13013 genes, 0.0%	1
deaminase activity	3 out of 11902 genes, 0.0%	3 out of 13013 genes, 0.0%	1
toxin transporter activity	3 out of 11902 genes, 0.0%	3 out of 13013 genes, 0.0%	1
clathrin binding	3 out of 11902 genes, 0.0%	3 out of 13013 genes, 0.0%	1
oxidoreductase activity, acting on phosphorus or arsenic in donors	3 out of 11902 genes, 0.0%	3 out of 13013 genes, 0.0%	1
oxidoreductase activity, acting on phosphorus or arsenic in donors, disulfide as acceptor	3 out of 11902 genes, 0.0%	3 out of 13013 genes, 0.0%	1
myosin heavy chain binding	3 out of 11902 genes, 0.0%	3 out of 13013 genes, 0.0%	1
SUMO binding	3 out of 11902 genes, 0.0%	3 out of 13013 genes, 0.0%	1
pyrimidine ribonucleoside binding	3 out of 11902 genes, 0.0%	3 out of 13013 genes, 0.0%	1
deoxyribonucleotide binding	3 out of 11902 genes, 0.0%	3 out of 13013 genes, 0.0%	1
purine deoxyribonucleotide binding	3 out of 11902 genes, 0.0%	3 out of 13013 genes, 0.0%	1
adenyl deoxyribonucleotide binding	3 out of 11902 genes, 0.0%	3 out of 13013 genes, 0.0%	1
oxidoreductase activity, acting on CH or CH2 groups, quinone or similar compound as acceptor	3 out of 11902 genes, 0.0%	3 out of 13013 genes, 0.0%	1
apolipoprotein binding	3 out of 11902 genes, 0.0%	3 out of 13013 genes, 0.0%	1
phosphatidylinositol 3-kinase regulator activity	3 out of 11902 genes, 0.0%	3 out of 13013 genes, 0.0%	1
purinergic receptor activity	3 out of 11902 genes, 0.0%	3 out of 13013 genes, 0.0%	1
dynein binding	3 out of 11902 genes, 0.0%	3 out of 13013 genes, 0.0%	1
protein N-terminus binding	3 out of 11902 genes, 0.0%	3 out of 13013 genes, 0.0%	1
sugar-terminal-phosphatase activity	3 out of 11902 genes, 0.0%	3 out of 13013 genes, 0.0%	1
galactose 3-O-sulfotransferase activity	3 out of 11902 genes, 0.0%	3 out of 13013 genes, 0.0%	1
mitogen-activated protein kinase binding	3 out of 11902 genes, 0.0%	3 out of 13013 genes, 0.0%	1
polynucleotide 5'-hydroxyl-kinase activity	3 out of 11902 genes, 0.0%	3 out of 13013 genes, 0.0%	1
polydeoxyribonucleotide kinase activity	3 out of 11902 genes, 0.0%	3 out of 13013 genes, 0.0%	1
inositol monophosphate phosphatase activity	3 out of 11902 genes, 0.0%	3 out of 13013 genes, 0.0%	1
inositol bisdiphosphate tetrakisphosphate diphosphatase activity	3 out of 11902 genes, 0.0%	3 out of 13013 genes, 0.0%	1
inositol diphosphate pentakisphosphate diphosphatase activity	3 out of 11902 genes, 0.0%	3 out of 13013 genes, 0.0%	1
tocopherol omega-hydroxylase activity	3 out of 11902 genes, 0.0%	3 out of 13013 genes, 0.0%	1
aspartic-type peptidase activity	3 out of 11902 genes, 0.0%	3 out of 13013 genes, 0.0%	1
L-glutamine aminotransferase activity	3 out of 11902 genes, 0.0%	3 out of 13013 genes, 0.0%	1
peptidyl-lysine 5-dioxygenase activity	3 out of 11902 genes, 0.0%	3 out of 13013 genes, 0.0%	1
transcription regulatory region DNA binding	156 out of 11902 genes, 1.3%	173 out of 13013 genes, 1.3%	1
oxidoreductase activity, acting on the CH-CH group of donors, NAD or NADP as acceptor	17 out of 11902 genes, 0.1%	19 out of 13013 genes, 0.1%	1
hydrolase activity, hydrolyzing N-glycosyl compounds	17 out of 11902 genes, 0.1%	19 out of 13013 genes, 0.1%	1
intramolecular transferase activity	25 out of 11902 genes, 0.2%	28 out of 13013 genes, 0.2%	1
glycoprotein binding	9 out of 11902 genes, 0.1%	10 out of 13013 genes, 0.1%	1
arginine N-methyltransferase activity	9 out of 11902 genes, 0.1%	10 out of 13013 genes, 0.1%	1
protein-arginine N-methyltransferase activity	9 out of 11902 genes, 0.1%	10 out of 13013 genes, 0.1%	1
cyclin-dependent protein serine/threonine kinase regulator activity	9 out of 11902 genes, 0.1%	10 out of 13013 genes, 0.1%	1
oxidoreductase activity, oxidizing metal ions, oxygen as acceptor	9 out of 11902 genes, 0.1%	10 out of 13013 genes, 0.1%	1
intramolecular transferase activity, phosphotransferases	9 out of 11902 genes, 0.1%	10 out of 13013 genes, 0.1%	1
myosin binding	9 out of 11902 genes, 0.1%	10 out of 13013 genes, 0.1%	1
purine nucleotide binding	9 out of 11902 genes, 0.1%	10 out of 13013 genes, 0.1%	1
demethylase activity	9 out of 11902 genes, 0.1%	10 out of 13013 genes, 0.1%	1
identical protein binding	491 out of 11902 genes, 4.1%	542 out of 13013 genes, 4.2%	1
hydrolase activity, acting on acid anhydrides, catalyzing transmembrane movement of substances	50 out of 11902 genes, 0.4%	56 out of 13013 genes, 0.4%	1
intramolecular oxidoreductase activity	41 out of 11902 genes, 0.3%	46 out of 13013 genes, 0.4%	1
histone-lysine N-methyltransferase activity	24 out of 11902 genes, 0.2%	27 out of 13013 genes, 0.2%	1
transaminase activity	16 out of 11902 genes, 0.1%	18 out of 13013 genes, 0.1%	1
oxidoreductase activity, acting on single donors with incorporation of molecular oxygen, incorporation of two atoms of oxygen	16 out of 11902 genes, 0.1%	18 out of 13013 genes, 0.1%	1
transferase activity, transferring alkyl or aryl (other than methyl) groups	40 out of 11902 genes, 0.3%	45 out of 13013 genes, 0.3%	1
protein kinase C activity	8 out of 11902 genes, 0.1%	9 out of 13013 genes, 0.1%	1
small protein activating enzyme activity	8 out of 11902 genes, 0.1%	9 out of 13013 genes, 0.1%	1
nucleotide receptor activity	8 out of 11902 genes, 0.1%	9 out of 13013 genes, 0.1%	1
hydrolase activity, acting on ether bonds	8 out of 11902 genes, 0.1%	9 out of 13013 genes, 0.1%	1
ligase activity, forming carbon-carbon bonds	8 out of 11902 genes, 0.1%	9 out of 13013 genes, 0.1%	1
nucleoside kinase activity	8 out of 11902 genes, 0.1%	9 out of 13013 genes, 0.1%	1
peptidyl-proline dioxygenase activity	8 out of 11902 genes, 0.1%	9 out of 13013 genes, 0.1%	1
histone demethylase activity	8 out of 11902 genes, 0.1%	9 out of 13013 genes, 0.1%	1
cysteine-type endopeptidase inhibitor activity	15 out of 11902 genes, 0.1%	17 out of 13013 genes, 0.1%	1
receptor regulator activity	15 out of 11902 genes, 0.1%	17 out of 13013 genes, 0.1%	1
protein complex scaffold	15 out of 11902 genes, 0.1%	17 out of 13013 genes, 0.1%	1
lipase activity	83 out of 11902 genes, 0.7%	93 out of 13013 genes, 0.7%	1
S-adenosylmethionine-dependent methyltransferase activity	65 out of 11902 genes, 0.5%	73 out of 13013 genes, 0.6%	1
protein domain specific binding	302 out of 11902 genes, 2.5%	335 out of 13013 genes, 2.6%	1
alpha-1,2-mannosyltransferase activity	2 out of 11902 genes, 0.0%	2 out of 13013 genes, 0.0%	1
peroxisome targeting sequence binding	2 out of 11902 genes, 0.0%	2 out of 13013 genes, 0.0%	1
mismatch base pair DNA N-glycosylase activity	2 out of 11902 genes, 0.0%	2 out of 13013 genes, 0.0%	1
RNA polymerase III transcription factor binding	2 out of 11902 genes, 0.0%	2 out of 13013 genes, 0.0%	1
G-protein coupled adenosine receptor activity	2 out of 11902 genes, 0.0%	2 out of 13013 genes, 0.0%	1
opsonin binding	2 out of 11902 genes, 0.0%	2 out of 13013 genes, 0.0%	1
satellite DNA binding	2 out of 11902 genes, 0.0%	2 out of 13013 genes, 0.0%	1
DNA ligase activity	2 out of 11902 genes, 0.0%	2 out of 13013 genes, 0.0%	1
(S)-2-hydroxy-acid oxidase activity	2 out of 11902 genes, 0.0%	2 out of 13013 genes, 0.0%	1
aconitate hydratase activity	2 out of 11902 genes, 0.0%	2 out of 13013 genes, 0.0%	1
alcohol dehydrogenase (NAD) activity	2 out of 11902 genes, 0.0%	2 out of 13013 genes, 0.0%	1
branched-chain-amino-acid transaminase activity	2 out of 11902 genes, 0.0%	2 out of 13013 genes, 0.0%	1
cholinesterase activity	2 out of 11902 genes, 0.0%	2 out of 13013 genes, 0.0%	1
aminopeptidase activity	2 out of 11902 genes, 0.0%	2 out of 13013 genes, 0.0%	1
exo-alpha-sialidase activity	2 out of 11902 genes, 0.0%	2 out of 13013 genes, 0.0%	1
farnesyltranstransferase activity	2 out of 11902 genes, 0.0%	2 out of 13013 genes, 0.0%	1
phosphoenolpyruvate carboxykinase activity	2 out of 11902 genes, 0.0%	2 out of 13013 genes, 0.0%	1
sterol O-acyltransferase activity	2 out of 11902 genes, 0.0%	2 out of 13013 genes, 0.0%	1
sulfate adenylyltransferase activity	2 out of 11902 genes, 0.0%	2 out of 13013 genes, 0.0%	1
ciliary neurotrophic factor receptor activity	2 out of 11902 genes, 0.0%	2 out of 13013 genes, 0.0%	1
anaphylatoxin receptor activity	2 out of 11902 genes, 0.0%	2 out of 13013 genes, 0.0%	1
leukotriene receptor activity	2 out of 11902 genes, 0.0%	2 out of 13013 genes, 0.0%	1
tachykinin receptor activity	2 out of 11902 genes, 0.0%	2 out of 13013 genes, 0.0%	1
interleukin-1 receptor binding	2 out of 11902 genes, 0.0%	2 out of 13013 genes, 0.0%	1
amine transmembrane transporter activity	2 out of 11902 genes, 0.0%	2 out of 13013 genes, 0.0%	1
L-glutamate transmembrane transporter activity	2 out of 11902 genes, 0.0%	2 out of 13013 genes, 0.0%	1
copper ion transmembrane transporter activity	2 out of 11902 genes, 0.0%	2 out of 13013 genes, 0.0%	1
sodium:phosphate symporter activity	2 out of 11902 genes, 0.0%	2 out of 13013 genes, 0.0%	1
mRNA methyltransferase activity	2 out of 11902 genes, 0.0%	2 out of 13013 genes, 0.0%	1
omega peptidase activity	2 out of 11902 genes, 0.0%	2 out of 13013 genes, 0.0%	1
secondary active sulfate transmembrane transporter activity	2 out of 11902 genes, 0.0%	2 out of 13013 genes, 0.0%	1
3'-5'-exodeoxyribonuclease activity	2 out of 11902 genes, 0.0%	2 out of 13013 genes, 0.0%	1
single-stranded DNA specific exodeoxyribonuclease activity	2 out of 11902 genes, 0.0%	2 out of 13013 genes, 0.0%	1
uridylate kinase activity	2 out of 11902 genes, 0.0%	2 out of 13013 genes, 0.0%	1
carboxyl-O-methyltransferase activity	2 out of 11902 genes, 0.0%	2 out of 13013 genes, 0.0%	1
cyclase activator activity	2 out of 11902 genes, 0.0%	2 out of 13013 genes, 0.0%	1
sulfate transmembrane transporter activity	2 out of 11902 genes, 0.0%	2 out of 13013 genes, 0.0%	1
tricarboxylic acid transmembrane transporter activity	2 out of 11902 genes, 0.0%	2 out of 13013 genes, 0.0%	1
acidic amino acid transmembrane transporter activity	2 out of 11902 genes, 0.0%	2 out of 13013 genes, 0.0%	1
thiamine transmembrane transporter activity	2 out of 11902 genes, 0.0%	2 out of 13013 genes, 0.0%	1
fatty acid transporter activity	2 out of 11902 genes, 0.0%	2 out of 13013 genes, 0.0%	1
secondary active oligopeptide transmembrane transporter activity	2 out of 11902 genes, 0.0%	2 out of 13013 genes, 0.0%	1
peptide-transporting ATPase activity	2 out of 11902 genes, 0.0%	2 out of 13013 genes, 0.0%	1
fucosidase activity	2 out of 11902 genes, 0.0%	2 out of 13013 genes, 0.0%	1
acyl-[acyl-carrier-protein] hydrolase activity	2 out of 11902 genes, 0.0%	2 out of 13013 genes, 0.0%	1
tRNA (adenine) methyltransferase activity	2 out of 11902 genes, 0.0%	2 out of 13013 genes, 0.0%	1
oxidoreductase activity, acting on NAD(P)H, nitrogenous group as acceptor	2 out of 11902 genes, 0.0%	2 out of 13013 genes, 0.0%	1
oxidoreductase activity, acting on paired donors, with incorporation or reduction of molecular oxygen, another compound as one donor, and incorporation of one atom of oxygen	2 out of 11902 genes, 0.0%	2 out of 13013 genes, 0.0%	1
oxidoreductase activity, acting on CH or CH2 groups, NAD or NADP as acceptor	2 out of 11902 genes, 0.0%	2 out of 13013 genes, 0.0%	1
carboxyl- or carbamoyltransferase activity	2 out of 11902 genes, 0.0%	2 out of 13013 genes, 0.0%	1
N-succinyltransferase activity	2 out of 11902 genes, 0.0%	2 out of 13013 genes, 0.0%	1
racemase and epimerase activity, acting on amino acids and derivatives	2 out of 11902 genes, 0.0%	2 out of 13013 genes, 0.0%	1
oxidoreductase activity, acting on the CH-OH group of donors, disulfide as acceptor	2 out of 11902 genes, 0.0%	2 out of 13013 genes, 0.0%	1
oxidoreductase activity, acting on the CH-OH group of donors, quinone or similar compound as acceptor	2 out of 11902 genes, 0.0%	2 out of 13013 genes, 0.0%	1
limonene monooxygenase activity	2 out of 11902 genes, 0.0%	2 out of 13013 genes, 0.0%	1
interferon binding	2 out of 11902 genes, 0.0%	2 out of 13013 genes, 0.0%	1
interleukin-12 binding	2 out of 11902 genes, 0.0%	2 out of 13013 genes, 0.0%	1
narrow pore channel activity	2 out of 11902 genes, 0.0%	2 out of 13013 genes, 0.0%	1
extracellular matrix structural constituent conferring compression resistance	2 out of 11902 genes, 0.0%	2 out of 13013 genes, 0.0%	1
guanylate cyclase regulator activity	2 out of 11902 genes, 0.0%	2 out of 13013 genes, 0.0%	1
guanylate cyclase activator activity	2 out of 11902 genes, 0.0%	2 out of 13013 genes, 0.0%	1
arsenate reductase activity	2 out of 11902 genes, 0.0%	2 out of 13013 genes, 0.0%	1
mismatched DNA binding	2 out of 11902 genes, 0.0%	2 out of 13013 genes, 0.0%	1
bombesin receptor binding	2 out of 11902 genes, 0.0%	2 out of 13013 genes, 0.0%	1
C5a anaphylatoxin chemotactic receptor binding	2 out of 11902 genes, 0.0%	2 out of 13013 genes, 0.0%	1
prostanoid receptor binding	2 out of 11902 genes, 0.0%	2 out of 13013 genes, 0.0%	1
DNA insertion or deletion binding	2 out of 11902 genes, 0.0%	2 out of 13013 genes, 0.0%	1
histone demethylase activity (H3-K4 specific)	2 out of 11902 genes, 0.0%	2 out of 13013 genes, 0.0%	1
apolipoprotein receptor binding	2 out of 11902 genes, 0.0%	2 out of 13013 genes, 0.0%	1
phosphatidylinositol trisphosphate phosphatase activity	2 out of 11902 genes, 0.0%	2 out of 13013 genes, 0.0%	1
immunoglobulin receptor binding	2 out of 11902 genes, 0.0%	2 out of 13013 genes, 0.0%	1
UDP-xylosyltransferase activity	2 out of 11902 genes, 0.0%	2 out of 13013 genes, 0.0%	1
G-protein coupled glutamate receptor binding	2 out of 11902 genes, 0.0%	2 out of 13013 genes, 0.0%	1
Toll-like receptor binding	2 out of 11902 genes, 0.0%	2 out of 13013 genes, 0.0%	1
oligopeptide transmembrane transporter activity	2 out of 11902 genes, 0.0%	2 out of 13013 genes, 0.0%	1
racemase activity, acting on amino acids and derivatives	2 out of 11902 genes, 0.0%	2 out of 13013 genes, 0.0%	1
xylosyltransferase activity	2 out of 11902 genes, 0.0%	2 out of 13013 genes, 0.0%	1
ribosome binding	2 out of 11902 genes, 0.0%	2 out of 13013 genes, 0.0%	1
amine binding	2 out of 11902 genes, 0.0%	2 out of 13013 genes, 0.0%	1
protein serine/threonine kinase activator activity	2 out of 11902 genes, 0.0%	2 out of 13013 genes, 0.0%	1
copper-transporting ATPase activity	2 out of 11902 genes, 0.0%	2 out of 13013 genes, 0.0%	1
azole transporter activity	2 out of 11902 genes, 0.0%	2 out of 13013 genes, 0.0%	1
ER retention sequence binding	2 out of 11902 genes, 0.0%	2 out of 13013 genes, 0.0%	1
TAP binding	2 out of 11902 genes, 0.0%	2 out of 13013 genes, 0.0%	1
oxidoreductase activity, acting on the CH-NH group of donors, flavin as acceptor	2 out of 11902 genes, 0.0%	2 out of 13013 genes, 0.0%	1
alanine-oxo-acid transaminase activity	2 out of 11902 genes, 0.0%	2 out of 13013 genes, 0.0%	1
amino-acid racemase activity	2 out of 11902 genes, 0.0%	2 out of 13013 genes, 0.0%	1
icosanoid binding	2 out of 11902 genes, 0.0%	2 out of 13013 genes, 0.0%	1
inositol tetrakisphosphate kinase activity	2 out of 11902 genes, 0.0%	2 out of 13013 genes, 0.0%	1
protein carboxyl O-methyltransferase activity	2 out of 11902 genes, 0.0%	2 out of 13013 genes, 0.0%	1
inositol tetrakisphosphate phosphatase activity	2 out of 11902 genes, 0.0%	2 out of 13013 genes, 0.0%	1
phosphatidylinositol bisphosphate kinase activity	2 out of 11902 genes, 0.0%	2 out of 13013 genes, 0.0%	1
vitamin D 25-hydroxylase activity	2 out of 11902 genes, 0.0%	2 out of 13013 genes, 0.0%	1
protein-glycine ligase activity	2 out of 11902 genes, 0.0%	2 out of 13013 genes, 0.0%	1
lipopeptide binding	2 out of 11902 genes, 0.0%	2 out of 13013 genes, 0.0%	1
voltage-gated sodium channel activity involved in regulation of cardiac muscle cell action potential	2 out of 11902 genes, 0.0%	2 out of 13013 genes, 0.0%	1
vitamin transmembrane transporter activity	2 out of 11902 genes, 0.0%	2 out of 13013 genes, 0.0%	1
pre-mRNA intronic binding	2 out of 11902 genes, 0.0%	2 out of 13013 genes, 0.0%	1
azole transmembrane transporter activity	2 out of 11902 genes, 0.0%	2 out of 13013 genes, 0.0%	1
fatty acid derivative binding	2 out of 11902 genes, 0.0%	2 out of 13013 genes, 0.0%	1
transcription cofactor activity	331 out of 11902 genes, 2.8%	367 out of 13013 genes, 2.8%	1
neurotransmitter receptor activity	30 out of 11902 genes, 0.3%	34 out of 13013 genes, 0.3%	1
regulatory region nucleic acid binding	259 out of 11902 genes, 2.2%	288 out of 13013 genes, 2.2%	1
lysine N-methyltransferase activity	37 out of 11902 genes, 0.3%	42 out of 13013 genes, 0.3%	1
protein-lysine N-methyltransferase activity	37 out of 11902 genes, 0.3%	42 out of 13013 genes, 0.3%	1
ubiquitin-protein ligase activity	7 out of 11902 genes, 0.1%	8 out of 13013 genes, 0.1%	1
insulin-like growth factor binding	7 out of 11902 genes, 0.1%	8 out of 13013 genes, 0.1%	1
palmitoyltransferase activity	7 out of 11902 genes, 0.1%	8 out of 13013 genes, 0.1%	1
racemase and epimerase activity, acting on carbohydrates and derivatives	7 out of 11902 genes, 0.1%	8 out of 13013 genes, 0.1%	1
endoribonuclease activity, producing 3'-phosphomonoesters	7 out of 11902 genes, 0.1%	8 out of 13013 genes, 0.1%	1
CDP-alcohol phosphatidyltransferase activity	7 out of 11902 genes, 0.1%	8 out of 13013 genes, 0.1%	1
small protein conjugating enzyme binding	7 out of 11902 genes, 0.1%	8 out of 13013 genes, 0.1%	1
lipase inhibitor activity	7 out of 11902 genes, 0.1%	8 out of 13013 genes, 0.1%	1
transferase activity, transferring nitrogenous groups	21 out of 11902 genes, 0.2%	24 out of 13013 genes, 0.2%	1
isomerase activity	107 out of 11902 genes, 0.9%	120 out of 13013 genes, 0.9%	1
RNA polymerase II regulatory region sequence-specific DNA binding	45 out of 11902 genes, 0.4%	51 out of 13013 genes, 0.4%	1
RNA polymerase II regulatory region DNA binding	45 out of 11902 genes, 0.4%	51 out of 13013 genes, 0.4%	1
protein serine/threonine/tyrosine kinase activity	13 out of 11902 genes, 0.1%	15 out of 13013 genes, 0.1%	1
oxidoreductase activity, oxidizing metal ions	13 out of 11902 genes, 0.1%	15 out of 13013 genes, 0.1%	1
phosphatidylinositol phosphate binding	13 out of 11902 genes, 0.1%	15 out of 13013 genes, 0.1%	1
peptidase inhibitor activity	87 out of 11902 genes, 0.7%	98 out of 13013 genes, 0.8%	1
transcription regulatory region sequence-specific DNA binding	78 out of 11902 genes, 0.7%	88 out of 13013 genes, 0.7%	1
regulatory region DNA binding	253 out of 11902 genes, 2.1%	282 out of 13013 genes, 2.2%	1
transferase activity, transferring sulfur-containing groups	51 out of 11902 genes, 0.4%	58 out of 13013 genes, 0.4%	1
S-methyltransferase activity	6 out of 11902 genes, 0.1%	7 out of 13013 genes, 0.1%	1
oxidoreductase activity, acting on paired donors, with incorporation or reduction of molecular oxygen, reduced pteridine as one donor, and incorporation of one atom of oxygen	6 out of 11902 genes, 0.1%	7 out of 13013 genes, 0.1%	1
immunoglobulin binding	6 out of 11902 genes, 0.1%	7 out of 13013 genes, 0.1%	1
galactosyltransferase activity	19 out of 11902 genes, 0.2%	22 out of 13013 genes, 0.2%	1
sequence-specific DNA binding	111 out of 11902 genes, 0.9%	125 out of 13013 genes, 1.0%	1
nucleotidyltransferase activity	102 out of 11902 genes, 0.9%	115 out of 13013 genes, 0.9%	1
growth factor binding	67 out of 11902 genes, 0.6%	76 out of 13013 genes, 0.6%	1
microtubule binding	12 out of 11902 genes, 0.1%	14 out of 13013 genes, 0.1%	1
chemokine receptor binding	12 out of 11902 genes, 0.1%	14 out of 13013 genes, 0.1%	1
protein binding transcription factor activity	384 out of 11902 genes, 3.2%	427 out of 13013 genes, 3.3%	1
protein complex binding	58 out of 11902 genes, 0.5%	66 out of 13013 genes, 0.5%	1
phospholipase activity	66 out of 11902 genes, 0.6%	75 out of 13013 genes, 0.6%	1
transcription factor binding transcription factor activity	382 out of 11902 genes, 3.2%	425 out of 13013 genes, 3.3%	1
hydrogen ion transmembrane transporter activity	18 out of 11902 genes, 0.2%	21 out of 13013 genes, 0.2%	1
UDP-galactosyltransferase activity	18 out of 11902 genes, 0.2%	21 out of 13013 genes, 0.2%	1
endopeptidase inhibitor activity	82 out of 11902 genes, 0.7%	93 out of 13013 genes, 0.7%	1
phosphatase regulator activity	40 out of 11902 genes, 0.3%	46 out of 13013 genes, 0.4%	1
DNA secondary structure binding	11 out of 11902 genes, 0.1%	13 out of 13013 genes, 0.1%	1
single-stranded RNA binding	11 out of 11902 genes, 0.1%	13 out of 13013 genes, 0.1%	1
channel inhibitor activity	11 out of 11902 genes, 0.1%	13 out of 13013 genes, 0.1%	1
hydrolase activity, acting on carbon-nitrogen (but not peptide) bonds, in cyclic amidines	11 out of 11902 genes, 0.1%	13 out of 13013 genes, 0.1%	1
intramolecular oxidoreductase activity, interconverting aldoses and ketoses	11 out of 11902 genes, 0.1%	13 out of 13013 genes, 0.1%	1
RNA cap binding	5 out of 11902 genes, 0.0%	6 out of 13013 genes, 0.0%	1
isocitrate dehydrogenase activity	5 out of 11902 genes, 0.0%	6 out of 13013 genes, 0.0%	1
GDP-dissociation inhibitor activity	5 out of 11902 genes, 0.0%	6 out of 13013 genes, 0.0%	1
translation termination factor activity	5 out of 11902 genes, 0.0%	6 out of 13013 genes, 0.0%	1
adenosine receptor binding	5 out of 11902 genes, 0.0%	6 out of 13013 genes, 0.0%	1
angiotensin receptor binding	5 out of 11902 genes, 0.0%	6 out of 13013 genes, 0.0%	1
laminin binding	5 out of 11902 genes, 0.0%	6 out of 13013 genes, 0.0%	1
nucleoside-triphosphate diphosphatase activity	5 out of 11902 genes, 0.0%	6 out of 13013 genes, 0.0%	1
extracellular matrix binding	5 out of 11902 genes, 0.0%	6 out of 13013 genes, 0.0%	1
disulfide oxidoreductase activity	24 out of 11902 genes, 0.2%	28 out of 13013 genes, 0.2%	1
cis-trans isomerase activity	24 out of 11902 genes, 0.2%	28 out of 13013 genes, 0.2%	1
DNA polymerase activity	31 out of 11902 genes, 0.3%	36 out of 13013 genes, 0.3%	1
channel regulator activity	70 out of 11902 genes, 0.6%	80 out of 13013 genes, 0.6%	1
organic cyclic compound binding	3845 out of 11902 genes, 32.3%	4227 out of 13013 genes, 32.5%	1
RNA polymerase II transcription factor binding transcription factor activity	69 out of 11902 genes, 0.6%	79 out of 13013 genes, 0.6%	1
phosphatase binding	60 out of 11902 genes, 0.5%	69 out of 13013 genes, 0.5%	1
nucleotide diphosphatase activity	4 out of 11902 genes, 0.0%	5 out of 13013 genes, 0.0%	1
voltage-gated sodium channel activity	4 out of 11902 genes, 0.0%	5 out of 13013 genes, 0.0%	1
ion channel inhibitor activity	4 out of 11902 genes, 0.0%	5 out of 13013 genes, 0.0%	1
uridine nucleotide receptor activity	4 out of 11902 genes, 0.0%	5 out of 13013 genes, 0.0%	1
hydrolase activity, acting on carbon-nitrogen (but not peptide) bonds, in cyclic amides	4 out of 11902 genes, 0.0%	5 out of 13013 genes, 0.0%	1
adenyl nucleotide binding	4 out of 11902 genes, 0.0%	5 out of 13013 genes, 0.0%	1
melanocortin receptor binding	4 out of 11902 genes, 0.0%	5 out of 13013 genes, 0.0%	1
neurotrophin binding	4 out of 11902 genes, 0.0%	5 out of 13013 genes, 0.0%	1
G-protein coupled pyrimidinergic nucleotide receptor activity	4 out of 11902 genes, 0.0%	5 out of 13013 genes, 0.0%	1
lipase activator activity	9 out of 11902 genes, 0.1%	11 out of 13013 genes, 0.1%	1
wide pore channel activity	21 out of 11902 genes, 0.2%	25 out of 13013 genes, 0.2%	1
heterocyclic compound binding	3673 out of 11902 genes, 30.9%	4041 out of 13013 genes, 31.1%	1
G-protein coupled receptor binding	90 out of 11902 genes, 0.8%	103 out of 13013 genes, 0.8%	1
RNA polymerase II transcription cofactor activity	27 out of 11902 genes, 0.2%	32 out of 13013 genes, 0.2%	1
ribonucleoprotein complex binding	34 out of 11902 genes, 0.3%	40 out of 13013 genes, 0.3%	1
kinase activator activity	20 out of 11902 genes, 0.2%	24 out of 13013 genes, 0.2%	1
protein kinase activator activity	20 out of 11902 genes, 0.2%	24 out of 13013 genes, 0.2%	1
growth factor receptor binding	48 out of 11902 genes, 0.4%	56 out of 13013 genes, 0.4%	1
RNA polymerase II core promoter proximal region sequence-specific DNA binding transcription factor activity	63 out of 11902 genes, 0.5%	73 out of 13013 genes, 0.6%	1
oxidoreductase activity, acting on a sulfur group of donors	40 out of 11902 genes, 0.3%	47 out of 13013 genes, 0.4%	1
carboxylic ester hydrolase activity	55 out of 11902 genes, 0.5%	64 out of 13013 genes, 0.5%	1
retinoid binding	19 out of 11902 genes, 0.2%	23 out of 13013 genes, 0.2%	1
RNA polymerase II transcription factor binding	39 out of 11902 genes, 0.3%	46 out of 13013 genes, 0.4%	1
translation release factor activity	3 out of 11902 genes, 0.0%	4 out of 13013 genes, 0.0%	1
monocarboxylic acid transmembrane transporter activity	3 out of 11902 genes, 0.0%	4 out of 13013 genes, 0.0%	1
S-acyltransferase activity	3 out of 11902 genes, 0.0%	4 out of 13013 genes, 0.0%	1
oxidoreductase activity, oxidizing metal ions, NAD or NADP as acceptor	3 out of 11902 genes, 0.0%	4 out of 13013 genes, 0.0%	1
protein tyrosine kinase activator activity	3 out of 11902 genes, 0.0%	4 out of 13013 genes, 0.0%	1
receptor inhibitor activity	3 out of 11902 genes, 0.0%	4 out of 13013 genes, 0.0%	1
L-phenylalanine aminotransferase activity	3 out of 11902 genes, 0.0%	4 out of 13013 genes, 0.0%	1
peptidase regulator activity	117 out of 11902 genes, 1.0%	134 out of 13013 genes, 1.0%	1
CCR chemokine receptor binding	7 out of 11902 genes, 0.1%	9 out of 13013 genes, 0.1%	1
protein kinase inhibitor activity	12 out of 11902 genes, 0.1%	15 out of 13013 genes, 0.1%	1
kinase inhibitor activity	12 out of 11902 genes, 0.1%	15 out of 13013 genes, 0.1%	1
heme-copper terminal oxidase activity	23 out of 11902 genes, 0.2%	28 out of 13013 genes, 0.2%	1
syntaxin binding	11 out of 11902 genes, 0.1%	14 out of 13013 genes, 0.1%	1
kinase regulator activity	96 out of 11902 genes, 0.8%	111 out of 13013 genes, 0.9%	1
neurotrophin receptor binding	6 out of 11902 genes, 0.1%	8 out of 13013 genes, 0.1%	1
oxidoreductase activity, acting on a sulfur group of donors, disulfide as acceptor	6 out of 11902 genes, 0.1%	8 out of 13013 genes, 0.1%	1
BH domain binding	6 out of 11902 genes, 0.1%	8 out of 13013 genes, 0.1%	1
protein phosphatase regulator activity	22 out of 11902 genes, 0.2%	27 out of 13013 genes, 0.2%	1
small conjugating protein ligase binding	126 out of 11902 genes, 1.1%	145 out of 13013 genes, 1.1%	1
enzyme inhibitor activity	159 out of 11902 genes, 1.3%	182 out of 13013 genes, 1.4%	1
RNA polymerase activity	34 out of 11902 genes, 0.3%	41 out of 13013 genes, 0.3%	1
steroid hormone receptor activity	2 out of 11902 genes, 0.0%	3 out of 13013 genes, 0.0%	1
phospholipase inhibitor activity	2 out of 11902 genes, 0.0%	3 out of 13013 genes, 0.0%	1
dopamine neurotransmitter receptor activity	2 out of 11902 genes, 0.0%	3 out of 13013 genes, 0.0%	1
protein tyrosine/serine/threonine phosphatase activity	2 out of 11902 genes, 0.0%	3 out of 13013 genes, 0.0%	1
S-acetyltransferase activity	2 out of 11902 genes, 0.0%	3 out of 13013 genes, 0.0%	1
oxidoreductase activity, acting on a sulfur group of donors, NAD(P) as acceptor	2 out of 11902 genes, 0.0%	3 out of 13013 genes, 0.0%	1
oxidoreductase activity, acting on a sulfur group of donors, quinone or similar compound as acceptor	2 out of 11902 genes, 0.0%	3 out of 13013 genes, 0.0%	1
trialkylsulfonium hydrolase activity	2 out of 11902 genes, 0.0%	3 out of 13013 genes, 0.0%	1
hydrolase activity, acting on acid carbon-carbon bonds	2 out of 11902 genes, 0.0%	3 out of 13013 genes, 0.0%	1
hydrolase activity, acting on acid carbon-carbon bonds, in ketonic substances	2 out of 11902 genes, 0.0%	3 out of 13013 genes, 0.0%	1
deoxynucleoside kinase activity	2 out of 11902 genes, 0.0%	3 out of 13013 genes, 0.0%	1
oxygen binding	2 out of 11902 genes, 0.0%	3 out of 13013 genes, 0.0%	1
steroid dehydrogenase activity, acting on the CH-CH group of donors	2 out of 11902 genes, 0.0%	3 out of 13013 genes, 0.0%	1
enone reductase activity	2 out of 11902 genes, 0.0%	3 out of 13013 genes, 0.0%	1
neuropeptide receptor binding	10 out of 11902 genes, 0.1%	13 out of 13013 genes, 0.1%	1
receptor binding	727 out of 11902 genes, 6.1%	812 out of 13013 genes, 6.2%	1
transcription factor binding	163 out of 11902 genes, 1.4%	187 out of 13013 genes, 1.4%	1
carbohydrate derivative binding	120 out of 11902 genes, 1.0%	139 out of 13013 genes, 1.1%	1
isoprenoid binding	19 out of 11902 genes, 0.2%	24 out of 13013 genes, 0.2%	1
endopeptidase regulator activity	95 out of 11902 genes, 0.8%	111 out of 13013 genes, 0.9%	1
LRR domain binding	4 out of 11902 genes, 0.0%	6 out of 13013 genes, 0.0%	1
chromatin DNA binding	4 out of 11902 genes, 0.0%	6 out of 13013 genes, 0.0%	1
sulfotransferase activity	29 out of 11902 genes, 0.2%	36 out of 13013 genes, 0.3%	1
protein kinase regulator activity	84 out of 11902 genes, 0.7%	99 out of 13013 genes, 0.8%	1
rRNA binding	12 out of 11902 genes, 0.1%	16 out of 13013 genes, 0.1%	1
glycosaminoglycan binding	105 out of 11902 genes, 0.9%	123 out of 13013 genes, 0.9%	1
protein phosphatase binding	22 out of 11902 genes, 0.2%	28 out of 13013 genes, 0.2%	1
heparan sulfate sulfotransferase activity	7 out of 11902 genes, 0.1%	10 out of 13013 genes, 0.1%	1
metal cluster binding	52 out of 11902 genes, 0.4%	63 out of 13013 genes, 0.5%	1
iron-sulfur cluster binding	45 out of 11902 genes, 0.4%	55 out of 13013 genes, 0.4%	1
bHLH transcription factor binding	3 out of 11902 genes, 0.0%	5 out of 13013 genes, 0.0%	1
poly-purine tract binding	3 out of 11902 genes, 0.0%	5 out of 13013 genes, 0.0%	1
hormone activity	14 out of 11902 genes, 0.1%	19 out of 13013 genes, 0.1%	1
pattern recognition receptor activity	5 out of 11902 genes, 0.0%	8 out of 13013 genes, 0.1%	1
protein serine/threonine kinase inhibitor activity	5 out of 11902 genes, 0.0%	8 out of 13013 genes, 0.1%	1
translation initiation factor binding	5 out of 11902 genes, 0.0%	8 out of 13013 genes, 0.1%	1
kynurenine aminotransferase activity	2 out of 11902 genes, 0.0%	4 out of 13013 genes, 0.0%	1
phospholipase A2 activity	8 out of 11902 genes, 0.1%	12 out of 13013 genes, 0.1%	1
protein serine/threonine phosphatase activity	12 out of 11902 genes, 0.1%	17 out of 13013 genes, 0.1%	1
fibroblast growth factor receptor binding	4 out of 11902 genes, 0.0%	7 out of 13013 genes, 0.1%	1
translation factor activity, nucleic acid binding	92 out of 11902 genes, 0.8%	111 out of 13013 genes, 0.9%	1
cytokine activity	28 out of 11902 genes, 0.2%	37 out of 13013 genes, 0.3%	1
snRNA binding	5 out of 11902 genes, 0.0%	9 out of 13013 genes, 0.1%	1
RNA binding	412 out of 11902 genes, 3.5%	473 out of 13013 genes, 3.6%	1
structure-specific DNA binding	115 out of 11902 genes, 1.0%	139 out of 13013 genes, 1.1%	1
oxidoreductase activity, acting on NAD(P)H, heme protein as acceptor	2 out of 11902 genes, 0.0%	5 out of 13013 genes, 0.0%	1
binding	9290 out of 11902 genes, 78.1%	10210 out of 13013 genes, 78.5%	1
protein dimerization activity	316 out of 11902 genes, 2.7%	369 out of 13013 genes, 2.8%	1
oxidoreductase activity, acting on NAD(P)H	51 out of 11902 genes, 0.4%	67 out of 13013 genes, 0.5%	1
oxidoreductase activity, acting on NAD(P)H, quinone or similar compound as acceptor	25 out of 11902 genes, 0.2%	36 out of 13013 genes, 0.3%	1
nucleic acid binding transcription factor activity	614 out of 11902 genes, 5.2%	705 out of 13013 genes, 5.4%	1
protein binding	3854 out of 11902 genes, 32.4%	4282 out of 13013 genes, 32.9%	1
NADH dehydrogenase activity	19 out of 11902 genes, 0.2%	30 out of 13013 genes, 0.2%	1
NADH dehydrogenase (quinone) activity	19 out of 11902 genes, 0.2%	30 out of 13013 genes, 0.2%	1
DNA binding	649 out of 11902 genes, 5.5%	749 out of 13013 genes, 5.8%	1
structural molecule activity	436 out of 11902 genes, 3.7%	517 out of 13013 genes, 4.0%	1
nucleic acid binding	2105 out of 11902 genes, 17.7%	2391 out of 13013 genes, 18.4%	1
biological process
Gene Ontology term	Cluster frequency	Genome frequency of use	Corrected P-value
biological adhesion	572 out of 11969 genes, 4.8%	597 out of 13113 genes, 4.6%	0.03414
lipid metabolic process	796 out of 11969 genes, 6.7%	837 out of 13113 genes, 6.4%	0.03899
sensory perception of smell	200 out of 11969 genes, 1.7%	203 out of 13113 genes, 1.5%	0.04656
protein modification process	1698 out of 11969 genes, 14.2%	1810 out of 13113 genes, 13.8%	0.04675
organic anion transport	199 out of 11969 genes, 1.7%	202 out of 13113 genes, 1.5%	0.05036
macromolecule modification	1774 out of 11969 genes, 14.8%	1893 out of 13113 genes, 14.4%	0.06242
anion transport	272 out of 11969 genes, 2.3%	279 out of 13113 genes, 2.1%	0.07289
cellular protein modification process	1667 out of 11969 genes, 13.9%	1778 out of 13113 genes, 13.6%	0.08658
ion transport	738 out of 11969 genes, 6.2%	777 out of 13113 genes, 5.9%	0.15322
phosphorus metabolic process	1368 out of 11969 genes, 11.4%	1457 out of 13113 genes, 11.1%	0.23292
cellular lipid metabolic process	571 out of 11969 genes, 4.8%	599 out of 13113 genes, 4.6%	0.30679
membrane lipid metabolic process	128 out of 11969 genes, 1.1%	129 out of 13113 genes, 1.0%	0.39988
phosphate-containing compound metabolic process	1326 out of 11969 genes, 11.1%	1414 out of 13113 genes, 10.8%	0.6133
cell communication	3643 out of 11969 genes, 30.4%	3933 out of 13113 genes, 30.0%	0.64899
cell adhesion	364 out of 11969 genes, 3.0%	379 out of 13113 genes, 2.9%	0.78124
signaling	3296 out of 11969 genes, 27.5%	3557 out of 13113 genes, 27.1%	1
single organism signaling	3296 out of 11969 genes, 27.5%	3557 out of 13113 genes, 27.1%	1
sensory perception of chemical stimulus	262 out of 11969 genes, 2.2%	271 out of 13113 genes, 2.1%	1
sphingolipid metabolic process	85 out of 11969 genes, 0.7%	85 out of 13113 genes, 0.6%	1
organic acid transport	151 out of 11969 genes, 1.3%	154 out of 13113 genes, 1.2%	1
carboxylic acid transport	151 out of 11969 genes, 1.3%	154 out of 13113 genes, 1.2%	1
neurological system process	884 out of 11969 genes, 7.4%	940 out of 13113 genes, 7.2%	1
carbohydrate metabolic process	466 out of 11969 genes, 3.9%	491 out of 13113 genes, 3.7%	1
cation transport	462 out of 11969 genes, 3.9%	487 out of 13113 genes, 3.7%	1
amino acid transport	70 out of 11969 genes, 0.6%	70 out of 13113 genes, 0.5%	1
sterol metabolic process	92 out of 11969 genes, 0.8%	93 out of 13113 genes, 0.7%	1
metal ion transport	373 out of 11969 genes, 3.1%	392 out of 13113 genes, 3.0%	1
organic acid catabolic process	108 out of 11969 genes, 0.9%	110 out of 13113 genes, 0.8%	1
cell-cell adhesion	193 out of 11969 genes, 1.6%	200 out of 13113 genes, 1.5%	1
lipid biosynthetic process	222 out of 11969 genes, 1.9%	231 out of 13113 genes, 1.8%	1
protein acylation	106 out of 11969 genes, 0.9%	108 out of 13113 genes, 0.8%	1
carboxylic acid catabolic process	106 out of 11969 genes, 0.9%	108 out of 13113 genes, 0.8%	1
small molecule metabolic process	1393 out of 11969 genes, 11.6%	1496 out of 13113 genes, 11.4%	1
system process	1204 out of 11969 genes, 10.1%	1291 out of 13113 genes, 9.8%	1
peptidyl-lysine acetylation	84 out of 11969 genes, 0.7%	85 out of 13113 genes, 0.6%	1
single-organism metabolic process	2254 out of 11969 genes, 18.8%	2433 out of 13113 genes, 18.6%	1
internal protein amino acid acetylation	82 out of 11969 genes, 0.7%	83 out of 13113 genes, 0.6%	1
histone acetylation	82 out of 11969 genes, 0.7%	83 out of 13113 genes, 0.6%	1
internal peptidyl-lysine acetylation	82 out of 11969 genes, 0.7%	83 out of 13113 genes, 0.6%	1
alcohol metabolic process	215 out of 11969 genes, 1.8%	224 out of 13113 genes, 1.7%	1
covalent chromatin modification	214 out of 11969 genes, 1.8%	223 out of 13113 genes, 1.7%	1
protein acetylation	100 out of 11969 genes, 0.8%	102 out of 13113 genes, 0.8%	1
histone modification	213 out of 11969 genes, 1.8%	222 out of 13113 genes, 1.7%	1
signal transduction	2982 out of 11969 genes, 24.9%	3228 out of 13113 genes, 24.6%	1
organic acid metabolic process	644 out of 11969 genes, 5.4%	686 out of 13113 genes, 5.2%	1
acyl-CoA metabolic process	55 out of 11969 genes, 0.5%	55 out of 13113 genes, 0.4%	1
thioester metabolic process	55 out of 11969 genes, 0.5%	55 out of 13113 genes, 0.4%	1
cell surface receptor signaling pathway	1868 out of 11969 genes, 15.6%	2015 out of 13113 genes, 15.4%	1
cellular response to stimulus	3404 out of 11969 genes, 28.4%	3690 out of 13113 genes, 28.1%	1
single-organism carbohydrate metabolic process	410 out of 11969 genes, 3.4%	434 out of 13113 genes, 3.3%	1
sensory perception	536 out of 11969 genes, 4.5%	570 out of 13113 genes, 4.3%	1
glycerophospholipid biosynthetic process	74 out of 11969 genes, 0.6%	75 out of 13113 genes, 0.6%	1
oxoacid metabolic process	632 out of 11969 genes, 5.3%	674 out of 13113 genes, 5.1%	1
dicarboxylic acid transport	50 out of 11969 genes, 0.4%	50 out of 13113 genes, 0.4%	1
cellular lipid catabolic process	70 out of 11969 genes, 0.6%	71 out of 13113 genes, 0.5%	1
peptidyl-lysine modification	105 out of 11969 genes, 0.9%	108 out of 13113 genes, 0.8%	1
carboxylic acid metabolic process	621 out of 11969 genes, 5.2%	663 out of 13113 genes, 5.1%	1
glycolipid metabolic process	69 out of 11969 genes, 0.6%	70 out of 13113 genes, 0.5%	1
dephosphorylation	87 out of 11969 genes, 0.7%	89 out of 13113 genes, 0.7%	1
fatty acid metabolic process	194 out of 11969 genes, 1.6%	203 out of 13113 genes, 1.5%	1
organophosphate biosynthetic process	249 out of 11969 genes, 2.1%	262 out of 13113 genes, 2.0%	1
glycerolipid metabolic process	221 out of 11969 genes, 1.8%	232 out of 13113 genes, 1.8%	1
phospholipid metabolic process	205 out of 11969 genes, 1.7%	215 out of 13113 genes, 1.6%	1
glycosylation	162 out of 11969 genes, 1.4%	169 out of 13113 genes, 1.3%	1
protein complex subunit organization	586 out of 11969 genes, 4.9%	626 out of 13113 genes, 4.8%	1
cellular response to cytokine stimulus	116 out of 11969 genes, 1.0%	120 out of 13113 genes, 0.9%	1
cytokinesis	44 out of 11969 genes, 0.4%	44 out of 13113 genes, 0.3%	1
protein deacylation	44 out of 11969 genes, 0.4%	44 out of 13113 genes, 0.3%	1
organonitrogen compound metabolic process	1090 out of 11969 genes, 9.1%	1173 out of 13113 genes, 8.9%	1
ceramide metabolic process	43 out of 11969 genes, 0.4%	43 out of 13113 genes, 0.3%	1
cardiac muscle tissue development	43 out of 11969 genes, 0.4%	43 out of 13113 genes, 0.3%	1
protein glycosylation	158 out of 11969 genes, 1.3%	165 out of 13113 genes, 1.3%	1
macromolecule glycosylation	158 out of 11969 genes, 1.3%	165 out of 13113 genes, 1.3%	1
hemostasis	331 out of 11969 genes, 2.8%	351 out of 13113 genes, 2.7%	1
regulation of cell growth	42 out of 11969 genes, 0.4%	42 out of 13113 genes, 0.3%	1
lipid catabolic process	80 out of 11969 genes, 0.7%	82 out of 13113 genes, 0.6%	1
carbohydrate derivative biosynthetic process	381 out of 11969 genes, 3.2%	405 out of 13113 genes, 3.1%	1
cytokine-mediated signaling pathway	111 out of 11969 genes, 0.9%	115 out of 13113 genes, 0.9%	1
amino acid activation	41 out of 11969 genes, 0.3%	41 out of 13113 genes, 0.3%	1
tRNA aminoacylation	41 out of 11969 genes, 0.3%	41 out of 13113 genes, 0.3%	1
regulation of growth	94 out of 11969 genes, 0.8%	97 out of 13113 genes, 0.7%	1
protein deacetylation	40 out of 11969 genes, 0.3%	40 out of 13113 genes, 0.3%	1
fatty acid catabolic process	60 out of 11969 genes, 0.5%	61 out of 13113 genes, 0.5%	1
monocarboxylic acid catabolic process	60 out of 11969 genes, 0.5%	61 out of 13113 genes, 0.5%	1
lipid localization	153 out of 11969 genes, 1.3%	160 out of 13113 genes, 1.2%	1
phospholipid biosynthetic process	77 out of 11969 genes, 0.6%	79 out of 13113 genes, 0.6%	1
glycerolipid biosynthetic process	77 out of 11969 genes, 0.6%	79 out of 13113 genes, 0.6%	1
regulation of systemic arterial blood pressure	59 out of 11969 genes, 0.5%	60 out of 13113 genes, 0.5%	1
membrane protein proteolysis	39 out of 11969 genes, 0.3%	39 out of 13113 genes, 0.3%	1
protein dephosphorylation	76 out of 11969 genes, 0.6%	78 out of 13113 genes, 0.6%	1
regulation of catabolic process	323 out of 11969 genes, 2.7%	343 out of 13113 genes, 2.6%	1
carbohydrate transport	58 out of 11969 genes, 0.5%	59 out of 13113 genes, 0.4%	1
positive regulation of multicellular organismal process	178 out of 11969 genes, 1.5%	187 out of 13113 genes, 1.4%	1
tRNA aminoacylation for protein translation	38 out of 11969 genes, 0.3%	38 out of 13113 genes, 0.3%	1
carbohydrate derivative metabolic process	820 out of 11969 genes, 6.9%	882 out of 13113 genes, 6.7%	1
steroid metabolic process	175 out of 11969 genes, 1.5%	184 out of 13113 genes, 1.4%	1
regulation of action potential	89 out of 11969 genes, 0.7%	92 out of 13113 genes, 0.7%	1
regulation of lipid metabolic process	89 out of 11969 genes, 0.7%	92 out of 13113 genes, 0.7%	1
peptidyl-amino acid modification	228 out of 11969 genes, 1.9%	241 out of 13113 genes, 1.8%	1
cyclic nucleotide metabolic process	56 out of 11969 genes, 0.5%	57 out of 13113 genes, 0.4%	1
glycerophospholipid metabolic process	161 out of 11969 genes, 1.3%	169 out of 13113 genes, 1.3%	1
phosphorylation	316 out of 11969 genes, 2.6%	336 out of 13113 genes, 2.6%	1
sterol transport	36 out of 11969 genes, 0.3%	36 out of 13113 genes, 0.3%	1
small molecule biosynthetic process	146 out of 11969 genes, 1.2%	153 out of 13113 genes, 1.2%	1
single-organism biosynthetic process	146 out of 11969 genes, 1.2%	153 out of 13113 genes, 1.2%	1
regulation of body fluid levels	388 out of 11969 genes, 3.2%	414 out of 13113 genes, 3.2%	1
protein phosphorylation	276 out of 11969 genes, 2.3%	293 out of 13113 genes, 2.2%	1
nitric oxide biosynthetic process	35 out of 11969 genes, 0.3%	35 out of 13113 genes, 0.3%	1
fluid transport	35 out of 11969 genes, 0.3%	35 out of 13113 genes, 0.3%	1
nitric oxide metabolic process	35 out of 11969 genes, 0.3%	35 out of 13113 genes, 0.3%	1
small molecule catabolic process	116 out of 11969 genes, 1.0%	121 out of 13113 genes, 0.9%	1
single-organism catabolic process	116 out of 11969 genes, 1.0%	121 out of 13113 genes, 0.9%	1
ribose phosphate biosynthetic process	130 out of 11969 genes, 1.1%	136 out of 13113 genes, 1.0%	1
protein complex assembly	459 out of 11969 genes, 3.8%	491 out of 13113 genes, 3.7%	1
protein complex biogenesis	459 out of 11969 genes, 3.8%	491 out of 13113 genes, 3.7%	1
regulation of response to stress	210 out of 11969 genes, 1.8%	222 out of 13113 genes, 1.7%	1
multicellular organismal signaling	274 out of 11969 genes, 2.3%	291 out of 13113 genes, 2.2%	1
reactive oxygen species metabolic process	70 out of 11969 genes, 0.6%	72 out of 13113 genes, 0.5%	1
transmission of nerve impulse	261 out of 11969 genes, 2.2%	277 out of 13113 genes, 2.1%	1
ribonucleotide biosynthetic process	129 out of 11969 genes, 1.1%	135 out of 13113 genes, 1.0%	1
insulin secretion	53 out of 11969 genes, 0.4%	54 out of 13113 genes, 0.4%	1
extracellular structure organization	128 out of 11969 genes, 1.1%	134 out of 13113 genes, 1.0%	1
cellular component assembly involved in morphogenesis	99 out of 11969 genes, 0.8%	103 out of 13113 genes, 0.8%	1
positive regulation of growth	33 out of 11969 genes, 0.3%	33 out of 13113 genes, 0.3%	1
gastrulation	68 out of 11969 genes, 0.6%	70 out of 13113 genes, 0.5%	1
regulation of protein localization	83 out of 11969 genes, 0.7%	86 out of 13113 genes, 0.7%	1
renal system process	51 out of 11969 genes, 0.4%	52 out of 13113 genes, 0.4%	1
ensheathment of neurons	51 out of 11969 genes, 0.4%	52 out of 13113 genes, 0.4%	1
regulation of action potential in neuron	51 out of 11969 genes, 0.4%	52 out of 13113 genes, 0.4%	1
cellular response to topologically incorrect protein	51 out of 11969 genes, 0.4%	52 out of 13113 genes, 0.4%	1
organic acid biosynthetic process	97 out of 11969 genes, 0.8%	101 out of 13113 genes, 0.8%	1
carboxylic acid biosynthetic process	97 out of 11969 genes, 0.8%	101 out of 13113 genes, 0.8%	1
response to osmotic stress	32 out of 11969 genes, 0.3%	32 out of 13113 genes, 0.2%	1
organic hydroxy compound metabolic process	255 out of 11969 genes, 2.1%	271 out of 13113 genes, 2.1%	1
response to unfolded protein	50 out of 11969 genes, 0.4%	51 out of 13113 genes, 0.4%	1
monosaccharide transport	50 out of 11969 genes, 0.4%	51 out of 13113 genes, 0.4%	1
cardiocyte differentiation	50 out of 11969 genes, 0.4%	51 out of 13113 genes, 0.4%	1
cAMP metabolic process	50 out of 11969 genes, 0.4%	51 out of 13113 genes, 0.4%	1
response to cytokine stimulus	254 out of 11969 genes, 2.1%	270 out of 13113 genes, 2.1%	1
organophosphate metabolic process	740 out of 11969 genes, 6.2%	797 out of 13113 genes, 6.1%	1
regulation of cell adhesion	110 out of 11969 genes, 0.9%	115 out of 13113 genes, 0.9%	1
regulation of immune response	241 out of 11969 genes, 2.0%	256 out of 13113 genes, 2.0%	1
chemical homeostasis	657 out of 11969 genes, 5.5%	707 out of 13113 genes, 5.4%	1
axon ensheathment	49 out of 11969 genes, 0.4%	50 out of 13113 genes, 0.4%	1
regulation of neurotransmitter levels	109 out of 11969 genes, 0.9%	114 out of 13113 genes, 0.9%	1
cellular component assembly	840 out of 11969 genes, 7.0%	906 out of 13113 genes, 6.9%	1
regulation of cell-substrate adhesion	65 out of 11969 genes, 0.5%	67 out of 13113 genes, 0.5%	1
organonitrogen compound biosynthetic process	289 out of 11969 genes, 2.4%	308 out of 13113 genes, 2.3%	1
regulation of protein transport	80 out of 11969 genes, 0.7%	83 out of 13113 genes, 0.6%	1
regulation of establishment of protein localization	80 out of 11969 genes, 0.7%	83 out of 13113 genes, 0.6%	1
purine-containing compound biosynthetic process	122 out of 11969 genes, 1.0%	128 out of 13113 genes, 1.0%	1
regulation of systemic arterial blood pressure mediated by a chemical signal	30 out of 11969 genes, 0.3%	30 out of 13113 genes, 0.2%	1
cholesterol transport	30 out of 11969 genes, 0.3%	30 out of 13113 genes, 0.2%	1
inner ear development	30 out of 11969 genes, 0.3%	30 out of 13113 genes, 0.2%	1
protein activation cascade	30 out of 11969 genes, 0.3%	30 out of 13113 genes, 0.2%	1
cholesterol metabolic process	48 out of 11969 genes, 0.4%	49 out of 13113 genes, 0.4%	1
hexose transport	48 out of 11969 genes, 0.4%	49 out of 13113 genes, 0.4%	1
nucleotide biosynthetic process	161 out of 11969 genes, 1.3%	170 out of 13113 genes, 1.3%	1
leukocyte mediated immunity	78 out of 11969 genes, 0.7%	81 out of 13113 genes, 0.6%	1
purine nucleotide biosynthetic process	120 out of 11969 genes, 1.0%	126 out of 13113 genes, 1.0%	1
purine ribonucleotide biosynthetic process	120 out of 11969 genes, 1.0%	126 out of 13113 genes, 1.0%	1
regulation of response to biotic stimulus	47 out of 11969 genes, 0.4%	48 out of 13113 genes, 0.4%	1
endoplasmic reticulum unfolded protein response	47 out of 11969 genes, 0.4%	48 out of 13113 genes, 0.4%	1
cellular response to unfolded protein	47 out of 11969 genes, 0.4%	48 out of 13113 genes, 0.4%	1
amino sugar metabolic process	29 out of 11969 genes, 0.2%	29 out of 13113 genes, 0.2%	1
transcription from RNA polymerase I promoter	29 out of 11969 genes, 0.2%	29 out of 13113 genes, 0.2%	1
fatty acid beta-oxidation	29 out of 11969 genes, 0.2%	29 out of 13113 genes, 0.2%	1
cellular component morphogenesis	461 out of 11969 genes, 3.9%	495 out of 13113 genes, 3.8%	1
chromatin modification	270 out of 11969 genes, 2.3%	288 out of 13113 genes, 2.2%	1
cellular amino acid metabolic process	318 out of 11969 genes, 2.7%	340 out of 13113 genes, 2.6%	1
DNA alkylation	28 out of 11969 genes, 0.2%	28 out of 13113 genes, 0.2%	1
monocarboxylic acid biosynthetic process	61 out of 11969 genes, 0.5%	63 out of 13113 genes, 0.5%	1
protein oligomerization	231 out of 11969 genes, 1.9%	246 out of 13113 genes, 1.9%	1
regulation of lipase activity	75 out of 11969 genes, 0.6%	78 out of 13113 genes, 0.6%	1
nucleoside phosphate biosynthetic process	168 out of 11969 genes, 1.4%	178 out of 13113 genes, 1.4%	1
negative regulation of immune system process	60 out of 11969 genes, 0.5%	62 out of 13113 genes, 0.5%	1
monosaccharide metabolic process	218 out of 11969 genes, 1.8%	232 out of 13113 genes, 1.8%	1
nitrogen compound transport	315 out of 11969 genes, 2.6%	337 out of 13113 genes, 2.6%	1
acetyl-CoA metabolic process	27 out of 11969 genes, 0.2%	27 out of 13113 genes, 0.2%	1
glycosphingolipid metabolic process	27 out of 11969 genes, 0.2%	27 out of 13113 genes, 0.2%	1
response to temperature stimulus	27 out of 11969 genes, 0.2%	27 out of 13113 genes, 0.2%	1
hydrogen peroxide metabolic process	27 out of 11969 genes, 0.2%	27 out of 13113 genes, 0.2%	1
regulation of lipid biosynthetic process	27 out of 11969 genes, 0.2%	27 out of 13113 genes, 0.2%	1
cellular amino acid catabolic process	44 out of 11969 genes, 0.4%	45 out of 13113 genes, 0.3%	1
sensory perception of light stimulus	141 out of 11969 genes, 1.2%	149 out of 13113 genes, 1.1%	1
cell-substrate adhesion	59 out of 11969 genes, 0.5%	61 out of 13113 genes, 0.5%	1
protein modification by small protein removal	59 out of 11969 genes, 0.5%	61 out of 13113 genes, 0.5%	1
histone deacetylation	26 out of 11969 genes, 0.2%	26 out of 13113 genes, 0.2%	1
response to fatty acid	26 out of 11969 genes, 0.2%	26 out of 13113 genes, 0.2%	1
formation of primary germ layer	43 out of 11969 genes, 0.4%	44 out of 13113 genes, 0.3%	1
positive regulation of phospholipase C activity	43 out of 11969 genes, 0.4%	44 out of 13113 genes, 0.3%	1
regulation of phospholipase C activity	43 out of 11969 genes, 0.4%	44 out of 13113 genes, 0.3%	1
inorganic anion transport	72 out of 11969 genes, 0.6%	75 out of 13113 genes, 0.6%	1
glycoprotein biosynthetic process	176 out of 11969 genes, 1.5%	187 out of 13113 genes, 1.4%	1
DNA modification	42 out of 11969 genes, 0.4%	43 out of 13113 genes, 0.3%	1
cardiac muscle cell differentiation	25 out of 11969 genes, 0.2%	25 out of 13113 genes, 0.2%	1
Golgi vesicle transport	85 out of 11969 genes, 0.7%	89 out of 13113 genes, 0.7%	1
lymphocyte mediated immunity	71 out of 11969 genes, 0.6%	74 out of 13113 genes, 0.6%	1
intracellular steroid hormone receptor signaling pathway	98 out of 11969 genes, 0.8%	103 out of 13113 genes, 0.8%	1
glycoprotein metabolic process	199 out of 11969 genes, 1.7%	212 out of 13113 genes, 1.6%	1
DNA integrity checkpoint	41 out of 11969 genes, 0.3%	42 out of 13113 genes, 0.3%	1
cell division	56 out of 11969 genes, 0.5%	58 out of 13113 genes, 0.4%	1
cell junction organization	136 out of 11969 genes, 1.1%	144 out of 13113 genes, 1.1%	1
regulation of purine nucleotide metabolic process	234 out of 11969 genes, 2.0%	250 out of 13113 genes, 1.9%	1
positive regulation of cell growth	24 out of 11969 genes, 0.2%	24 out of 13113 genes, 0.2%	1
cellular component biogenesis	974 out of 11969 genes, 8.1%	1055 out of 13113 genes, 8.0%	1
small GTPase mediated signal transduction	245 out of 11969 genes, 2.0%	262 out of 13113 genes, 2.0%	1
humoral immune response	40 out of 11969 genes, 0.3%	41 out of 13113 genes, 0.3%	1
adult behavior	40 out of 11969 genes, 0.3%	41 out of 13113 genes, 0.3%	1
positive regulation of secretion	40 out of 11969 genes, 0.3%	41 out of 13113 genes, 0.3%	1
positive regulation of cytokine production	147 out of 11969 genes, 1.2%	156 out of 13113 genes, 1.2%	1
monocarboxylic acid metabolic process	268 out of 11969 genes, 2.2%	287 out of 13113 genes, 2.2%	1
regulation of biological quality	1630 out of 11969 genes, 13.6%	1771 out of 13113 genes, 13.5%	1
protein N-linked glycosylation	82 out of 11969 genes, 0.7%	86 out of 13113 genes, 0.7%	1
non-recombinational repair	23 out of 11969 genes, 0.2%	23 out of 13113 genes, 0.2%	1
humoral immune response mediated by circulating immunoglobulin	23 out of 11969 genes, 0.2%	23 out of 13113 genes, 0.2%	1
negative regulation of leukocyte activation	23 out of 11969 genes, 0.2%	23 out of 13113 genes, 0.2%	1
peripheral nervous system development	23 out of 11969 genes, 0.2%	23 out of 13113 genes, 0.2%	1
serine family amino acid metabolic process	23 out of 11969 genes, 0.2%	23 out of 13113 genes, 0.2%	1
lipid storage	23 out of 11969 genes, 0.2%	23 out of 13113 genes, 0.2%	1
positive regulation of transporter activity	23 out of 11969 genes, 0.2%	23 out of 13113 genes, 0.2%	1
regulation of I-kappaB kinase/NF-kappaB cascade	23 out of 11969 genes, 0.2%	23 out of 13113 genes, 0.2%	1
negative regulation of cell activation	23 out of 11969 genes, 0.2%	23 out of 13113 genes, 0.2%	1
inner ear receptor cell differentiation	23 out of 11969 genes, 0.2%	23 out of 13113 genes, 0.2%	1
ER-nucleus signaling pathway	68 out of 11969 genes, 0.6%	71 out of 13113 genes, 0.5%	1
nucleobase metabolic process	54 out of 11969 genes, 0.5%	56 out of 13113 genes, 0.4%	1
response to drug	54 out of 11969 genes, 0.5%	56 out of 13113 genes, 0.4%	1
positive regulation of immune response	207 out of 11969 genes, 1.7%	221 out of 13113 genes, 1.7%	1
regulation of defense response	158 out of 11969 genes, 1.3%	168 out of 13113 genes, 1.3%	1
protein O-linked glycosylation	39 out of 11969 genes, 0.3%	40 out of 13113 genes, 0.3%	1
adenylate cyclase-modulating G-protein coupled receptor signaling pathway	67 out of 11969 genes, 0.6%	70 out of 13113 genes, 0.5%	1
regulation of intracellular protein transport	67 out of 11969 genes, 0.6%	70 out of 13113 genes, 0.5%	1
fatty acid biosynthetic process	53 out of 11969 genes, 0.4%	55 out of 13113 genes, 0.4%	1
organic hydroxy compound transport	53 out of 11969 genes, 0.4%	55 out of 13113 genes, 0.4%	1
regulation of protein import into nucleus	53 out of 11969 genes, 0.4%	55 out of 13113 genes, 0.4%	1
regulation of nucleocytoplasmic transport	53 out of 11969 genes, 0.4%	55 out of 13113 genes, 0.4%	1
regulation of protein localization to nucleus	53 out of 11969 genes, 0.4%	55 out of 13113 genes, 0.4%	1
DNA geometric change	22 out of 11969 genes, 0.2%	22 out of 13113 genes, 0.2%	1
fatty-acyl-CoA metabolic process	22 out of 11969 genes, 0.2%	22 out of 13113 genes, 0.2%	1
regulation of NF-kappaB import into nucleus	22 out of 11969 genes, 0.2%	22 out of 13113 genes, 0.2%	1
DNA methylation or demethylation	22 out of 11969 genes, 0.2%	22 out of 13113 genes, 0.2%	1
response to retinoic acid	38 out of 11969 genes, 0.3%	39 out of 13113 genes, 0.3%	1
biological regulation	5398 out of 11969 genes, 45.1%	5894 out of 13113 genes, 44.9%	1
cellular process	10192 out of 11969 genes, 85.2%	11152 out of 13113 genes, 85.0%	1
membrane budding	37 out of 11969 genes, 0.3%	38 out of 13113 genes, 0.3%	1
regulation of defense response to virus	37 out of 11969 genes, 0.3%	38 out of 13113 genes, 0.3%	1
regulation of plasma lipoprotein particle levels	37 out of 11969 genes, 0.3%	38 out of 13113 genes, 0.3%	1
response to carbohydrate stimulus	65 out of 11969 genes, 0.5%	68 out of 13113 genes, 0.5%	1
positive regulation of nitrogen compound metabolic process	65 out of 11969 genes, 0.5%	68 out of 13113 genes, 0.5%	1
cell-cell junction organization	78 out of 11969 genes, 0.7%	82 out of 13113 genes, 0.6%	1
regulation of systemic arterial blood pressure by hormone	21 out of 11969 genes, 0.2%	21 out of 13113 genes, 0.2%	1
protein monoubiquitination	21 out of 11969 genes, 0.2%	21 out of 13113 genes, 0.2%	1
phosphatidylinositol biosynthetic process	21 out of 11969 genes, 0.2%	21 out of 13113 genes, 0.2%	1
superoxide metabolic process	21 out of 11969 genes, 0.2%	21 out of 13113 genes, 0.2%	1
response to heat	21 out of 11969 genes, 0.2%	21 out of 13113 genes, 0.2%	1
phospholipid transport	21 out of 11969 genes, 0.2%	21 out of 13113 genes, 0.2%	1
intracellular estrogen receptor signaling pathway	21 out of 11969 genes, 0.2%	21 out of 13113 genes, 0.2%	1
tyrosine phosphorylation of Stat3 protein	21 out of 11969 genes, 0.2%	21 out of 13113 genes, 0.2%	1
positive regulation of protein transport	21 out of 11969 genes, 0.2%	21 out of 13113 genes, 0.2%	1
glucosamine-containing compound metabolic process	21 out of 11969 genes, 0.2%	21 out of 13113 genes, 0.2%	1
alpha-amino acid catabolic process	21 out of 11969 genes, 0.2%	21 out of 13113 genes, 0.2%	1
protein lipidation	51 out of 11969 genes, 0.4%	53 out of 13113 genes, 0.4%	1
negative regulation of intracellular protein kinase cascade	51 out of 11969 genes, 0.4%	53 out of 13113 genes, 0.4%	1
lipoprotein biosynthetic process	51 out of 11969 genes, 0.4%	53 out of 13113 genes, 0.4%	1
macromolecular complex assembly	613 out of 11969 genes, 5.1%	663 out of 13113 genes, 5.1%	1
regulation of nucleotide metabolic process	236 out of 11969 genes, 2.0%	253 out of 13113 genes, 1.9%	1
lipid transport	103 out of 11969 genes, 0.9%	109 out of 13113 genes, 0.8%	1
regulation of nucleoside metabolic process	188 out of 11969 genes, 1.6%	201 out of 13113 genes, 1.5%	1
regulation of cellular catabolic process	247 out of 11969 genes, 2.1%	265 out of 13113 genes, 2.0%	1
epithelial to mesenchymal transition	36 out of 11969 genes, 0.3%	37 out of 13113 genes, 0.3%	1
sodium ion transport	36 out of 11969 genes, 0.3%	37 out of 13113 genes, 0.3%	1
B cell mediated immunity	50 out of 11969 genes, 0.4%	52 out of 13113 genes, 0.4%	1
response to extracellular stimulus	127 out of 11969 genes, 1.1%	135 out of 13113 genes, 1.0%	1
cell morphogenesis	339 out of 11969 genes, 2.8%	365 out of 13113 genes, 2.8%	1
amide transport	102 out of 11969 genes, 0.9%	108 out of 13113 genes, 0.8%	1
regulation of translation	20 out of 11969 genes, 0.2%	20 out of 13113 genes, 0.2%	1
regulation of cellular ketone metabolic process	20 out of 11969 genes, 0.2%	20 out of 13113 genes, 0.2%	1
negative regulation of cell projection organization	20 out of 11969 genes, 0.2%	20 out of 13113 genes, 0.2%	1
neurotransmitter metabolic process	20 out of 11969 genes, 0.2%	20 out of 13113 genes, 0.2%	1
myelination	20 out of 11969 genes, 0.2%	20 out of 13113 genes, 0.2%	1
histone H4 acetylation	20 out of 11969 genes, 0.2%	20 out of 13113 genes, 0.2%	1
positive regulation of cell differentiation	101 out of 11969 genes, 0.8%	107 out of 13113 genes, 0.8%	1
regulation of GTP catabolic process	162 out of 11969 genes, 1.4%	173 out of 13113 genes, 1.3%	1
DNA damage checkpoint	35 out of 11969 genes, 0.3%	36 out of 13113 genes, 0.3%	1
negative regulation of catabolic process	49 out of 11969 genes, 0.4%	51 out of 13113 genes, 0.4%	1
response to nutrient levels	113 out of 11969 genes, 0.9%	120 out of 13113 genes, 0.9%	1
hexose metabolic process	197 out of 11969 genes, 1.6%	211 out of 13113 genes, 1.6%	1
regulation of nucleotide catabolic process	185 out of 11969 genes, 1.5%	198 out of 13113 genes, 1.5%	1
regulation of purine nucleotide catabolic process	185 out of 11969 genes, 1.5%	198 out of 13113 genes, 1.5%	1
steroid biosynthetic process	75 out of 11969 genes, 0.6%	79 out of 13113 genes, 0.6%	1
chromosome segregation	75 out of 11969 genes, 0.6%	79 out of 13113 genes, 0.6%	1
positive regulation of nucleobase-containing compound metabolic process	62 out of 11969 genes, 0.5%	65 out of 13113 genes, 0.5%	1
ribose phosphate metabolic process	415 out of 11969 genes, 3.5%	448 out of 13113 genes, 3.4%	1
purine nucleobase metabolic process	19 out of 11969 genes, 0.2%	19 out of 13113 genes, 0.1%	1
complement activation	19 out of 11969 genes, 0.2%	19 out of 13113 genes, 0.1%	1
Schwann cell differentiation	19 out of 11969 genes, 0.2%	19 out of 13113 genes, 0.1%	1
regulation of histone methylation	19 out of 11969 genes, 0.2%	19 out of 13113 genes, 0.1%	1
positive regulation of ion transmembrane transporter activity	19 out of 11969 genes, 0.2%	19 out of 13113 genes, 0.1%	1
plasma lipoprotein particle clearance	19 out of 11969 genes, 0.2%	19 out of 13113 genes, 0.1%	1
cell cycle phase transition	242 out of 11969 genes, 2.0%	260 out of 13113 genes, 2.0%	1
mitotic cell cycle phase transition	242 out of 11969 genes, 2.0%	260 out of 13113 genes, 2.0%	1
cyclic nucleotide biosynthetic process	34 out of 11969 genes, 0.3%	35 out of 13113 genes, 0.3%	1
biomineral tissue development	34 out of 11969 genes, 0.3%	35 out of 13113 genes, 0.3%	1
cyclic purine nucleotide metabolic process	34 out of 11969 genes, 0.3%	35 out of 13113 genes, 0.3%	1
regulation of phospholipase activity	61 out of 11969 genes, 0.5%	64 out of 13113 genes, 0.5%	1
ribonucleotide metabolic process	412 out of 11969 genes, 3.4%	445 out of 13113 genes, 3.4%	1
peptide hormone secretion	86 out of 11969 genes, 0.7%	91 out of 13113 genes, 0.7%	1
peptide transport	98 out of 11969 genes, 0.8%	104 out of 13113 genes, 0.8%	1
positive regulation of catabolic process	73 out of 11969 genes, 0.6%	77 out of 13113 genes, 0.6%	1
cell projection assembly	73 out of 11969 genes, 0.6%	77 out of 13113 genes, 0.6%	1
monosaccharide catabolic process	73 out of 11969 genes, 0.6%	77 out of 13113 genes, 0.6%	1
regulation of cellular localization	205 out of 11969 genes, 1.7%	220 out of 13113 genes, 1.7%	1
vesicle-mediated transport	578 out of 11969 genes, 4.8%	626 out of 13113 genes, 4.8%	1
activation of immune response	193 out of 11969 genes, 1.6%	207 out of 13113 genes, 1.6%	1
nucleoside monophosphate biosynthetic process	33 out of 11969 genes, 0.3%	34 out of 13113 genes, 0.3%	1
detection of chemical stimulus	33 out of 11969 genes, 0.3%	34 out of 13113 genes, 0.3%	1
nerve development	33 out of 11969 genes, 0.3%	34 out of 13113 genes, 0.3%	1
cellular response to oxidative stress	33 out of 11969 genes, 0.3%	34 out of 13113 genes, 0.3%	1
response to dsRNA	33 out of 11969 genes, 0.3%	34 out of 13113 genes, 0.3%	1
regulation of wound healing	33 out of 11969 genes, 0.3%	34 out of 13113 genes, 0.3%	1
protein metabolic process	2863 out of 11969 genes, 23.9%	3123 out of 13113 genes, 23.8%	1
neurological system process involved in regulation of systemic arterial blood pressure	18 out of 11969 genes, 0.2%	18 out of 13113 genes, 0.1%	1
pyruvate metabolic process	18 out of 11969 genes, 0.2%	18 out of 13113 genes, 0.1%	1
pyrimidine nucleotide metabolic process	18 out of 11969 genes, 0.2%	18 out of 13113 genes, 0.1%	1
DNA methylation	18 out of 11969 genes, 0.2%	18 out of 13113 genes, 0.1%	1
water-soluble vitamin metabolic process	18 out of 11969 genes, 0.2%	18 out of 13113 genes, 0.1%	1
post-Golgi vesicle-mediated transport	18 out of 11969 genes, 0.2%	18 out of 13113 genes, 0.1%	1
regulation of epithelial cell differentiation	18 out of 11969 genes, 0.2%	18 out of 13113 genes, 0.1%	1
membrane lipid biosynthetic process	18 out of 11969 genes, 0.2%	18 out of 13113 genes, 0.1%	1
positive regulation of hormone secretion	18 out of 11969 genes, 0.2%	18 out of 13113 genes, 0.1%	1
sensory perception of taste	18 out of 11969 genes, 0.2%	18 out of 13113 genes, 0.1%	1
hexose catabolic process	72 out of 11969 genes, 0.6%	76 out of 13113 genes, 0.6%	1
alpha-amino acid metabolic process	121 out of 11969 genes, 1.0%	129 out of 13113 genes, 1.0%	1
primary neural tube formation	46 out of 11969 genes, 0.4%	48 out of 13113 genes, 0.4%	1
monocarboxylic acid transport	46 out of 11969 genes, 0.4%	48 out of 13113 genes, 0.4%	1
microtubule organizing center organization	46 out of 11969 genes, 0.4%	48 out of 13113 genes, 0.4%	1
interphase of mitotic cell cycle	46 out of 11969 genes, 0.4%	48 out of 13113 genes, 0.4%	1
G-protein coupled receptor signaling pathway, coupled to cyclic nucleotide second messenger	84 out of 11969 genes, 0.7%	89 out of 13113 genes, 0.7%	1
maintenance of protein location	32 out of 11969 genes, 0.3%	33 out of 13113 genes, 0.3%	1
cytokine secretion	32 out of 11969 genes, 0.3%	33 out of 13113 genes, 0.3%	1
maintenance of location in cell	32 out of 11969 genes, 0.3%	33 out of 13113 genes, 0.3%	1
nucleotide metabolic process	506 out of 11969 genes, 4.2%	548 out of 13113 genes, 4.2%	1
multicellular organismal process	3808 out of 11969 genes, 31.8%	4158 out of 13113 genes, 31.7%	1
carbohydrate homeostasis	83 out of 11969 genes, 0.7%	88 out of 13113 genes, 0.7%	1
regulation of cell-matrix adhesion	45 out of 11969 genes, 0.4%	47 out of 13113 genes, 0.4%	1
actin filament organization	119 out of 11969 genes, 1.0%	127 out of 13113 genes, 1.0%	1
positive regulation of adaptive immune response	17 out of 11969 genes, 0.1%	17 out of 13113 genes, 0.1%	1
positive regulation of adaptive immune response based on somatic recombination of immune receptors built from immunoglobulin superfamily domains	17 out of 11969 genes, 0.1%	17 out of 13113 genes, 0.1%	1
gluconeogenesis	17 out of 11969 genes, 0.1%	17 out of 13113 genes, 0.1%	1
membrane protein ectodomain proteolysis	17 out of 11969 genes, 0.1%	17 out of 13113 genes, 0.1%	1
drug transport	17 out of 11969 genes, 0.1%	17 out of 13113 genes, 0.1%	1
peptidyl-lysine methylation	17 out of 11969 genes, 0.1%	17 out of 13113 genes, 0.1%	1
regulation of fatty acid metabolic process	17 out of 11969 genes, 0.1%	17 out of 13113 genes, 0.1%	1
hexose biosynthetic process	17 out of 11969 genes, 0.1%	17 out of 13113 genes, 0.1%	1
regulation of ARF protein signal transduction	17 out of 11969 genes, 0.1%	17 out of 13113 genes, 0.1%	1
monosaccharide biosynthetic process	17 out of 11969 genes, 0.1%	17 out of 13113 genes, 0.1%	1
actin filament bundle assembly	17 out of 11969 genes, 0.1%	17 out of 13113 genes, 0.1%	1
synaptic transmission	212 out of 11969 genes, 1.8%	228 out of 13113 genes, 1.7%	1
regulation of GTPase activity	154 out of 11969 genes, 1.3%	165 out of 13113 genes, 1.3%	1
organophosphate ester transport	31 out of 11969 genes, 0.3%	32 out of 13113 genes, 0.2%	1
regulation of blood coagulation	31 out of 11969 genes, 0.3%	32 out of 13113 genes, 0.2%	1
maintenance of protein location in cell	31 out of 11969 genes, 0.3%	32 out of 13113 genes, 0.2%	1
regulation of coagulation	31 out of 11969 genes, 0.3%	32 out of 13113 genes, 0.2%	1
regulation of hemostasis	31 out of 11969 genes, 0.3%	32 out of 13113 genes, 0.2%	1
purine ribonucleotide metabolic process	403 out of 11969 genes, 3.4%	436 out of 13113 genes, 3.3%	1
regulation of immune effector process	106 out of 11969 genes, 0.9%	113 out of 13113 genes, 0.9%	1
Rho protein signal transduction	57 out of 11969 genes, 0.5%	60 out of 13113 genes, 0.5%	1
negative regulation of Wnt receptor signaling pathway	57 out of 11969 genes, 0.5%	60 out of 13113 genes, 0.5%	1
phosphatidylinositol metabolic process	57 out of 11969 genes, 0.5%	60 out of 13113 genes, 0.5%	1
regulation of cellular process	4390 out of 11969 genes, 36.7%	4796 out of 13113 genes, 36.6%	1
peptidyl-tyrosine phosphorylation	44 out of 11969 genes, 0.4%	46 out of 13113 genes, 0.4%	1
peptidyl-tyrosine modification	44 out of 11969 genes, 0.4%	46 out of 13113 genes, 0.4%	1
negative regulation of sequence-specific DNA binding transcription factor activity	44 out of 11969 genes, 0.4%	46 out of 13113 genes, 0.4%	1
monovalent inorganic cation homeostasis	44 out of 11969 genes, 0.4%	46 out of 13113 genes, 0.4%	1
cellular response to organic substance	424 out of 11969 genes, 3.5%	459 out of 13113 genes, 3.5%	1
cofactor metabolic process	187 out of 11969 genes, 1.6%	201 out of 13113 genes, 1.5%	1
regulation of blood pressure	81 out of 11969 genes, 0.7%	86 out of 13113 genes, 0.7%	1
cellular carbohydrate metabolic process	93 out of 11969 genes, 0.8%	99 out of 13113 genes, 0.8%	1
response to hexose stimulus	56 out of 11969 genes, 0.5%	59 out of 13113 genes, 0.4%	1
response to monosaccharide stimulus	56 out of 11969 genes, 0.5%	59 out of 13113 genes, 0.4%	1
lipid homeostasis	56 out of 11969 genes, 0.5%	59 out of 13113 genes, 0.4%	1
GPI anchor metabolic process	16 out of 11969 genes, 0.1%	16 out of 13113 genes, 0.1%	1
intrinsic apoptotic signaling pathway in response to DNA damage	16 out of 11969 genes, 0.1%	16 out of 13113 genes, 0.1%	1
oligosaccharide metabolic process	16 out of 11969 genes, 0.1%	16 out of 13113 genes, 0.1%	1
positive regulation of histone modification	16 out of 11969 genes, 0.1%	16 out of 13113 genes, 0.1%	1
primary alcohol metabolic process	16 out of 11969 genes, 0.1%	16 out of 13113 genes, 0.1%	1
negative regulation of growth	16 out of 11969 genes, 0.1%	16 out of 13113 genes, 0.1%	1
regulation of lipoprotein lipase activity	16 out of 11969 genes, 0.1%	16 out of 13113 genes, 0.1%	1
negative regulation of protein serine/threonine kinase activity	16 out of 11969 genes, 0.1%	16 out of 13113 genes, 0.1%	1
positive regulation of chromosome organization	16 out of 11969 genes, 0.1%	16 out of 13113 genes, 0.1%	1
digestion	30 out of 11969 genes, 0.3%	31 out of 13113 genes, 0.2%	1
aerobic respiration	30 out of 11969 genes, 0.3%	31 out of 13113 genes, 0.2%	1
fatty acid oxidation	30 out of 11969 genes, 0.3%	31 out of 13113 genes, 0.2%	1
positive regulation of intracellular transport	30 out of 11969 genes, 0.3%	31 out of 13113 genes, 0.2%	1
response to nitrogen compound	288 out of 11969 genes, 2.4%	311 out of 13113 genes, 2.4%	1
cell-cell signaling	521 out of 11969 genes, 4.4%	565 out of 13113 genes, 4.3%	1
neurotransmitter transport	43 out of 11969 genes, 0.4%	45 out of 13113 genes, 0.3%	1
coenzyme metabolic process	151 out of 11969 genes, 1.3%	162 out of 13113 genes, 1.2%	1
cellular response to oxygen-containing compound	68 out of 11969 genes, 0.6%	72 out of 13113 genes, 0.5%	1
positive regulation of cellular biosynthetic process	80 out of 11969 genes, 0.7%	85 out of 13113 genes, 0.6%	1
regulation of gene expression, epigenetic	80 out of 11969 genes, 0.7%	85 out of 13113 genes, 0.6%	1
regulation of actin filament-based process	92 out of 11969 genes, 0.8%	98 out of 13113 genes, 0.7%	1
single-multicellular organism process	3609 out of 11969 genes, 30.2%	3942 out of 13113 genes, 30.1%	1
lipoprotein metabolic process	55 out of 11969 genes, 0.5%	58 out of 13113 genes, 0.4%	1
response to organophosphorus	67 out of 11969 genes, 0.6%	71 out of 13113 genes, 0.5%	1
cellular component organization	2675 out of 11969 genes, 22.3%	2920 out of 13113 genes, 22.3%	1
peptide secretion	91 out of 11969 genes, 0.8%	97 out of 13113 genes, 0.7%	1
regulation of Wnt receptor signaling pathway	91 out of 11969 genes, 0.8%	97 out of 13113 genes, 0.7%	1
response to insulin stimulus	79 out of 11969 genes, 0.7%	84 out of 13113 genes, 0.6%	1
cellular chemical homeostasis	474 out of 11969 genes, 4.0%	514 out of 13113 genes, 3.9%	1
response to chemical stimulus	1780 out of 11969 genes, 14.9%	1941 out of 13113 genes, 14.8%	1
reproductive behavior	42 out of 11969 genes, 0.4%	44 out of 13113 genes, 0.3%	1
dendrite development	29 out of 11969 genes, 0.2%	30 out of 13113 genes, 0.2%	1
negative regulation of MAPK cascade	29 out of 11969 genes, 0.2%	30 out of 13113 genes, 0.2%	1
response to organic substance	1179 out of 11969 genes, 9.9%	1284 out of 13113 genes, 9.8%	1
ion homeostasis	517 out of 11969 genes, 4.3%	561 out of 13113 genes, 4.3%	1
temperature homeostasis	15 out of 11969 genes, 0.1%	15 out of 13113 genes, 0.1%	1
renal system process involved in regulation of systemic arterial blood pressure	15 out of 11969 genes, 0.1%	15 out of 13113 genes, 0.1%	1
cilium movement	15 out of 11969 genes, 0.1%	15 out of 13113 genes, 0.1%	1
purine nucleoside monophosphate metabolic process	15 out of 11969 genes, 0.1%	15 out of 13113 genes, 0.1%	1
purine nucleoside monophosphate biosynthetic process	15 out of 11969 genes, 0.1%	15 out of 13113 genes, 0.1%	1
Schwann cell development	15 out of 11969 genes, 0.1%	15 out of 13113 genes, 0.1%	1
membrane docking	15 out of 11969 genes, 0.1%	15 out of 13113 genes, 0.1%	1
negative regulation of cell growth	15 out of 11969 genes, 0.1%	15 out of 13113 genes, 0.1%	1
negative regulation of cellular catabolic process	15 out of 11969 genes, 0.1%	15 out of 13113 genes, 0.1%	1
regulation of cytokinesis	15 out of 11969 genes, 0.1%	15 out of 13113 genes, 0.1%	1
positive regulation of cytokinesis	15 out of 11969 genes, 0.1%	15 out of 13113 genes, 0.1%	1
auditory receptor cell differentiation	15 out of 11969 genes, 0.1%	15 out of 13113 genes, 0.1%	1
neuron maturation	15 out of 11969 genes, 0.1%	15 out of 13113 genes, 0.1%	1
peroxisomal transport	15 out of 11969 genes, 0.1%	15 out of 13113 genes, 0.1%	1
intermediate filament-based process	15 out of 11969 genes, 0.1%	15 out of 13113 genes, 0.1%	1
intermediate filament cytoskeleton organization	15 out of 11969 genes, 0.1%	15 out of 13113 genes, 0.1%	1
phosphatidylinositol-mediated signaling	15 out of 11969 genes, 0.1%	15 out of 13113 genes, 0.1%	1
regulation of cell division	15 out of 11969 genes, 0.1%	15 out of 13113 genes, 0.1%	1
positive regulation of cell division	15 out of 11969 genes, 0.1%	15 out of 13113 genes, 0.1%	1
acylglycerol homeostasis	15 out of 11969 genes, 0.1%	15 out of 13113 genes, 0.1%	1
response to epidermal growth factor stimulus	15 out of 11969 genes, 0.1%	15 out of 13113 genes, 0.1%	1
regulation of kidney development	15 out of 11969 genes, 0.1%	15 out of 13113 genes, 0.1%	1
regulation of intracellular transport	125 out of 11969 genes, 1.0%	134 out of 13113 genes, 1.0%	1
membrane organization	205 out of 11969 genes, 1.7%	221 out of 13113 genes, 1.7%	1
transition metal ion transport	66 out of 11969 genes, 0.6%	70 out of 13113 genes, 0.5%	1
secretion by cell	339 out of 11969 genes, 2.8%	367 out of 13113 genes, 2.8%	1
positive regulation of cellular metabolic process	416 out of 11969 genes, 3.5%	451 out of 13113 genes, 3.4%	1
intracellular receptor mediated signaling pathway	159 out of 11969 genes, 1.3%	171 out of 13113 genes, 1.3%	1
regulation of small GTPase mediated signal transduction	136 out of 11969 genes, 1.1%	146 out of 13113 genes, 1.1%	1
immunoglobulin mediated immune response	41 out of 11969 genes, 0.3%	43 out of 13113 genes, 0.3%	1
pyrimidine-containing compound metabolic process	41 out of 11969 genes, 0.3%	43 out of 13113 genes, 0.3%	1
positive regulation of developmental process	147 out of 11969 genes, 1.2%	158 out of 13113 genes, 1.2%	1
cAMP biosynthetic process	28 out of 11969 genes, 0.2%	29 out of 13113 genes, 0.2%	1
coagulation	28 out of 11969 genes, 0.2%	29 out of 13113 genes, 0.2%	1
glutamine family amino acid metabolic process	53 out of 11969 genes, 0.4%	56 out of 13113 genes, 0.4%	1
regulation of cyclic nucleotide metabolic process	53 out of 11969 genes, 0.4%	56 out of 13113 genes, 0.4%	1
glucose catabolic process	65 out of 11969 genes, 0.5%	69 out of 13113 genes, 0.5%	1
cellular membrane organization	203 out of 11969 genes, 1.7%	219 out of 13113 genes, 1.7%	1
cell morphogenesis involved in differentiation	281 out of 11969 genes, 2.3%	304 out of 13113 genes, 2.3%	1
cellular response to organic cyclic compound	40 out of 11969 genes, 0.3%	42 out of 13113 genes, 0.3%	1
very long-chain fatty acid metabolic process	14 out of 11969 genes, 0.1%	14 out of 13113 genes, 0.1%	1
amino acid transmembrane transport	14 out of 11969 genes, 0.1%	14 out of 13113 genes, 0.1%	1
acetyl-CoA biosynthetic process	14 out of 11969 genes, 0.1%	14 out of 13113 genes, 0.1%	1
GPI anchor biosynthetic process	14 out of 11969 genes, 0.1%	14 out of 13113 genes, 0.1%	1
indolalkylamine metabolic process	14 out of 11969 genes, 0.1%	14 out of 13113 genes, 0.1%	1
protein targeting to peroxisome	14 out of 11969 genes, 0.1%	14 out of 13113 genes, 0.1%	1
leukocyte cell-cell adhesion	14 out of 11969 genes, 0.1%	14 out of 13113 genes, 0.1%	1
purine ribonucleoside monophosphate metabolic process	14 out of 11969 genes, 0.1%	14 out of 13113 genes, 0.1%	1
purine ribonucleoside monophosphate biosynthetic process	14 out of 11969 genes, 0.1%	14 out of 13113 genes, 0.1%	1
glycolipid biosynthetic process	14 out of 11969 genes, 0.1%	14 out of 13113 genes, 0.1%	1
cardioblast differentiation	14 out of 11969 genes, 0.1%	14 out of 13113 genes, 0.1%	1
regulation of platelet activation	14 out of 11969 genes, 0.1%	14 out of 13113 genes, 0.1%	1
regulation of triglyceride biosynthetic process	14 out of 11969 genes, 0.1%	14 out of 13113 genes, 0.1%	1
L-amino acid transport	14 out of 11969 genes, 0.1%	14 out of 13113 genes, 0.1%	1
positive regulation of histone methylation	14 out of 11969 genes, 0.1%	14 out of 13113 genes, 0.1%	1
cell cycle cytokinesis	14 out of 11969 genes, 0.1%	14 out of 13113 genes, 0.1%	1
long-chain fatty-acyl-CoA metabolic process	14 out of 11969 genes, 0.1%	14 out of 13113 genes, 0.1%	1
thioester biosynthetic process	14 out of 11969 genes, 0.1%	14 out of 13113 genes, 0.1%	1
COPI-coated vesicle budding	14 out of 11969 genes, 0.1%	14 out of 13113 genes, 0.1%	1
negative regulation of MAP kinase activity	14 out of 11969 genes, 0.1%	14 out of 13113 genes, 0.1%	1
Golgi vesicle budding	14 out of 11969 genes, 0.1%	14 out of 13113 genes, 0.1%	1
vesicle targeting, to, from or within Golgi	14 out of 11969 genes, 0.1%	14 out of 13113 genes, 0.1%	1
regulation of axonogenesis	14 out of 11969 genes, 0.1%	14 out of 13113 genes, 0.1%	1
regulation of extent of cell growth	14 out of 11969 genes, 0.1%	14 out of 13113 genes, 0.1%	1
protein localization to endoplasmic reticulum	14 out of 11969 genes, 0.1%	14 out of 13113 genes, 0.1%	1
acyl-CoA biosynthetic process	14 out of 11969 genes, 0.1%	14 out of 13113 genes, 0.1%	1
protein localization to peroxisome	14 out of 11969 genes, 0.1%	14 out of 13113 genes, 0.1%	1
establishment of protein localization to peroxisome	14 out of 11969 genes, 0.1%	14 out of 13113 genes, 0.1%	1
regulation of Ras protein signal transduction	134 out of 11969 genes, 1.1%	144 out of 13113 genes, 1.1%	1
single-organism process	8577 out of 11969 genes, 71.7%	9387 out of 13113 genes, 71.6%	1
cytoskeleton organization	532 out of 11969 genes, 4.4%	578 out of 13113 genes, 4.4%	1
JAK-STAT cascade	64 out of 11969 genes, 0.5%	68 out of 13113 genes, 0.5%	1
response to mechanical stimulus	52 out of 11969 genes, 0.4%	55 out of 13113 genes, 0.4%	1
positive regulation of phospholipase activity	52 out of 11969 genes, 0.4%	55 out of 13113 genes, 0.4%	1
detection of stimulus	52 out of 11969 genes, 0.4%	55 out of 13113 genes, 0.4%	1
positive regulation of lipase activity	52 out of 11969 genes, 0.4%	55 out of 13113 genes, 0.4%	1
epidermis development	122 out of 11969 genes, 1.0%	131 out of 13113 genes, 1.0%	1
cellular glucose homeostasis	27 out of 11969 genes, 0.2%	28 out of 13113 genes, 0.2%	1
positive regulation of cyclic nucleotide metabolic process	27 out of 11969 genes, 0.2%	28 out of 13113 genes, 0.2%	1
positive regulation of cyclic nucleotide biosynthetic process	27 out of 11969 genes, 0.2%	28 out of 13113 genes, 0.2%	1
positive regulation of nucleotide biosynthetic process	27 out of 11969 genes, 0.2%	28 out of 13113 genes, 0.2%	1
positive regulation of cAMP metabolic process	27 out of 11969 genes, 0.2%	28 out of 13113 genes, 0.2%	1
positive regulation of cAMP biosynthetic process	27 out of 11969 genes, 0.2%	28 out of 13113 genes, 0.2%	1
positive regulation of homeostatic process	27 out of 11969 genes, 0.2%	28 out of 13113 genes, 0.2%	1
mechanoreceptor differentiation	27 out of 11969 genes, 0.2%	28 out of 13113 genes, 0.2%	1
positive regulation of nucleotide metabolic process	27 out of 11969 genes, 0.2%	28 out of 13113 genes, 0.2%	1
centrosome organization	27 out of 11969 genes, 0.2%	28 out of 13113 genes, 0.2%	1
positive regulation of purine nucleotide biosynthetic process	27 out of 11969 genes, 0.2%	28 out of 13113 genes, 0.2%	1
positive regulation of purine nucleotide metabolic process	27 out of 11969 genes, 0.2%	28 out of 13113 genes, 0.2%	1
secretion	400 out of 11969 genes, 3.3%	434 out of 13113 genes, 3.3%	1
adaptive immune response	87 out of 11969 genes, 0.7%	93 out of 13113 genes, 0.7%	1
methylation	87 out of 11969 genes, 0.7%	93 out of 13113 genes, 0.7%	1
macromolecule methylation	87 out of 11969 genes, 0.7%	93 out of 13113 genes, 0.7%	1
response to external stimulus	606 out of 11969 genes, 5.1%	659 out of 13113 genes, 5.0%	1
neutral lipid metabolic process	75 out of 11969 genes, 0.6%	80 out of 13113 genes, 0.6%	1
acylglycerol metabolic process	75 out of 11969 genes, 0.6%	80 out of 13113 genes, 0.6%	1
chemotaxis	366 out of 11969 genes, 3.1%	397 out of 13113 genes, 3.0%	1
taxis	366 out of 11969 genes, 3.1%	397 out of 13113 genes, 3.0%	1
regulation of innate immune response	98 out of 11969 genes, 0.8%	105 out of 13113 genes, 0.8%	1
tyrosine phosphorylation of STAT protein	39 out of 11969 genes, 0.3%	41 out of 13113 genes, 0.3%	1
anterior/posterior pattern specification	39 out of 11969 genes, 0.3%	41 out of 13113 genes, 0.3%	1
glial cell development	39 out of 11969 genes, 0.3%	41 out of 13113 genes, 0.3%	1
regulation of transcription factor import into nucleus	39 out of 11969 genes, 0.3%	41 out of 13113 genes, 0.3%	1
negative regulation of G-protein coupled receptor protein signaling pathway	39 out of 11969 genes, 0.3%	41 out of 13113 genes, 0.3%	1
cartilage development	39 out of 11969 genes, 0.3%	41 out of 13113 genes, 0.3%	1
cellular amide metabolic process	63 out of 11969 genes, 0.5%	67 out of 13113 genes, 0.5%	1
striated muscle cell development	63 out of 11969 genes, 0.5%	67 out of 13113 genes, 0.5%	1
purine-containing compound metabolic process	420 out of 11969 genes, 3.5%	456 out of 13113 genes, 3.5%	1
triglyceride metabolic process	51 out of 11969 genes, 0.4%	54 out of 13113 genes, 0.4%	1
neural tube development	51 out of 11969 genes, 0.4%	54 out of 13113 genes, 0.4%	1
regulation of cyclic nucleotide biosynthetic process	51 out of 11969 genes, 0.4%	54 out of 13113 genes, 0.4%	1
regulation of nucleotide biosynthetic process	51 out of 11969 genes, 0.4%	54 out of 13113 genes, 0.4%	1
regulation of purine nucleotide biosynthetic process	51 out of 11969 genes, 0.4%	54 out of 13113 genes, 0.4%	1
positive regulation of defense response	109 out of 11969 genes, 0.9%	117 out of 13113 genes, 0.9%	1
cell junction assembly	86 out of 11969 genes, 0.7%	92 out of 13113 genes, 0.7%	1
regulation of anatomical structure size	143 out of 11969 genes, 1.2%	154 out of 13113 genes, 1.2%	1
glucose transport	26 out of 11969 genes, 0.2%	27 out of 13113 genes, 0.2%	1
digestive system process	26 out of 11969 genes, 0.2%	27 out of 13113 genes, 0.2%	1
bone mineralization	26 out of 11969 genes, 0.2%	27 out of 13113 genes, 0.2%	1
cellular response to extracellular stimulus	26 out of 11969 genes, 0.2%	27 out of 13113 genes, 0.2%	1
cellular response to external stimulus	26 out of 11969 genes, 0.2%	27 out of 13113 genes, 0.2%	1
foam cell differentiation	26 out of 11969 genes, 0.2%	27 out of 13113 genes, 0.2%	1
regulation of sequence-specific DNA binding transcription factor activity	131 out of 11969 genes, 1.1%	141 out of 13113 genes, 1.1%	1
regulation of systemic arterial blood pressure by renin-angiotensin	13 out of 11969 genes, 0.1%	13 out of 13113 genes, 0.1%	1
acetyl-CoA biosynthetic process from pyruvate	13 out of 11969 genes, 0.1%	13 out of 13113 genes, 0.1%	1
pyrimidine nucleobase metabolic process	13 out of 11969 genes, 0.1%	13 out of 13113 genes, 0.1%	1
glycine metabolic process	13 out of 11969 genes, 0.1%	13 out of 13113 genes, 0.1%	1
sister chromatid cohesion	13 out of 11969 genes, 0.1%	13 out of 13113 genes, 0.1%	1
regulation of cholesterol efflux	13 out of 11969 genes, 0.1%	13 out of 13113 genes, 0.1%	1
cholesterol storage	13 out of 11969 genes, 0.1%	13 out of 13113 genes, 0.1%	1
central nervous system neuron axonogenesis	13 out of 11969 genes, 0.1%	13 out of 13113 genes, 0.1%	1
regulation of axon extension	13 out of 11969 genes, 0.1%	13 out of 13113 genes, 0.1%	1
positive regulation of chemokine production	13 out of 11969 genes, 0.1%	13 out of 13113 genes, 0.1%	1
plasma lipoprotein particle assembly	13 out of 11969 genes, 0.1%	13 out of 13113 genes, 0.1%	1
epithelial cell differentiation involved in kidney development	13 out of 11969 genes, 0.1%	13 out of 13113 genes, 0.1%	1
inner ear morphogenesis	13 out of 11969 genes, 0.1%	13 out of 13113 genes, 0.1%	1
regulation of protein secretion	13 out of 11969 genes, 0.1%	13 out of 13113 genes, 0.1%	1
regulation of steroid biosynthetic process	13 out of 11969 genes, 0.1%	13 out of 13113 genes, 0.1%	1
reflex	13 out of 11969 genes, 0.1%	13 out of 13113 genes, 0.1%	1
protein-lipid complex assembly	13 out of 11969 genes, 0.1%	13 out of 13113 genes, 0.1%	1
regulation of reactive oxygen species metabolic process	13 out of 11969 genes, 0.1%	13 out of 13113 genes, 0.1%	1
negative regulation of transport	62 out of 11969 genes, 0.5%	66 out of 13113 genes, 0.5%	1
nucleoside phosphate metabolic process	526 out of 11969 genes, 4.4%	572 out of 13113 genes, 4.4%	1
generation of a signal involved in cell-cell signaling	153 out of 11969 genes, 1.3%	165 out of 13113 genes, 1.3%	1
signal release	153 out of 11969 genes, 1.3%	165 out of 13113 genes, 1.3%	1
regulation of DNA metabolic process	50 out of 11969 genes, 0.4%	53 out of 13113 genes, 0.4%	1
lipid modification	38 out of 11969 genes, 0.3%	40 out of 13113 genes, 0.3%	1
response to alkaloid	38 out of 11969 genes, 0.3%	40 out of 13113 genes, 0.3%	1
positive regulation of metabolic process	525 out of 11969 genes, 4.4%	571 out of 13113 genes, 4.4%	1
positive regulation of innate immune response	96 out of 11969 genes, 0.8%	103 out of 13113 genes, 0.8%	1
regulation of actin cytoskeleton organization	73 out of 11969 genes, 0.6%	78 out of 13113 genes, 0.6%	1
cell projection organization	361 out of 11969 genes, 3.0%	392 out of 13113 genes, 3.0%	1
neuron-neuron synaptic transmission	61 out of 11969 genes, 0.5%	65 out of 13113 genes, 0.5%	1
fertilization	61 out of 11969 genes, 0.5%	65 out of 13113 genes, 0.5%	1
cellular component organization or biogenesis	2821 out of 11969 genes, 23.6%	3083 out of 13113 genes, 23.5%	1
response to wounding	295 out of 11969 genes, 2.5%	320 out of 13113 genes, 2.4%	1
regulation of cAMP metabolic process	49 out of 11969 genes, 0.4%	52 out of 13113 genes, 0.4%	1
regulation of cAMP biosynthetic process	49 out of 11969 genes, 0.4%	52 out of 13113 genes, 0.4%	1
S phase of mitotic cell cycle	25 out of 11969 genes, 0.2%	26 out of 13113 genes, 0.2%	1
long-chain fatty acid metabolic process	25 out of 11969 genes, 0.2%	26 out of 13113 genes, 0.2%	1
DNA-dependent transcription, elongation	25 out of 11969 genes, 0.2%	26 out of 13113 genes, 0.2%	1
protein deubiquitination	25 out of 11969 genes, 0.2%	26 out of 13113 genes, 0.2%	1
regulation of steroid metabolic process	25 out of 11969 genes, 0.2%	26 out of 13113 genes, 0.2%	1
regulation of cyclase activity	25 out of 11969 genes, 0.2%	26 out of 13113 genes, 0.2%	1
regulation of type I interferon production	25 out of 11969 genes, 0.2%	26 out of 13113 genes, 0.2%	1
cellular response to reactive oxygen species	25 out of 11969 genes, 0.2%	26 out of 13113 genes, 0.2%	1
organ growth	25 out of 11969 genes, 0.2%	26 out of 13113 genes, 0.2%	1
developmental growth involved in morphogenesis	25 out of 11969 genes, 0.2%	26 out of 13113 genes, 0.2%	1
protein-lipid complex subunit organization	25 out of 11969 genes, 0.2%	26 out of 13113 genes, 0.2%	1
plasma lipoprotein particle organization	25 out of 11969 genes, 0.2%	26 out of 13113 genes, 0.2%	1
monovalent inorganic cation transport	95 out of 11969 genes, 0.8%	102 out of 13113 genes, 0.8%	1
recombinational repair	37 out of 11969 genes, 0.3%	39 out of 13113 genes, 0.3%	1
maintenance of location	37 out of 11969 genes, 0.3%	39 out of 13113 genes, 0.3%	1
purine nucleotide metabolic process	413 out of 11969 genes, 3.5%	449 out of 13113 genes, 3.4%	1
cellular response to chemical stimulus	521 out of 11969 genes, 4.4%	567 out of 13113 genes, 4.3%	1
divalent metal ion transport	139 out of 11969 genes, 1.2%	150 out of 13113 genes, 1.1%	1
divalent inorganic cation transport	139 out of 11969 genes, 1.2%	150 out of 13113 genes, 1.1%	1
mitochondrial RNA metabolic process	12 out of 11969 genes, 0.1%	12 out of 13113 genes, 0.1%	1
ethanol metabolic process	12 out of 11969 genes, 0.1%	12 out of 13113 genes, 0.1%	1
DNA-dependent transcription, initiation	12 out of 11969 genes, 0.1%	12 out of 13113 genes, 0.1%	1
zinc ion transport	12 out of 11969 genes, 0.1%	12 out of 13113 genes, 0.1%	1
endoderm development	12 out of 11969 genes, 0.1%	12 out of 13113 genes, 0.1%	1
branched-chain amino acid metabolic process	12 out of 11969 genes, 0.1%	12 out of 13113 genes, 0.1%	1
pentose metabolic process	12 out of 11969 genes, 0.1%	12 out of 13113 genes, 0.1%	1
cytokinetic process	12 out of 11969 genes, 0.1%	12 out of 13113 genes, 0.1%	1
regulation of cellular amine metabolic process	12 out of 11969 genes, 0.1%	12 out of 13113 genes, 0.1%	1
thyroid hormone metabolic process	12 out of 11969 genes, 0.1%	12 out of 13113 genes, 0.1%	1
tyrosine phosphorylation of Stat1 protein	12 out of 11969 genes, 0.1%	12 out of 13113 genes, 0.1%	1
entry into host	12 out of 11969 genes, 0.1%	12 out of 13113 genes, 0.1%	1
muscle organ morphogenesis	12 out of 11969 genes, 0.1%	12 out of 13113 genes, 0.1%	1
oligodendrocyte differentiation	12 out of 11969 genes, 0.1%	12 out of 13113 genes, 0.1%	1
regulation of defense response to virus by host	12 out of 11969 genes, 0.1%	12 out of 13113 genes, 0.1%	1
entry into other organism involved in symbiotic interaction	12 out of 11969 genes, 0.1%	12 out of 13113 genes, 0.1%	1
movement in host environment	12 out of 11969 genes, 0.1%	12 out of 13113 genes, 0.1%	1
movement in environment of other organism involved in symbiotic interaction	12 out of 11969 genes, 0.1%	12 out of 13113 genes, 0.1%	1
activation of innate immune response	94 out of 11969 genes, 0.8%	101 out of 13113 genes, 0.8%	1
immune response-regulating signaling pathway	172 out of 11969 genes, 1.4%	186 out of 13113 genes, 1.4%	1
regulation of immune system process	455 out of 11969 genes, 3.8%	495 out of 13113 genes, 3.8%	1
response to toxic substance	48 out of 11969 genes, 0.4%	51 out of 13113 genes, 0.4%	1
response to organic nitrogen	259 out of 11969 genes, 2.2%	281 out of 13113 genes, 2.1%	1
immune response	226 out of 11969 genes, 1.9%	245 out of 13113 genes, 1.9%	1
adaptive immune response based on somatic recombination of immune receptors built from immunoglobulin superfamily domains	82 out of 11969 genes, 0.7%	88 out of 13113 genes, 0.7%	1
cellular homeostasis	540 out of 11969 genes, 4.5%	588 out of 13113 genes, 4.5%	1
neurotransmitter secretion	36 out of 11969 genes, 0.3%	38 out of 13113 genes, 0.3%	1
nucleoside monophosphate metabolic process	36 out of 11969 genes, 0.3%	38 out of 13113 genes, 0.3%	1
response to purine-containing compound	36 out of 11969 genes, 0.3%	38 out of 13113 genes, 0.3%	1
vesicle coating	24 out of 11969 genes, 0.2%	25 out of 13113 genes, 0.2%	1
centrosome cycle	24 out of 11969 genes, 0.2%	25 out of 13113 genes, 0.2%	1
blood coagulation	24 out of 11969 genes, 0.2%	25 out of 13113 genes, 0.2%	1
ribonucleoside monophosphate biosynthetic process	24 out of 11969 genes, 0.2%	25 out of 13113 genes, 0.2%	1
ribonucleoside monophosphate metabolic process	24 out of 11969 genes, 0.2%	25 out of 13113 genes, 0.2%	1
macrophage derived foam cell differentiation	24 out of 11969 genes, 0.2%	25 out of 13113 genes, 0.2%	1
positive regulation of cyclase activity	24 out of 11969 genes, 0.2%	25 out of 13113 genes, 0.2%	1
regulation of developmental growth	24 out of 11969 genes, 0.2%	25 out of 13113 genes, 0.2%	1
positive regulation of RNA metabolic process	24 out of 11969 genes, 0.2%	25 out of 13113 genes, 0.2%	1
regulation of lyase activity	24 out of 11969 genes, 0.2%	25 out of 13113 genes, 0.2%	1
innate immune response-activating signal transduction	93 out of 11969 genes, 0.8%	100 out of 13113 genes, 0.8%	1
response to topologically incorrect protein	93 out of 11969 genes, 0.8%	100 out of 13113 genes, 0.8%	1
multicellular organismal homeostasis	93 out of 11969 genes, 0.8%	100 out of 13113 genes, 0.8%	1
response to acid	59 out of 11969 genes, 0.5%	63 out of 13113 genes, 0.5%	1
regulation of muscle contraction	59 out of 11969 genes, 0.5%	63 out of 13113 genes, 0.5%	1
cellular ion homeostasis	442 out of 11969 genes, 3.7%	481 out of 13113 genes, 3.7%	1
response to oxygen-containing compound	431 out of 11969 genes, 3.6%	469 out of 13113 genes, 3.6%	1
negative regulation of cellular component organization	137 out of 11969 genes, 1.1%	148 out of 13113 genes, 1.1%	1
cell-cell junction assembly	47 out of 11969 genes, 0.4%	50 out of 13113 genes, 0.4%	1
regulation of G-protein coupled receptor protein signaling pathway	47 out of 11969 genes, 0.4%	50 out of 13113 genes, 0.4%	1
regulation of receptor activity	47 out of 11969 genes, 0.4%	50 out of 13113 genes, 0.4%	1
regulation of actin filament length	47 out of 11969 genes, 0.4%	50 out of 13113 genes, 0.4%	1
nucleobase-containing small molecule metabolic process	548 out of 11969 genes, 4.6%	597 out of 13113 genes, 4.6%	1
regulation of cytoskeleton organization	92 out of 11969 genes, 0.8%	99 out of 13113 genes, 0.8%	1
regulation of phosphate metabolic process	740 out of 11969 genes, 6.2%	807 out of 13113 genes, 6.2%	1
regulation of phosphorus metabolic process	740 out of 11969 genes, 6.2%	807 out of 13113 genes, 6.2%	1
regulation of secretion	103 out of 11969 genes, 0.9%	111 out of 13113 genes, 0.8%	1
cellular protein metabolic process	2319 out of 11969 genes, 19.4%	2535 out of 13113 genes, 19.3%	1
glucose metabolic process	114 out of 11969 genes, 1.0%	123 out of 13113 genes, 0.9%	1
[truncated: 3,453 more rows]
