# Supplementary material for: Identification and characterization of microRNAs in the ovaries of multiple and uniparous goats (Capra hircus) during follicular phase
Source: BMC Genomics. 2014 May 6;15(1):339. doi: 10.1186/1471-2164-15-339 (PMC4035069; doi:10.1186/1471-2164-15-339)
Supplement: Supplementary file 9 — Additional file 9: KEGG pathways for the target genes of all detected miRNAs. (XLS 124 KB) [file 12864_2014_6036_MOESM9_ESM.xls]

## Sheet: List
Additional file 9: KEGG pathways for the target genes of all detected miRNAs
	Table 1 Multiple
	Table 2 Uniparous

## Sheet: Table 1
ID	Pathway	Target genes with pathway annotation (13472)	All genes of the species with pathway annotation (16155)	Pvalue	Qvalue	Pathway ID
1	Focal adhesion	377 (2.8%)	417 (2.58%)	2.28817e-05	0.00707045	ko04510
2	Dilated cardiomyopathy	278 (2.06%)	306 (1.89%)	0.000109834	0.0107983	ko05414
3	Type II diabetes mellitus	82 (0.61%)	85 (0.53%)	0.000180533	0.0107983	ko04930
4	Progesterone-mediated oocyte maturation	126 (0.94%)	134 (0.83%)	0.000189525	0.0107983	ko04914
5	ABC transporters	109 (0.81%)	115 (0.71%)	0.00019352	0.0107983	ko02010
6	Hypertrophic cardiomyopathy (HCM)	264 (1.96%)	291 (1.8%)	0.000209675	0.0107983	ko05410
7	Peroxisome	121 (0.9%)	130 (0.8%)	0.00089576	0.0359662	ko04146
8	Carbohydrate digestion and absorption	70 (0.52%)	73 (0.45%)	0.00104726	0.0359662	ko04973
9	Starch and sucrose metabolism	79 (0.59%)	83 (0.51%)	0.00104756	0.0359662	ko00500
10	Influenza A	276 (2.05%)	308 (1.91%)	0.00121594	0.0375725	ko05164
11	Arrhythmogenic right ventricular cardiomyopathy (ARVC)	137 (1.02%)	149 (0.92%)	0.00178723	0.0502048	ko05412
12	Leukocyte transendothelial migration	221 (1.64%)	246 (1.52%)	0.00263746	0.0649269	ko04670
13	Tight junction	351 (2.61%)	397 (2.46%)	0.00292458	0.0649269	ko04530
14	Adherens junction	166 (1.23%)	183 (1.13%)	0.00314851	0.0649269	ko04520
15	ErbB signaling pathway	124 (0.92%)	135 (0.84%)	0.0032567	0.0649269	ko04012
16	ECM-receptor interaction	172 (1.28%)	190 (1.18%)	0.00336191	0.0649269	ko04512
17	Regulation of actin cytoskeleton	454 (3.37%)	519 (3.21%)	0.00531818	0.0966657	ko04810
18	Amoebiasis	188 (1.4%)	210 (1.3%)	0.00781541	0.134165	ko05146
19	Natural killer cell mediated cytotoxicity	178 (1.32%)	199 (1.23%)	0.0103649	0.168566	ko04650
20	Axon guidance	255 (1.89%)	289 (1.79%)	0.0130218	0.200774	ko04360
21	Other types of O-glycan biosynthesis	67 (0.5%)	72 (0.45%)	0.0136448	0.200774	ko00514
22	Acute myeloid leukemia	81 (0.6%)	88 (0.54%)	0.0146527	0.205804	ko05221
23	Salmonella infection	246 (1.83%)	279 (1.73%)	0.0157333	0.211373	ko05132
24	Endometrial cancer	72 (0.53%)	78 (0.48%)	0.0178398	0.223822	ko05213
25	Glycerolipid metabolism	79 (0.59%)	86 (0.53%)	0.0181086	0.223822	ko00561
26	Aldosterone-regulated sodium reabsorption	56 (0.42%)	60 (0.37%)	0.0205751	0.244528	ko04960
27	Lysine degradation	90 (0.67%)	99 (0.61%)	0.0239395	0.267538	ko00310
28	Nicotine addiction	47 (0.35%)	50 (0.31%)	0.024243	0.267538	ko05033
29	Endocytosis	336 (2.49%)	386 (2.39%)	0.0270669	0.282035	ko04144
30	Tuberculosis	301 (2.23%)	345 (2.14%)	0.0276985	0.282035	ko05152
31	Inositol phosphate metabolism	88 (0.65%)	97 (0.6%)	0.028918	0.282035	ko00562
32	RNA degradation	114 (0.85%)	127 (0.79%)	0.0292075	0.282035	ko03018
33	Homologous recombination	37 (0.27%)	39 (0.24%)	0.0318762	0.297514	ko03440
34	Pyruvate metabolism	73 (0.54%)	80 (0.5%)	0.033491	0.297514	ko00620
35	Pathways in cancer	450 (3.34%)	521 (3.23%)	0.033699	0.297514	ko05200
36	Hepatitis C	155 (1.15%)	175 (1.08%)	0.0356379	0.305892	ko05160
37	Aminoacyl-tRNA biosynthesis	72 (0.53%)	79 (0.49%)	0.0369883	0.308902	ko00970
38	Arginine and proline metabolism	98 (0.73%)	109 (0.67%)	0.0381119	0.30991	ko00330
39	Glycosaminoglycan degradation	27 (0.2%)	28 (0.17%)	0.0405693	0.321434	ko00531
40	Propanoate metabolism	50 (0.37%)	54 (0.33%)	0.0417	0.322132	ko00640
41	NOD-like receptor signaling pathway	109 (0.81%)	122 (0.76%)	0.0438023	0.33012	ko04621
42	Non-homologous end-joining	17 (0.13%)	17 (0.11%)	0.0455405	0.335048	ko03450
43	Vascular smooth muscle contraction	289 (2.15%)	333 (2.06%)	0.0509268	0.365962	ko04270
44	MAPK signaling pathway - yeast	33 (0.24%)	35 (0.22%)	0.0546	0.383441	ko04011
45	Pentose and glucuronate interconversions	40 (0.3%)	43 (0.27%)	0.0577476	0.396534	ko00040
46	Colorectal cancer	80 (0.59%)	89 (0.55%)	0.0594755	0.398368	ko05210
47	Purine metabolism	257 (1.91%)	296 (1.83%)	0.0608261	0.398368	ko00230
48	Mismatch repair	32 (0.24%)	34 (0.21%)	0.0622812	0.398368	ko03430
49	Lysosome	158 (1.17%)	180 (1.11%)	0.0641775	0.398368	ko04142
50	DNA replication	46 (0.34%)	50 (0.31%)	0.065348	0.398368	ko03030
51	Valine, leucine and isoleucine degradation	66 (0.49%)	73 (0.45%)	0.06575	0.398368	ko00280
52	B cell receptor signaling pathway	127 (0.94%)	144 (0.89%)	0.0701237	0.405084	ko04662
53	Non-small cell lung cancer	78 (0.58%)	87 (0.54%)	0.0705671	0.405084	ko05223
54	Dorso-ventral axis formation	52 (0.39%)	57 (0.35%)	0.0711621	0.405084	ko04320
55	Endocrine and other factor-regulated calcium reabsorption	65 (0.48%)	72 (0.45%)	0.0721024	0.405084	ko04961
56	Phosphatidylinositol signaling system	131 (0.97%)	149 (0.92%)	0.0796448	0.430934	ko04070
57	Biosynthesis of unsaturated fatty acids	30 (0.22%)	32 (0.2%)	0.0807212	0.430934	ko01040
58	Two-component system	70 (0.52%)	78 (0.48%)	0.0815209	0.430934	ko02020
59	Histidine metabolism	37 (0.27%)	40 (0.25%)	0.0822819	0.430934	ko00340
60	One carbon pool by folate	29 (0.22%)	31 (0.19%)	0.0917058	0.460537	ko00670
61	Fc gamma R-mediated phagocytosis	175 (1.3%)	201 (1.24%)	0.0917672	0.460537	ko04666
62	mTOR signaling pathway	87 (0.65%)	98 (0.61%)	0.0924054	0.460537	ko04150
63	Valine, leucine and isoleucine biosynthesis	13 (0.1%)	13 (0.08%)	0.0942342	0.462196	ko00290
64	Alanine, aspartate and glutamate metabolism	49 (0.36%)	54 (0.33%)	0.0961085	0.4629	ko00250
65	Renin-angiotensin system	21 (0.16%)	22 (0.14%)	0.0988462	0.4629	ko04614
66	Meiosis - yeast	80 (0.59%)	90 (0.56%)	0.099098	0.4629	ko04113
67	beta-Alanine metabolism	42 (0.31%)	46 (0.28%)	0.10037	0.4629	ko00410
68	MAPK signaling pathway - fly	35 (0.26%)	38 (0.24%)	0.103467	0.465874	ko04013
69	Fatty acid elongation	28 (0.21%)	30 (0.19%)	0.10403	0.465874	ko00062
70	Protein digestion and absorption	155 (1.15%)	178 (1.1%)	0.107306	0.473678	ko04974
71	Prostate cancer	126 (0.94%)	144 (0.89%)	0.108883	0.47387	ko05215
72	Osteoclast differentiation	160 (1.19%)	184 (1.14%)	0.111456	0.476723	ko04380
73	Insulin signaling pathway	199 (1.48%)	230 (1.42%)	0.114102	0.476723	ko04910
74	Pantothenate and CoA biosynthesis	20 (0.15%)	21 (0.13%)	0.114167	0.476723	ko00770
75	Cysteine and methionine metabolism	53 (0.39%)	59 (0.37%)	0.120175	0.49512	ko00270
76	Ribosome biogenesis in eukaryotes	106 (0.79%)	121 (0.75%)	0.127947	0.520204	ko03008
77	Bacterial invasion of epithelial cells	157 (1.17%)	181 (1.12%)	0.130607	0.521598	ko05100
78	Aminobenzoate degradation	19 (0.14%)	20 (0.12%)	0.131665	0.521598	ko00627
79	Lipoic acid metabolism	11 (0.08%)	11 (0.07%)	0.135544	0.530167	ko00785
80	Bile secretion	110 (0.82%)	126 (0.78%)	0.142634	0.539785	ko04976
81	Mucin type O-Glycan biosynthesis	32 (0.24%)	35 (0.22%)	0.144213	0.539785	ko00512
82	Phagosome	287 (2.13%)	335 (2.07%)	0.14431	0.539785	ko04145
83	Sphingolipid metabolism	63 (0.47%)	71 (0.44%)	0.144991	0.539785	ko00600
84	Tryptophan metabolism	50 (0.37%)	56 (0.35%)	0.15622	0.565508	ko00380
85	Basal cell carcinoma	56 (0.42%)	63 (0.39%)	0.156874	0.565508	ko05217
86	Microbial metabolism in diverse environments	214 (1.59%)	249 (1.54%)	0.157391	0.565508	ko01120
87	Fatty acid biosynthesis	17 (0.13%)	18 (0.11%)	0.174252	0.609018	ko00061
88	Taurine and hypotaurine metabolism	17 (0.13%)	18 (0.11%)	0.174252	0.609018	ko00430
89	Glycine, serine and threonine metabolism	72 (0.53%)	82 (0.51%)	0.17776	0.609018	ko00260
90	Ascorbate and aldarate metabolism	30 (0.22%)	33 (0.2%)	0.178414	0.609018	ko00053
91	Neuroactive ligand-receptor interaction	281 (2.09%)	329 (2.04%)	0.179649	0.609018	ko04080
92	Primary bile acid biosynthesis	36 (0.27%)	40 (0.25%)	0.182823	0.609018	ko00120
93	Wnt signaling pathway	194 (1.44%)	226 (1.4%)	0.183297	0.609018	ko04310
94	Steroid hormone biosynthesis	65 (0.48%)	74 (0.46%)	0.19335	0.621041	ko00140
95	D-Arginine and D-ornithine metabolism	9 (0.07%)	9 (0.06%)	0.194955	0.621041	ko00472
96	Lysine biosynthesis	9 (0.07%)	9 (0.06%)	0.194955	0.621041	ko00300
97	Penicillin and cephalosporin biosynthesis	9 (0.07%)	9 (0.06%)	0.194955	0.621041	ko00311
98	Small cell lung cancer	121 (0.9%)	140 (0.87%)	0.197925	0.623951	ko05222
99	Carbon fixation pathways in prokaryotes	16 (0.12%)	17 (0.11%)	0.199907	0.623951	ko00720
100	mRNA surveillance pathway	126 (0.94%)	146 (0.9%)	0.203277	0.627877	ko03015
101	Biosynthesis of secondary metabolites	378 (2.81%)	445 (2.75%)	0.205229	0.627877	ko01110
102	Fatty acid metabolism	58 (0.43%)	66 (0.41%)	0.210883	0.638852	ko00071
103	Oocyte meiosis	167 (1.24%)	195 (1.21%)	0.228752	0.679985	ko04114
104	Thiamine metabolism	15 (0.11%)	16 (0.1%)	0.228862	0.679985	ko00730
105	Notch signaling pathway	68 (0.5%)	78 (0.48%)	0.231698	0.681854	ko04330
106	Retinol metabolism	79 (0.59%)	91 (0.56%)	0.234645	0.684013	ko00830
107	Butanoate metabolism	56 (0.42%)	64 (0.4%)	0.24269	0.700853	ko00650
108	Glioma	100 (0.74%)	116 (0.72%)	0.248991	0.711294	ko05214
109	Hematopoietic cell lineage	127 (0.94%)	148 (0.92%)	0.251386	0.711294	ko04640
110	Nucleotide excision repair	61 (0.45%)	70 (0.43%)	0.253211	0.711294	ko03420
111	Apoptosis	104 (0.77%)	121 (0.75%)	0.267647	0.739405	ko04210
112	Cell cycle	163 (1.21%)	191 (1.18%)	0.26865	0.739405	ko04110
113	RIG-I-like receptor signaling pathway	71 (0.53%)	82 (0.51%)	0.271044	0.739405	ko04622
114	Thyroid cancer	43 (0.32%)	49 (0.3%)	0.273458	0.739405	ko05216
115	Amino sugar and nucleotide sugar metabolism	87 (0.65%)	101 (0.63%)	0.27735	0.739405	ko00520
116	Other glycan degradation	37 (0.27%)	42 (0.26%)	0.280388	0.739405	ko00511
117	Retrograde endocannabinoid signaling	119 (0.88%)	139 (0.86%)	0.282659	0.739405	ko04723
118	Pancreatic cancer	92 (0.68%)	107 (0.66%)	0.283489	0.739405	ko05212
119	Drug metabolism - other enzymes	48 (0.36%)	55 (0.34%)	0.285811	0.739405	ko00983
120	Cocaine addiction	70 (0.52%)	81 (0.5%)	0.287148	0.739405	ko05030
121	Galactose metabolism	42 (0.31%)	48 (0.3%)	0.294294	0.742001	ko00052
122	Citrate cycle (TCA cycle)	42 (0.31%)	48 (0.3%)	0.294294	0.742001	ko00020
123	Fc epsilon RI signaling pathway	118 (0.88%)	138 (0.85%)	0.29536	0.742001	ko04664
124	Synthesis and degradation of ketone bodies	13 (0.1%)	14 (0.09%)	0.297852	0.742227	ko00072
125	Basal transcription factors	57 (0.42%)	66 (0.41%)	0.32457	0.795969	ko03022
126	Tyrosine metabolism	57 (0.42%)	66 (0.41%)	0.32457	0.795969	ko00350
127	Ubiquinone and other terpenoid-quinone biosynthesis	18 (0.13%)	20 (0.12%)	0.331029	0.799839	ko00130
128	Bacterial chemotaxis	6 (0.04%)	6 (0.04%)	0.336256	0.799839	ko02030
129	Atrazine degradation	6 (0.04%)	6 (0.04%)	0.336256	0.799839	ko00791
130	Cell cycle - yeast	99 (0.73%)	116 (0.72%)	0.337536	0.799839	ko04111
131	Phenylalanine metabolism	29 (0.22%)	33 (0.2%)	0.339091	0.799839	ko00360
132	African trypanosomiasis	61 (0.45%)	71 (0.44%)	0.351107	0.818542	ko05143
133	Glyoxylate and dicarboxylate metabolism	34 (0.25%)	39 (0.24%)	0.352317	0.818542	ko00630
134	Toll-like receptor signaling pathway	118 (0.88%)	139 (0.86%)	0.366728	0.845664	ko04620
135	Phototransduction - fly	65 (0.48%)	76 (0.47%)	0.376148	0.854554	ko04745
136	Tropane, piperidine and pyridine alkaloid biosynthesis	11 (0.08%)	12 (0.07%)	0.383334	0.854554	ko00960
137	Pathogenic Escherichia coli infection	184 (1.37%)	218 (1.35%)	0.384287	0.854554	ko05130
138	Limonene and pinene degradation	22 (0.16%)	25 (0.15%)	0.384411	0.854554	ko00903
139	Benzoate degradation	22 (0.16%)	25 (0.15%)	0.384411	0.854554	ko00362
140	Fanconi anemia pathway	48 (0.36%)	56 (0.35%)	0.401292	0.881611	ko03460
141	Bacterial secretion system	5 (0.04%)	5 (0.03%)	0.403248	0.881611	ko03070
142	Phenylalanine, tyrosine and tryptophan biosynthesis	16 (0.12%)	18 (0.11%)	0.405141	0.881611	ko00400
143	Lipopolysaccharide biosynthesis	10 (0.07%)	11 (0.07%)	0.432701	0.917854	ko00540
144	Cyanoamino acid metabolism	10 (0.07%)	11 (0.07%)	0.432701	0.917854	ko00460
145	Adipocytokine signaling pathway	103 (0.76%)	122 (0.76%)	0.436561	0.917854	ko04920
146	Salivary secretion	128 (0.95%)	152 (0.94%)	0.444599	0.917854	ko04970
147	Pancreatic secretion	138 (1.02%)	164 (1.02%)	0.44722	0.917854	ko04972
148	Hedgehog signaling pathway	56 (0.42%)	66 (0.41%)	0.453728	0.917854	ko04340
149	Bladder cancer	56 (0.42%)	66 (0.41%)	0.453728	0.917854	ko05219
150	Taste transduction	56 (0.42%)	66 (0.41%)	0.453728	0.917854	ko04742
151	Melanogenesis	112 (0.83%)	133 (0.82%)	0.455328	0.917854	ko04916
152	Glutathione metabolism	61 (0.45%)	72 (0.45%)	0.456118	0.917854	ko00480
153	Drug metabolism - cytochrome P450	76 (0.56%)	90 (0.56%)	0.461884	0.917854	ko00982
154	RNA transport	233 (1.73%)	278 (1.72%)	0.463543	0.917854	ko03013
155	Long-term potentiation	101 (0.75%)	120 (0.74%)	0.468638	0.917854	ko04720
156	Base excision repair	45 (0.33%)	53 (0.33%)	0.471969	0.917854	ko03410
157	Epithelial cell signaling in Helicobacter pylori infection	80 (0.59%)	95 (0.59%)	0.481625	0.917854	ko05120
158	Butirosin and neomycin biosynthesis	4 (0.03%)	4 (0.02%)	0.48358	0.917854	ko00524
159	Styrene degradation	4 (0.03%)	4 (0.02%)	0.48358	0.917854	ko00643
160	Caffeine metabolism	4 (0.03%)	4 (0.02%)	0.48358	0.917854	ko00232
161	Peptidoglycan biosynthesis	4 (0.03%)	4 (0.02%)	0.48358	0.917854	ko00550
162	Betalain biosynthesis	4 (0.03%)	4 (0.02%)	0.48358	0.917854	ko00965
163	Legionellosis	95 (0.71%)	113 (0.7%)	0.484175	0.917854	ko05134
164	Vasopressin-regulated water reabsorption	49 (0.36%)	58 (0.36%)	0.497136	0.931427	ko04962
165	Vibrio cholerae infection	94 (0.7%)	112 (0.69%)	0.501002	0.931427	ko05110
166	Leishmaniasis	109 (0.81%)	130 (0.8%)	0.501894	0.931427	ko05140
167	Gastric acid secretion	139 (1.03%)	166 (1.03%)	0.503393	0.931427	ko04971
168	VEGF signaling pathway	113 (0.84%)	135 (0.84%)	0.517539	0.951902	ko04370
169	Sulfur metabolism	18 (0.13%)	21 (0.13%)	0.529788	0.962869	ko00920
170	Amphetamine addiction	107 (0.79%)	128 (0.79%)	0.533398	0.962869	ko05031
171	Isoquinoline alkaloid biosynthesis	13 (0.1%)	15 (0.09%)	0.534685	0.962869	ko00950
172	Methane metabolism	52 (0.39%)	62 (0.38%)	0.542737	0.962869	ko00680
173	Polycyclic aromatic hydrocarbon degradation	8 (0.06%)	9 (0.06%)	0.544595	0.962869	ko00624
174	Pyrimidine metabolism	141 (1.05%)	169 (1.05%)	0.544745	0.962869	ko00240
175	Epstein-Barr virus infection	265 (1.97%)	318 (1.97%)	0.548011	0.962869	ko05169
176	Chronic myeloid leukemia	111 (0.82%)	133 (0.82%)	0.54843	0.962869	ko05220
177	Renal cell carcinoma	86 (0.64%)	103 (0.64%)	0.553121	0.965619	ko05211
178	Glycosaminoglycan biosynthesis - chondroitin sulfate	22 (0.16%)	26 (0.16%)	0.561592	0.968603	ko00532
179	Cardiac muscle contraction	189 (1.4%)	227 (1.41%)	0.564628	0.968603	ko04260
180	Cytosolic DNA-sensing pathway	65 (0.48%)	78 (0.48%)	0.578932	0.968603	ko04623
181	D-Glutamine and D-glutamate metabolism	3 (0.02%)	3 (0.02%)	0.579908	0.968603	ko00471
182	Ethylbenzene degradation	3 (0.02%)	3 (0.02%)	0.579908	0.968603	ko00642
183	Toluene degradation	3 (0.02%)	3 (0.02%)	0.579908	0.968603	ko00623
184	Circadian rhythm - plant	3 (0.02%)	3 (0.02%)	0.579908	0.968603	ko04712
185	Biosynthesis of ansamycins	3 (0.02%)	3 (0.02%)	0.579908	0.968603	ko01051
186	Folate biosynthesis	26 (0.19%)	31 (0.19%)	0.587934	0.9706	ko00790
187	Complement and coagulation cascades	128 (0.95%)	154 (0.95%)	0.588514	0.9706	ko04610
188	Melanoma	79 (0.59%)	95 (0.59%)	0.590527	0.9706	ko05218
189	Glycosphingolipid biosynthesis - globo series	16 (0.12%)	19 (0.12%)	0.609727	0.996856	ko00603
190	Neurotrophin signaling pathway	214 (1.59%)	258 (1.6%)	0.616083	1	ko04722
191	Jak-STAT signaling pathway	169 (1.25%)	204 (1.26%)	0.627481	1	ko04630
192	Gap junction	110 (0.82%)	133 (0.82%)	0.637911	1	ko04540
193	Primary immunodeficiency	71 (0.53%)	86 (0.53%)	0.648537	1	ko05340
194	Shigellosis	138 (1.02%)	167 (1.03%)	0.651137	1	ko05131
195	Metabolic pathways	1404 (10.42%)	1690 (10.46%)	0.658213	1	ko01100
196	p53 signaling pathway	122 (0.91%)	148 (0.92%)	0.672114	1	ko04115
197	Regulation of autophagy	37 (0.27%)	45 (0.28%)	0.673002	1	ko04140
198	Glycolysis / Gluconeogenesis	74 (0.55%)	90 (0.56%)	0.679384	1	ko00010
199	Cutin, suberine and wax biosynthesis	2 (0.01%)	2 (0.01%)	0.695416	1	ko00073
200	C5-Branched dibasic acid metabolism	2 (0.01%)	2 (0.01%)	0.695416	1	ko00660
201	Glucosinolate biosynthesis	2 (0.01%)	2 (0.01%)	0.695416	1	ko00966
202	Phenylpropanoid biosynthesis	2 (0.01%)	2 (0.01%)	0.695416	1	ko00940
203	Cholinergic synapse	120 (0.89%)	146 (0.9%)	0.698901	1	ko04725
204	Olfactory transduction	826 (6.13%)	997 (6.17%)	0.700654	1	ko04740
205	Glutamatergic synapse	148 (1.1%)	180 (1.11%)	0.705594	1	ko04724
206	PPAR signaling pathway	110 (0.82%)	134 (0.83%)	0.706	1	ko03320
207	Terpenoid backbone biosynthesis	22 (0.16%)	27 (0.17%)	0.714625	1	ko00900
208	Metabolism of xenobiotics by cytochrome P450	95 (0.71%)	116 (0.72%)	0.718457	1	ko00980
209	N-Glycan biosynthesis	53 (0.39%)	65 (0.4%)	0.723758	1	ko00510
210	Flagellar assembly	5 (0.04%)	6 (0.04%)	0.738206	1	ko02040
211	Fructose and mannose metabolism	75 (0.56%)	92 (0.57%)	0.73978	1	ko00051
212	Various types of N-glycan biosynthesis	21 (0.16%)	26 (0.16%)	0.745093	1	ko00513
213	GnRH signaling pathway	135 (1%)	165 (1.02%)	0.74676	1	ko04912
214	Vitamin digestion and absorption	38 (0.28%)	47 (0.29%)	0.754682	1	ko04977
215	Pentose phosphate pathway	38 (0.28%)	47 (0.29%)	0.754682	1	ko00030
216	Nicotinate and nicotinamide metabolism	38 (0.28%)	47 (0.29%)	0.754682	1	ko00760
217	Fat digestion and absorption	60 (0.45%)	74 (0.46%)	0.76115	1	ko04975
218	Riboflavin metabolism	16 (0.12%)	20 (0.12%)	0.771129	1	ko00740
219	GABAergic synapse	103 (0.76%)	127 (0.79%)	0.79528	1	ko04727
220	Naphthalene degradation	19 (0.14%)	24 (0.15%)	0.802901	1	ko00626
221	Maturity onset diabetes of the young	19 (0.14%)	24 (0.15%)	0.802901	1	ko04950
222	Glycosaminoglycan biosynthesis - keratan sulfate	15 (0.11%)	19 (0.12%)	0.803261	1	ko00533
223	Bisphenol degradation	15 (0.11%)	19 (0.12%)	0.803261	1	ko00363
224	Steroid biosynthesis	23 (0.17%)	29 (0.18%)	0.804815	1	ko00100
225	Glycosylphosphatidylinositol(GPI)-anchor biosynthesis	23 (0.17%)	29 (0.18%)	0.804815	1	ko00563
226	Chlorocyclohexane and chlorobenzene degradation	4 (0.03%)	5 (0.03%)	0.804909	1	ko00361
227	Geraniol degradation	4 (0.03%)	5 (0.03%)	0.804909	1	ko00281
228	Cell cycle - Caulobacter	4 (0.03%)	5 (0.03%)	0.804909	1	ko04112
229	MAPK signaling pathway	341 (2.53%)	416 (2.58%)	0.805003	1	ko04010
230	Prion diseases	75 (0.56%)	93 (0.58%)	0.805802	1	ko05020
231	Plant-pathogen interaction	27 (0.2%)	34 (0.21%)	0.807968	1	ko04626
232	Chemokine signaling pathway	227 (1.68%)	278 (1.72%)	0.808134	1	ko04062
233	Protein processing in endoplasmic reticulum	202 (1.5%)	248 (1.54%)	0.8204	1	ko04141
234	Circadian rhythm - fly	7 (0.05%)	9 (0.06%)	0.823166	1	ko04711
235	Synaptic vesicle cycle	96 (0.71%)	119 (0.74%)	0.823434	1	ko04721
236	Insect hormone biosynthesis	1 (0.01%)	1 (0.01%)	0.833921	1	ko00981
237	Fluorobenzoate degradation	1 (0.01%)	1 (0.01%)	0.833921	1	ko00364
238	Zeatin biosynthesis	1 (0.01%)	1 (0.01%)	0.833921	1	ko00908
239	Nitrotoluene degradation	1 (0.01%)	1 (0.01%)	0.833921	1	ko00633
240	Indole alkaloid biosynthesis	1 (0.01%)	1 (0.01%)	0.833921	1	ko00901
241	Dioxin degradation	1 (0.01%)	1 (0.01%)	0.833921	1	ko00621
242	TGF-beta signaling pathway	113 (0.84%)	140 (0.87%)	0.834341	1	ko04350
243	Pertussis	95 (0.71%)	118 (0.73%)	0.834364	1	ko05133
244	Porphyrin and chlorophyll metabolism	68 (0.5%)	85 (0.53%)	0.839125	1	ko00860
245	Herpes simplex infection	241 (1.79%)	296 (1.83%)	0.841335	1	ko05168
246	Morphine addiction	98 (0.73%)	122 (0.76%)	0.849519	1	ko05032
247	Long-term depression	89 (0.66%)	111 (0.69%)	0.850718	1	ko04730
248	Amyotrophic lateral sclerosis (ALS)	93 (0.69%)	116 (0.72%)	0.855071	1	ko05014
249	Glycosphingolipid biosynthesis - lacto and neolacto series	28 (0.21%)	36 (0.22%)	0.869184	1	ko00601
250	SNARE interactions in vesicular transport	32 (0.24%)	41 (0.25%)	0.869276	1	ko04130
251	Glycosaminoglycan biosynthesis - heparan sulfate	24 (0.18%)	31 (0.19%)	0.870221	1	ko00534
252	Chloroalkane and chloroalkene degradation	24 (0.18%)	31 (0.19%)	0.870221	1	ko00625
253	Dopaminergic synapse	157 (1.17%)	195 (1.21%)	0.880355	1	ko04728
254	RNA polymerase	35 (0.26%)	45 (0.28%)	0.884809	1	ko03020
255	Streptomycin biosynthesis	12 (0.09%)	16 (0.1%)	0.888043	1	ko00521
256	Carbon fixation in photosynthetic organisms	22 (0.16%)	29 (0.18%)	0.904898	1	ko00710
257	Glycosphingolipid biosynthesis - ganglio series	18 (0.13%)	24 (0.15%)	0.910355	1	ko00604
258	Proteasome	40 (0.3%)	52 (0.32%)	0.920443	1	ko03050
259	Glycerophospholipid metabolism	102 (0.76%)	129 (0.8%)	0.922131	1	ko00564
260	Viral myocarditis	280 (2.08%)	347 (2.15%)	0.92284	1	ko05416
261	Phosphotransferase system (PTS)	2 (0.01%)	3 (0.02%)	0.926432	1	ko02060
262	Phosphonate and phosphinate metabolism	2 (0.01%)	3 (0.02%)	0.926432	1	ko00440
263	Toxoplasmosis	148 (1.1%)	186 (1.15%)	0.931121	1	ko05145
264	Selenocompound metabolism	22 (0.16%)	30 (0.19%)	0.95057	1	ko00450
265	Linoleic acid metabolism	48 (0.36%)	63 (0.39%)	0.950754	1	ko00591
266	alpha-Linolenic acid metabolism	28 (0.21%)	38 (0.24%)	0.959521	1	ko00592
267	Proximal tubule bicarbonate reclamation	33 (0.24%)	45 (0.28%)	0.972282	1	ko04964
268	Sesquiterpenoid and triterpenoid biosynthesis	1 (0.01%)	2 (0.01%)	0.972426	1	ko00909
269	Ether lipid metabolism	51 (0.38%)	68 (0.42%)	0.973787	1	ko00565
270	Ubiquitin mediated proteolysis	184 (1.37%)	234 (1.45%)	0.977549	1	ko04120
271	Circadian rhythm - mammal	21 (0.16%)	30 (0.19%)	0.980846	1	ko04710
272	Vitamin B6 metabolism	9 (0.07%)	14 (0.09%)	0.981284	1	ko00750
273	Nitrogen metabolism	34 (0.25%)	47 (0.29%)	0.982483	1	ko00910
274	Biotin metabolism	2 (0.01%)	4 (0.02%)	0.983972	1	ko00780
275	Cytokine-cytokine receptor interaction	237 (1.76%)	301 (1.86%)	0.986377	1	ko04060
276	Polyketide sugar unit biosynthesis	3 (0.02%)	6 (0.04%)	0.991424	1	ko00523
277	Sulfur relay system	9 (0.07%)	15 (0.09%)	0.993553	1	ko04122
278	Mineral absorption	80 (0.59%)	108 (0.67%)	0.99528	1	ko04978
279	Phototransduction	44 (0.33%)	62 (0.38%)	0.995556	1	ko04744
280	Calcium signaling pathway	294 (2.18%)	376 (2.33%)	0.996765	1	ko04020
281	Serotonergic synapse	144 (1.07%)	190 (1.18%)	0.997434	1	ko04726
282	Protein export	17 (0.13%)	27 (0.17%)	0.997486	1	ko03060
283	Collecting duct acid secretion	35 (0.26%)	53 (0.33%)	0.999448	1	ko04966
284	NF-kappa B signaling pathway	206 (1.53%)	272 (1.68%)	0.999582	1	ko04064
285	Arachidonic acid metabolism	89 (0.66%)	124 (0.77%)	0.999625	1	ko00590
286	Cell adhesion molecules (CAMs)	231 (1.71%)	304 (1.88%)	0.999684	1	ko04514
287	Spliceosome	180 (1.34%)	242 (1.5%)	0.99988	1	ko03040
288	Measles	221 (1.64%)	294 (1.82%)	0.999895	1	ko05162
289	HTLV-I infection	361 (2.68%)	470 (2.91%)	0.999925	1	ko05166
290	Huntington's disease	187 (1.39%)	255 (1.58%)	0.999985	1	ko05016
291	Malaria	124 (0.92%)	175 (1.08%)	0.999989	1	ko05144
292	T cell receptor signaling pathway	189 (1.4%)	259 (1.6%)	0.999993	1	ko04660
293	Alzheimer's disease	169 (1.25%)	235 (1.45%)	0.999997	1	ko05010
294	Staphylococcus aureus infection	149 (1.11%)	210 (1.3%)	0.999998	1	ko05150
295	Autoimmune thyroid disease	127 (0.94%)	185 (1.15%)	1	1	ko05320
296	Systemic lupus erythematosus	181 (1.34%)	290 (1.8%)	1	1	ko05322
297	Chagas disease (American trypanosomiasis)	163 (1.21%)	234 (1.45%)	1	1	ko05142
298	Allograft rejection	106 (0.79%)	162 (1%)	1	1	ko05330
299	Parkinson's disease	103 (0.76%)	166 (1.03%)	1	1	ko05012
300	Alcoholism	171 (1.27%)	255 (1.58%)	1	1	ko05034
301	Graft-versus-host disease	102 (0.76%)	155 (0.96%)	1	1	ko05332
302	Rheumatoid arthritis	141 (1.05%)	213 (1.32%)	1	1	ko05323
303	Type I diabetes mellitus	107 (0.79%)	160 (0.99%)	1	1	ko04940
304	Transcriptional misregulation in cancer	307 (2.28%)	423 (2.62%)	1	1	ko05202
305	Ribosome	296 (2.2%)	424 (2.62%)	1	1	ko03010
306	Oxidative phosphorylation	105 (0.78%)	170 (1.05%)	1	1	ko00190
307	Asthma	92 (0.68%)	147 (0.91%)	1	1	ko05310
308	Intestinal immune network for IgA production	100 (0.74%)	161 (1%)	1	1	ko04672
309	Antigen processing and presentation	134 (0.99%)	197 (1.22%)	1	1	ko04612

## Sheet: Table 2
ID	Pathway	Target genes with pathway annotation (14860)	All genes of the species with pathway annotation (16155)	Pvalue	Qvalue	Pathway ID
1	Olfactory transduction	966 (6.5%)	997 (6.17%)	3.46248e-11	1.07337e-08	ko04740
2	Amoebiasis	206 (1.39%)	210 (1.3%)	0.000128017	0.0198427	ko05146
3	Bile secretion	125 (0.84%)	126 (0.78%)	0.000309729	0.0320053	ko04976
4	Starch and sucrose metabolism	83 (0.56%)	83 (0.51%)	0.000955174	0.069553	ko00500
5	Dilated cardiomyopathy	295 (1.99%)	306 (1.89%)	0.00122849	0.069553	ko05414
6	Peroxisome	128 (0.86%)	130 (0.8%)	0.00141338	0.069553	ko04146
7	Endocytosis	370 (2.49%)	386 (2.39%)	0.00157055	0.069553	ko04144
8	Carbohydrate digestion and absorption	73 (0.49%)	73 (0.45%)	0.00221202	0.0857157	ko04973
9	Hypertrophic cardiomyopathy (HCM)	280 (1.88%)	291 (1.8%)	0.00256825	0.0884619	ko05410
10	Retinol metabolism	90 (0.61%)	91 (0.56%)	0.00437884	0.135744	ko00830
11	ECM-receptor interaction	184 (1.24%)	190 (1.18%)	0.00493303	0.139022	ko04512
12	Arrhythmogenic right ventricular cardiomyopathy (ARVC)	145 (0.98%)	149 (0.92%)	0.00607033	0.156817	ko05412
13	Dorso-ventral axis formation	57 (0.38%)	57 (0.35%)	0.0084689	0.201951	ko04320
14	Aminoacyl-tRNA biosynthesis	78 (0.52%)	79 (0.49%)	0.0105869	0.234424	ko00970
15	Notch signaling pathway	77 (0.52%)	78 (0.48%)	0.0113864	0.235318	ko04330
16	Endocrine and other factor-regulated calcium reabsorption	71 (0.48%)	72 (0.45%)	0.0175731	0.26606	ko04961
17	Other types of O-glycan biosynthesis	71 (0.48%)	72 (0.45%)	0.0175731	0.26606	ko00514
18	Hematopoietic cell lineage	143 (0.96%)	148 (0.92%)	0.018066	0.26606	ko04640
19	Focal adhesion	395 (2.66%)	417 (2.58%)	0.0185979	0.26606	ko04510
20	Salmonella infection	266 (1.79%)	279 (1.73%)	0.018724	0.26606	ko05132
21	Sphingolipid metabolism	70 (0.47%)	71 (0.44%)	0.0188817	0.26606	ko00600
22	African trypanosomiasis	70 (0.47%)	71 (0.44%)	0.0188817	0.26606	ko05143
23	Leukocyte transendothelial migration	235 (1.58%)	246 (1.52%)	0.0197472	0.266158	ko04670
24	Neuroactive ligand-receptor interaction	312 (2.1%)	329 (2.04%)	0.0288686	0.358924	ko04080
25	Porphyrin and chlorophyll metabolism	83 (0.56%)	85 (0.53%)	0.0289455	0.358924	ko00860
26	Adherens junction	175 (1.18%)	183 (1.13%)	0.037588	0.448165	ko04520
27	Inositol phosphate metabolism	94 (0.63%)	97 (0.6%)	0.04257	0.474156	ko00562
28	Pancreatic secretion	157 (1.06%)	164 (1.02%)	0.042827	0.474156	ko04972
29	Propanoate metabolism	53 (0.36%)	54 (0.33%)	0.0623283	0.627333	ko00640
30	Drug metabolism - cytochrome P450	87 (0.59%)	90 (0.56%)	0.0629202	0.627333	ko00982
31	Ascorbate and aldarate metabolism	33 (0.22%)	33 (0.2%)	0.0632779	0.627333	ko00053
32	Vascular smooth muscle contraction	314 (2.11%)	333 (2.06%)	0.0662162	0.627333	ko04270
33	Insulin signaling pathway	218 (1.47%)	230 (1.42%)	0.0670852	0.627333	ko04910
34	Biosynthesis of unsaturated fatty acids	32 (0.22%)	32 (0.2%)	0.0688043	0.627333	ko01040
35	One carbon pool by folate	31 (0.21%)	31 (0.19%)	0.0748129	0.660284	ko00670
36	ErbB signaling pathway	129 (0.87%)	135 (0.84%)	0.0766781	0.660284	ko04012
37	Nicotine addiction	49 (0.33%)	50 (0.31%)	0.0818149	0.673012	ko05033
38	Type II diabetes mellitus	82 (0.55%)	85 (0.53%)	0.0824982	0.673012	ko04930
39	Fatty acid metabolism	64 (0.43%)	66 (0.41%)	0.0923363	0.683029	ko00071
40	Hedgehog signaling pathway	64 (0.43%)	66 (0.41%)	0.0923363	0.683029	ko04340
41	ABC transporters	110 (0.74%)	115 (0.71%)	0.0927993	0.683029	ko02010
42	Galactose metabolism	47 (0.32%)	48 (0.3%)	0.0935871	0.683029	ko00052
43	RIG-I-like receptor signaling pathway	79 (0.53%)	82 (0.51%)	0.0967131	0.683029	ko04622
44	mTOR signaling pathway	94 (0.63%)	98 (0.61%)	0.0978353	0.683029	ko04150
45	Biosynthesis of secondary metabolites	417 (2.81%)	445 (2.75%)	0.0991493	0.683029	ko01110
46	Legionellosis	108 (0.73%)	113 (0.7%)	0.101586	0.684601	ko05134
47	Endometrial cancer	75 (0.5%)	78 (0.48%)	0.119012	0.784975	ko05213
48	Prion diseases	89 (0.6%)	93 (0.58%)	0.124111	0.800623	ko05020
49	Pentose and glucuronate interconversions	42 (0.28%)	43 (0.27%)	0.130289	0.800623	ko00040
50	Aldosterone-regulated sodium reabsorption	58 (0.39%)	60 (0.37%)	0.130303	0.800623	ko04960
51	Bacterial invasion of epithelial cells	171 (1.15%)	181 (1.12%)	0.132345	0.800623	ko05100
52	Glycosphingolipid biosynthesis - ganglio series	24 (0.16%)	24 (0.15%)	0.134412	0.800623	ko00604
53	Lysosome	170 (1.14%)	180 (1.11%)	0.136881	0.800623	ko04142
54	Chronic myeloid leukemia	126 (0.85%)	133 (0.82%)	0.154339	0.885111	ko05220
55	Regulation of actin cytoskeleton	484 (3.26%)	519 (3.21%)	0.15776	0.885111	ko04810
56	Hepatitis C	165 (1.11%)	175 (1.08%)	0.16143	0.885111	ko05160
57	Tryptophan metabolism	54 (0.36%)	56 (0.35%)	0.162746	0.885111	ko00380
58	Metabolism of xenobiotics by cytochrome P450	110 (0.74%)	116 (0.72%)	0.168731	0.886582	ko00980
59	Glyoxylate and dicarboxylate metabolism	38 (0.26%)	39 (0.24%)	0.168737	0.886582	ko00630
60	MAPK signaling pathway - fly	37 (0.25%)	38 (0.24%)	0.179833	0.916271	ko04013
61	Alanine, aspartate and glutamate metabolism	52 (0.35%)	54 (0.33%)	0.181442	0.916271	ko00250
62	Riboflavin metabolism	20 (0.13%)	20 (0.12%)	0.187841	0.916271	ko00740
63	Phagosome	313 (2.11%)	335 (2.07%)	0.18947	0.916271	ko04145
64	RNA degradation	120 (0.81%)	127 (0.79%)	0.192086	0.916271	ko03018
65	Glycine, serine and threonine metabolism	78 (0.52%)	82 (0.51%)	0.203293	0.916271	ko00260
66	Glycosphingolipid biosynthesis - globo series	19 (0.13%)	19 (0.12%)	0.204232	0.916271	ko00603
67	Cocaine addiction	77 (0.52%)	81 (0.5%)	0.212147	0.916271	ko05030
68	Gastric acid secretion	156 (1.05%)	166 (1.03%)	0.213921	0.916271	ko04971
69	Basal transcription factors	63 (0.42%)	66 (0.41%)	0.214179	0.916271	ko03022
70	Fc epsilon RI signaling pathway	130 (0.87%)	138 (0.85%)	0.214232	0.916271	ko04664
71	Axon guidance	270 (1.82%)	289 (1.79%)	0.214443	0.916271	ko04360
72	MAPK signaling pathway - yeast	34 (0.23%)	35 (0.22%)	0.217139	0.916271	ko04011
73	Pyruvate metabolism	76 (0.51%)	80 (0.5%)	0.221298	0.916271	ko00620
74	Taurine and hypotaurine metabolism	18 (0.12%)	18 (0.11%)	0.222052	0.916271	ko00430
75	Protein digestion and absorption	167 (1.12%)	178 (1.1%)	0.225746	0.916271	ko04974
76	Mineral absorption	102 (0.69%)	108 (0.67%)	0.227635	0.916271	ko04978
77	NOD-like receptor signaling pathway	115 (0.77%)	122 (0.76%)	0.228587	0.916271	ko04621
78	Pathogenic Escherichia coli infection	204 (1.37%)	218 (1.35%)	0.232101	0.916271	ko05130
79	Phosphatidylinositol signaling system	140 (0.94%)	149 (0.92%)	0.235223	0.916271	ko04070
80	Ribosome biogenesis in eukaryotes	114 (0.77%)	121 (0.75%)	0.236457	0.916271	ko03008
81	Non-homologous end-joining	17 (0.11%)	17 (0.11%)	0.241425	0.923973	ko03450
82	Basal cell carcinoma	60 (0.4%)	63 (0.39%)	0.245776	0.929154	ko05217
83	Fc gamma R-mediated phagocytosis	188 (1.27%)	201 (1.24%)	0.253522	0.946175	ko04666
84	Metabolic pathways	1562 (10.51%)	1690 (10.46%)	0.256527	0.946175	ko01100
85	Glycolysis / Gluconeogenesis	85 (0.57%)	90 (0.56%)	0.262337	0.946175	ko00010
86	Thiamine metabolism	16 (0.11%)	16 (0.1%)	0.262487	0.946175	ko00730
87	Colorectal cancer	84 (0.57%)	89 (0.55%)	0.27221	0.969943	ko05210
88	Microbial metabolism in diverse environments	232 (1.56%)	249 (1.54%)	0.288797	0.978231	ko01120
89	Regulation of autophagy	43 (0.29%)	45 (0.28%)	0.289254	0.978231	ko04140
90	Proximal tubule bicarbonate reclamation	43 (0.29%)	45 (0.28%)	0.289254	0.978231	ko04964
91	Valine, leucine and isoleucine degradation	69 (0.46%)	73 (0.45%)	0.293931	0.978231	ko00280
92	Circadian rhythm - mammal	29 (0.2%)	30 (0.19%)	0.294432	0.978231	ko04710
93	Fatty acid elongation	29 (0.2%)	30 (0.19%)	0.294432	0.978231	ko00062
94	Primary immunodeficiency	81 (0.55%)	86 (0.53%)	0.303377	0.978231	ko05340
95	Glutathione metabolism	68 (0.46%)	72 (0.45%)	0.305552	0.978231	ko00480
96	Small cell lung cancer	131 (0.88%)	140 (0.87%)	0.306145	0.978231	ko05222
97	Vasopressin-regulated water reabsorption	55 (0.37%)	58 (0.36%)	0.306214	0.978231	ko04962
98	Lysine degradation	93 (0.63%)	99 (0.61%)	0.310457	0.978231	ko00310
99	Glycosylphosphatidylinositol(GPI)-anchor biosynthesis	28 (0.19%)	29 (0.18%)	0.312403	0.978231	ko00563
100	Jak-STAT signaling pathway	190 (1.28%)	204 (1.26%)	0.325344	0.998376	ko04630
101	Nucleotide excision repair	66 (0.44%)	70 (0.43%)	0.329728	0.998376	ko03420
102	Glycosaminoglycan degradation	27 (0.18%)	28 (0.17%)	0.331267	0.998376	ko00531
103	Fanconi anemia pathway	53 (0.36%)	56 (0.35%)	0.33317	0.998376	ko03460
104	Valine, leucine and isoleucine biosynthesis	13 (0.09%)	13 (0.08%)	0.337343	0.998376	ko00290
105	Tight junction	368 (2.48%)	397 (2.46%)	0.339306	0.998376	ko04530
106	Drug metabolism - other enzymes	52 (0.35%)	55 (0.34%)	0.347243	0.998376	ko00983
107	Cardiac muscle contraction	211 (1.42%)	227 (1.41%)	0.348528	0.998376	ko04260
108	Adipocytokine signaling pathway	114 (0.77%)	122 (0.76%)	0.348598	0.998376	ko04920
109	Terpenoid backbone biosynthesis	26 (0.17%)	27 (0.17%)	0.351042	0.998376	ko00900
110	Wnt signaling pathway	210 (1.41%)	226 (1.4%)	0.355748	1	ko04310
111	Histidine metabolism	38 (0.26%)	40 (0.25%)	0.36775	1	ko00340
112	Gap junction	124 (0.83%)	133 (0.82%)	0.36954	1	ko04540
113	Various types of N-glycan biosynthesis	25 (0.17%)	26 (0.16%)	0.371745	1	ko00513
114	Tyrosine metabolism	62 (0.42%)	66 (0.41%)	0.381726	1	ko00350
115	Taste transduction	62 (0.42%)	66 (0.41%)	0.381726	1	ko04742
116	N-Glycan biosynthesis	61 (0.41%)	65 (0.4%)	0.395456	1	ko00510
117	Leishmaniasis	121 (0.81%)	130 (0.8%)	0.398703	1	ko05140
118	Lipoic acid metabolism	11 (0.07%)	11 (0.07%)	0.398751	1	ko00785
119	Lipopolysaccharide biosynthesis	11 (0.07%)	11 (0.07%)	0.398751	1	ko00540
120	Cyanoamino acid metabolism	11 (0.07%)	11 (0.07%)	0.398751	1	ko00460
121	Butanoate metabolism	60 (0.4%)	64 (0.4%)	0.409465	1	ko00650
122	Shigellosis	155 (1.04%)	167 (1.03%)	0.414317	1	ko05131
123	Complement and coagulation cascades	143 (0.96%)	154 (0.95%)	0.41582	1	ko04610
124	Amino sugar and nucleotide sugar metabolism	94 (0.63%)	101 (0.63%)	0.432798	1	ko00520
125	Steroid hormone biosynthesis	69 (0.46%)	74 (0.46%)	0.449996	1	ko00140
126	Citrate cycle (TCA cycle)	45 (0.3%)	48 (0.3%)	0.456337	1	ko00020
127	Mucin type O-Glycan biosynthesis	33 (0.22%)	35 (0.22%)	0.459891	1	ko00512
128	Renin-angiotensin system	21 (0.14%)	22 (0.14%)	0.463973	1	ko04614
129	Natural killer cell mediated cytotoxicity	184 (1.24%)	199 (1.23%)	0.46697	1	ko04650
130	Polycyclic aromatic hydrocarbon degradation	9 (0.06%)	9 (0.06%)	0.471327	1	ko00624
131	D-Arginine and D-ornithine metabolism	9 (0.06%)	9 (0.06%)	0.471327	1	ko00472
132	Circadian rhythm - fly	9 (0.06%)	9 (0.06%)	0.471327	1	ko04711
133	Penicillin and cephalosporin biosynthesis	9 (0.06%)	9 (0.06%)	0.471327	1	ko00311
134	Vitamin digestion and absorption	44 (0.3%)	47 (0.29%)	0.47331	1	ko04977
135	Pentose phosphate pathway	44 (0.3%)	47 (0.29%)	0.47331	1	ko00030
136	Cysteine and methionine metabolism	55 (0.37%)	59 (0.37%)	0.483318	1	ko00270
137	Arginine and proline metabolism	101 (0.68%)	109 (0.67%)	0.486214	1	ko00330
138	Progesterone-mediated oocyte maturation	124 (0.83%)	134 (0.83%)	0.486942	1	ko04914
139	Pantothenate and CoA biosynthesis	20 (0.13%)	21 (0.13%)	0.489366	1	ko00770
140	beta-Alanine metabolism	43 (0.29%)	46 (0.28%)	0.490584	1	ko00410
141	Apoptosis	112 (0.75%)	121 (0.75%)	0.491978	1	ko04210
142	Influenza A	284 (1.91%)	308 (1.91%)	0.495414	1	ko05164
143	Melanogenesis	123 (0.83%)	133 (0.82%)	0.497179	1	ko04916
144	Phenylalanine metabolism	31 (0.21%)	33 (0.2%)	0.50027	1	ko00360
145	Pancreatic cancer	99 (0.67%)	107 (0.66%)	0.508984	1	ko05212
146	Prostate cancer	133 (0.9%)	144 (0.89%)	0.511787	1	ko05215
147	Synaptic vesicle cycle	110 (0.74%)	119 (0.74%)	0.513602	1	ko04721
148	Aminobenzoate degradation	19 (0.13%)	20 (0.12%)	0.515656	1	ko00627
149	Folate biosynthesis	29 (0.2%)	31 (0.19%)	0.542379	1	ko00790
150	Glycosaminoglycan biosynthesis - keratan sulfate	18 (0.12%)	19 (0.12%)	0.542807	1	ko00533
151	Toll-like receptor signaling pathway	128 (0.86%)	139 (0.86%)	0.561587	1	ko04620
152	Other glycan degradation	39 (0.26%)	42 (0.26%)	0.562237	1	ko00511
153	Meiosis - yeast	83 (0.56%)	90 (0.56%)	0.565457	1	ko04113
154	Phenylalanine, tyrosine and tryptophan biosynthesis	17 (0.11%)	18 (0.11%)	0.57077	1	ko00400
155	Fatty acid biosynthesis	17 (0.11%)	18 (0.11%)	0.57077	1	ko00061
156	Herpes simplex infection	272 (1.83%)	296 (1.83%)	0.57736	1	ko05168
157	Toxoplasmosis	171 (1.15%)	186 (1.15%)	0.577875	1	ko05145
158	Steroid biosynthesis	27 (0.18%)	29 (0.18%)	0.585925	1	ko00100
159	Acute myeloid leukemia	81 (0.55%)	88 (0.54%)	0.590397	1	ko05221
160	Vibrio cholerae infection	103 (0.69%)	112 (0.69%)	0.590553	1	ko05110
161	Arachidonic acid metabolism	114 (0.77%)	124 (0.77%)	0.591016	1	ko00590
162	Osteoclast differentiation	169 (1.14%)	184 (1.14%)	0.595076	1	ko04380
163	Primary bile acid biosynthesis	37 (0.25%)	40 (0.25%)	0.599213	1	ko00120
164	Carbon fixation pathways in prokaryotes	16 (0.11%)	17 (0.11%)	0.599481	1	ko00720
165	Non-small cell lung cancer	80 (0.54%)	87 (0.54%)	0.602885	1	ko05223
166	Bacterial chemotaxis	6 (0.04%)	6 (0.04%)	0.60567	1	ko02030
167	Flagellar assembly	6 (0.04%)	6 (0.04%)	0.60567	1	ko02040
168	Fat digestion and absorption	68 (0.46%)	74 (0.46%)	0.617857	1	ko04975
169	Homologous recombination	36 (0.24%)	39 (0.24%)	0.617873	1	ko03440
170	Methane metabolism	57 (0.38%)	62 (0.38%)	0.621595	1	ko00680
171	Streptomycin biosynthesis	15 (0.1%)	16 (0.1%)	0.628856	1	ko00521
172	B cell receptor signaling pathway	132 (0.89%)	144 (0.89%)	0.63062	1	ko04662
173	Epithelial cell signaling in Helicobacter pylori infection	87 (0.59%)	95 (0.59%)	0.64863	1	ko05120
174	GnRH signaling pathway	151 (1.02%)	165 (1.02%)	0.655773	1	ko04912
175	Bacterial secretion system	5 (0.03%)	5 (0.03%)	0.65847	1	ko03070
176	Chlorocyclohexane and chlorobenzene degradation	5 (0.03%)	5 (0.03%)	0.65847	1	ko00361
177	Geraniol degradation	5 (0.03%)	5 (0.03%)	0.65847	1	ko00281
178	Protein processing in endoplasmic reticulum	227 (1.53%)	248 (1.54%)	0.658705	1	ko04141
179	Isoquinoline alkaloid biosynthesis	14 (0.09%)	15 (0.09%)	0.658793	1	ko00950
180	TGF-beta signaling pathway	128 (0.86%)	140 (0.87%)	0.668312	1	ko04350
181	Epstein-Barr virus infection	291 (1.96%)	318 (1.97%)	0.67074	1	ko05169
182	Glycosphingolipid biosynthesis - lacto and neolacto series	33 (0.22%)	36 (0.22%)	0.674075	1	ko00601
183	Amyotrophic lateral sclerosis (ALS)	106 (0.71%)	116 (0.72%)	0.674123	1	ko05014
184	Limonene and pinene degradation	23 (0.15%)	25 (0.15%)	0.675715	1	ko00903
185	Benzoate degradation	23 (0.15%)	25 (0.15%)	0.675715	1	ko00362
186	Nitrogen metabolism	43 (0.29%)	47 (0.29%)	0.676278	1	ko00910
187	GABAergic synapse	116 (0.78%)	127 (0.79%)	0.680618	1	ko04727
188	Synthesis and degradation of ketone bodies	13 (0.09%)	14 (0.09%)	0.689168	1	ko00072
189	Vitamin B6 metabolism	13 (0.09%)	14 (0.09%)	0.689168	1	ko00750
190	Chemokine signaling pathway	254 (1.71%)	278 (1.72%)	0.697137	1	ko04062
191	Ether lipid metabolism	62 (0.42%)	68 (0.42%)	0.697703	1	ko00565
192	Viral myocarditis	317 (2.13%)	347 (2.15%)	0.71069	1	ko05416
193	Mismatch repair	31 (0.21%)	34 (0.21%)	0.711286	1	ko03430
194	Two-component system	71 (0.48%)	78 (0.48%)	0.713475	1	ko02020
195	VEGF signaling pathway	123 (0.83%)	135 (0.84%)	0.714087	1	ko04370
196	Biotin metabolism	4 (0.03%)	4 (0.02%)	0.715869	1	ko00780
197	Butirosin and neomycin biosynthesis	4 (0.03%)	4 (0.02%)	0.715869	1	ko00524
198	Styrene degradation	4 (0.03%)	4 (0.02%)	0.715869	1	ko00643
199	Caffeine metabolism	4 (0.03%)	4 (0.02%)	0.715869	1	ko00232
200	Peptidoglycan biosynthesis	4 (0.03%)	4 (0.02%)	0.715869	1	ko00550
201	Betalain biosynthesis	4 (0.03%)	4 (0.02%)	0.715869	1	ko00965
202	PPAR signaling pathway	122 (0.82%)	134 (0.83%)	0.723005	1	ko03320
203	Bladder cancer	60 (0.4%)	66 (0.41%)	0.723572	1	ko05219
204	Pathways in cancer	476 (3.2%)	521 (3.23%)	0.734385	1	ko05200
205	Calcium signaling pathway	343 (2.31%)	376 (2.33%)	0.745551	1	ko04020
206	Glycerolipid metabolism	78 (0.52%)	86 (0.53%)	0.749367	1	ko00561
207	Tropane, piperidine and pyridine alkaloid biosynthesis	11 (0.07%)	12 (0.07%)	0.750597	1	ko00960
208	Collecting duct acid secretion	48 (0.32%)	53 (0.33%)	0.750801	1	ko04966
209	Linoleic acid metabolism	57 (0.38%)	63 (0.39%)	0.761192	1	ko00591
210	Salivary secretion	138 (0.93%)	152 (0.94%)	0.763183	1	ko04970
211	Proteasome	47 (0.32%)	52 (0.32%)	0.764398	1	ko03050
212	Chloroalkane and chloroalkene degradation	28 (0.19%)	31 (0.19%)	0.765735	1	ko00625
213	Cytokine-cytokine receptor interaction	274 (1.84%)	301 (1.86%)	0.76926	1	ko04060
214	Amphetamine addiction	116 (0.78%)	128 (0.79%)	0.774383	1	ko05031
215	Retrograde endocannabinoid signaling	126 (0.85%)	139 (0.86%)	0.7763	1	ko04723
216	D-Glutamine and D-glutamate metabolism	3 (0.02%)	3 (0.02%)	0.778267	1	ko00471
217	Ethylbenzene degradation	3 (0.02%)	3 (0.02%)	0.778267	1	ko00642
218	Phosphotransferase system (PTS)	3 (0.02%)	3 (0.02%)	0.778267	1	ko02060
219	Toluene degradation	3 (0.02%)	3 (0.02%)	0.778267	1	ko00623
220	Circadian rhythm - plant	3 (0.02%)	3 (0.02%)	0.778267	1	ko04712
221	Phosphonate and phosphinate metabolism	3 (0.02%)	3 (0.02%)	0.778267	1	ko00440
222	Biosynthesis of ansamycins	3 (0.02%)	3 (0.02%)	0.778267	1	ko01051
223	Selenocompound metabolism	27 (0.18%)	30 (0.19%)	0.783307	1	ko00450
224	DNA replication	45 (0.3%)	50 (0.31%)	0.790855	1	ko03030
225	Fructose and mannose metabolism	83 (0.56%)	92 (0.57%)	0.798864	1	ko00051
226	Thyroid cancer	44 (0.3%)	49 (0.3%)	0.803669	1	ko05216
227	Glutamatergic synapse	163 (1.1%)	180 (1.11%)	0.804913	1	ko04724
228	Cholinergic synapse	132 (0.89%)	146 (0.9%)	0.807496	1	ko04725
229	Bisphenol degradation	17 (0.11%)	19 (0.12%)	0.808458	1	ko00363
230	Neurotrophin signaling pathway	234 (1.57%)	258 (1.6%)	0.813343	1	ko04722
231	alpha-Linolenic acid metabolism	34 (0.23%)	38 (0.24%)	0.814709	1	ko00592
232	RNA transport	252 (1.7%)	278 (1.72%)	0.82734	1	ko03013
233	Lysine biosynthesis	8 (0.05%)	9 (0.06%)	0.841197	1	ko00300
234	Cutin, suberine and wax biosynthesis	2 (0.01%)	2 (0.01%)	0.846099	1	ko00073
235	C5-Branched dibasic acid metabolism	2 (0.01%)	2 (0.01%)	0.846099	1	ko00660
236	Glucosinolate biosynthesis	2 (0.01%)	2 (0.01%)	0.846099	1	ko00966
237	Phenylpropanoid biosynthesis	2 (0.01%)	2 (0.01%)	0.846099	1	ko00940
238	Sesquiterpenoid and triterpenoid biosynthesis	2 (0.01%)	2 (0.01%)	0.846099	1	ko00909
239	Phototransduction - fly	68 (0.46%)	76 (0.47%)	0.846716	1	ko04745
240	Purine metabolism	268 (1.8%)	296 (1.83%)	0.848636	1	ko00230
241	Glycosaminoglycan biosynthesis - chondroitin sulfate	23 (0.15%)	26 (0.16%)	0.849225	1	ko00532
242	Pertussis	106 (0.71%)	118 (0.73%)	0.849677	1	ko05133
243	NF-kappa B signaling pathway	246 (1.66%)	272 (1.68%)	0.854446	1	ko04064
244	Cell cycle - yeast	104 (0.7%)	116 (0.72%)	0.862896	1	ko04111
245	Cell cycle	172 (1.16%)	191 (1.18%)	0.867897	1	ko04110
246	MAPK signaling pathway	377 (2.54%)	416 (2.58%)	0.868752	1	ko04010
247	Tuberculosis	312 (2.1%)	345 (2.14%)	0.877662	1	ko05152
248	Naphthalene degradation	21 (0.14%)	24 (0.15%)	0.878785	1	ko00626
249	Sulfur relay system	13 (0.09%)	15 (0.09%)	0.886605	1	ko04122
250	Morphine addiction	109 (0.73%)	122 (0.76%)	0.890037	1	ko05032
251	SNARE interactions in vesicular transport	36 (0.24%)	41 (0.25%)	0.893451	1	ko04130
252	Measles	265 (1.78%)	294 (1.82%)	0.897993	1	ko05162
253	Cytosolic DNA-sensing pathway	69 (0.46%)	78 (0.48%)	0.90705	1	ko04623
254	Sulfur metabolism	18 (0.12%)	21 (0.13%)	0.91772	1	ko00920
255	Glioma	103 (0.69%)	116 (0.72%)	0.919652	1	ko05214
256	Insect hormone biosynthesis	1 (0.01%)	1 (0.01%)	0.919839	1	ko00981
257	Fluorobenzoate degradation	1 (0.01%)	1 (0.01%)	0.919839	1	ko00364
258	Zeatin biosynthesis	1 (0.01%)	1 (0.01%)	0.919839	1	ko00908
259	Nitrotoluene degradation	1 (0.01%)	1 (0.01%)	0.919839	1	ko00633
260	Indole alkaloid biosynthesis	1 (0.01%)	1 (0.01%)	0.919839	1	ko00901
261	Dioxin degradation	1 (0.01%)	1 (0.01%)	0.919839	1	ko00621
262	Carbon fixation in photosynthetic organisms	25 (0.17%)	29 (0.18%)	0.921967	1	ko00710
263	Polyketide sugar unit biosynthesis	5 (0.03%)	6 (0.04%)	0.922469	1	ko00523
264	Ubiquinone and other terpenoid-quinone biosynthesis	17 (0.11%)	20 (0.12%)	0.929083	1	ko00130
265	Cell adhesion molecules (CAMs)	273 (1.84%)	304 (1.88%)	0.93171	1	ko04514
266	Renal cell carcinoma	91 (0.61%)	103 (0.64%)	0.932128	1	ko05211
267	Dopaminergic synapse	174 (1.17%)	195 (1.21%)	0.935119	1	ko04728
268	Protein export	23 (0.15%)	27 (0.17%)	0.939568	1	ko03060
269	Base excision repair	46 (0.31%)	53 (0.33%)	0.941082	1	ko03410
270	Long-term potentiation	106 (0.71%)	120 (0.74%)	0.943541	1	ko04720
271	Cell cycle - Caulobacter	4 (0.03%)	5 (0.03%)	0.945464	1	ko04112
272	Plant-pathogen interaction	29 (0.2%)	34 (0.21%)	0.949163	1	ko04626
273	Malaria	155 (1.04%)	175 (1.08%)	0.959174	1	ko05144
274	Maturity onset diabetes of the young	20 (0.13%)	24 (0.15%)	0.961258	1	ko04950
275	Nicotinate and nicotinamide metabolism	40 (0.27%)	47 (0.29%)	0.968233	1	ko00760
276	Long-term depression	97 (0.65%)	111 (0.69%)	0.968532	1	ko04730
277	p53 signaling pathway	130 (0.87%)	148 (0.92%)	0.972415	1	ko04115
278	Oocyte meiosis	172 (1.16%)	195 (1.21%)	0.976704	1	ko04114
279	Staphylococcus aureus infection	185 (1.24%)	210 (1.3%)	0.982445	1	ko05150
280	Glycerophospholipid metabolism	112 (0.75%)	129 (0.8%)	0.985377	1	ko00564
281	mRNA surveillance pathway	127 (0.85%)	146 (0.9%)	0.987314	1	ko03015
282	Glycosaminoglycan biosynthesis - heparan sulfate	25 (0.17%)	31 (0.19%)	0.990038	1	ko00534
283	Serotonergic synapse	166 (1.12%)	190 (1.18%)	0.990395	1	ko04726
284	T cell receptor signaling pathway	228 (1.53%)	259 (1.6%)	0.990547	1	ko04660
285	Pyrimidine metabolism	147 (0.99%)	169 (1.05%)	0.991441	1	ko00240
286	Atrazine degradation	4 (0.03%)	6 (0.04%)	0.991455	1	ko00791
287	RNA polymerase	37 (0.25%)	45 (0.28%)	0.991551	1	ko03020
288	Melanoma	81 (0.55%)	95 (0.59%)	0.991613	1	ko05218
289	Caprolactam degradation	1 (0.01%)	2 (0.01%)	0.993579	1	ko00930
290	Ubiquitin mediated proteolysis	204 (1.37%)	234 (1.45%)	0.996138	1	ko04120
291	Phototransduction	51 (0.34%)	62 (0.38%)	0.996626	1	ko04744
292	Autoimmune thyroid disease	159 (1.07%)	185 (1.15%)	0.998275	1	ko05320
293	Allograft rejection	138 (0.93%)	162 (1%)	0.998863	1	ko05330
294	Chagas disease (American trypanosomiasis)	202 (1.36%)	234 (1.45%)	0.998961	1	ko05142
295	Asthma	124 (0.83%)	147 (0.91%)	0.999371	1	ko05310
296	Graft-versus-host disease	131 (0.88%)	155 (0.96%)	0.99941	1	ko05332
297	Intestinal immune network for IgA production	136 (0.92%)	161 (1%)	0.999546	1	ko04672
298	Type I diabetes mellitus	135 (0.91%)	160 (0.99%)	0.999589	1	ko04940
299	HTLV-I infection	412 (2.77%)	470 (2.91%)	0.999626	1	ko05166
300	Antigen processing and presentation	167 (1.12%)	197 (1.22%)	0.999781	1	ko04612
301	Huntington's disease	218 (1.47%)	255 (1.58%)	0.999853	1	ko05016
302	Rheumatoid arthritis	179 (1.2%)	213 (1.32%)	0.999964	1	ko05323
303	Spliceosome	204 (1.37%)	242 (1.5%)	0.999979	1	ko03040
304	Alzheimer's disease	197 (1.33%)	235 (1.45%)	0.99999	1	ko05010
305	Parkinson's disease	134 (0.9%)	166 (1.03%)	0.999999	1	ko05012
306	Systemic lupus erythematosus	223 (1.5%)	290 (1.8%)	1	1	ko05322
307	Alcoholism	193 (1.3%)	255 (1.58%)	1	1	ko05034
308	Transcriptional misregulation in cancer	357 (2.4%)	423 (2.62%)	1	1	ko05202
309	Ribosome	337 (2.27%)	424 (2.62%)	1	1	ko03010
310	Oxidative phosphorylation	134 (0.9%)	170 (1.05%)	1	1	ko00190
