# Supplementary material for: Identification and characterization of microRNAs in the ovaries of multiple and uniparous goats (Capra hircus) during follicular phase
Source: BMC Genomics. 2014 May 6;15(1):339. doi: 10.1186/1471-2164-15-339 (PMC4035069; doi:10.1186/1471-2164-15-339)
Supplement: Supplementary file 10 — Additional file 10: Primer sequences for RT-PCR experiments. (XLS 9 KB) [file 12864_2014_6036_MOESM10_ESM.xls]

## Sheet: Sheet1
Additional file 10: Primer sequences for RT-PCR experiments
miRNAs	mature sequence	RT primer	forward primers	reverse primers
miR-378a	ACTGGACTTGGAGTCAGAAGGCA	CTCAACTGGTGTCGTGGAGTCGGCAATTCAGTTGAG TGCCTTCT	CTGGTAGGACTGGACTTGGAGTCAG	AACTGGTGTCGTGGAGTCGGC
miR-10a	TACCCTGTAGATCCGAATTTG	CTCAACTGGTGTCGTGGAGTCGGCAATTCAGTTGAG CAAATTCG	TAGGTACCCTGTAGATCCG	AACTGGTGTCGTGGAGTCGGC
miR-202-5p	TTCCTATGCATATACTTCTTT	CTCAACTGGTGTCGTGGAGTCGGCAATTCAGTTGAGAAAGAAGT	CTGGTAGGTTCCTATGCA	AACTGGTGTCGTGGAGTCGGC
miR-84a	AGAGGTGTAGAATAAGTG	CTCAACTGGTGTCGTGGAGTCGGCAATTCAGTTGAGCACTTATT	GAGGTGTAGAATAAGTGCTCAA	AACTGGTGTCGTGGAGTCGGC
let-7d-5p	AGAGGTAGTAGGTTGCATAGTT	CTCAACTGGTGTCGTGGAGTCGGCAATTCAGTTGAGAACTATGC	GAGGTAGTAGGTTGCATAG	AACTGGTGTCGTGGAGTCGGC
U6			CCATACCACCCTGGAAACGC	TACTAACCGAGCCCGACCCT
